# Supplementary material for: Patient ancestry significantly contributes to molecular heterogeneity of systemic lupus erythematosus
Source: JCI Insight. 2020 Aug 6;5(15):e140380. doi: 10.1172/jci.insight.140380 (PMC7455079; doi:10.1172/jci.insight.140380)
Supplement: Supplemental Tables 1-22 [file jciinsight-5-140380-s227.xlsx]

## Sheet: Supp Table 1
Supplemental Table 1. Disease measures including the Systemic Lupus Erythematosus disease activity index (SLEDAI), average number of manifestations making up the SLEDAI, percent positive for anti-ds DNA autoantibodies and the average age for 1566 female patients (GSE88884) with microarray expression data at baseline. Analyses were restricted to SLE patients of African Ancestry (AA), European Ance…
	1566 Female SLE Patients
	Illuminate 1 (n)			Illuminate 2 (n)
	AA (101)	EA (540)	NAA (157)	AA (115)	EA (577)	NAA (75)
Average SLEDAI	10.23 ± 3.41	10.43 ± 3.63	10.87 ± 3.66	10.89 ± 4.45	10.18 ± 3.78	10.42 ± 4.66
Median SLEDAI	10	10	10	10	10	10
Range SLEDAI	6 to 22	6 to 26	6 to 27	6 to 28	6 to 40	6 to 28
Average # Manifestations	3.58 ± 1.11	3.78 ± 1.34	4 ± 1.25	3.77 ± 1.34	3.57 ± 1.18	3.67 ± 1.56
Percent Pos DS DNA	0.624	0.544	0.673	0.58	0.57	0.59
Average DS DNA (IU)	108.95 ± 114	98.939 ± 111	117.41 ± 113	109.30 ± 117	103.30 ± 113	106.82 ± 127
Average Age	41.92 ± 12.04	40.78 ± 11.92	38.27 ± 11.49	51.12 ± 11.27	51.11 ± 12.26	42.72 ± 11.60
	1Isenberg DA et al. Efficacy and safety of subcutaneous tabalumab in patients with systemic lupus erythematosus: results from ILLUMINATE-1, a 52-week, phase III, multicentre, randomised, double-blind, placebo-controlled study. Ann Rheum Dis. 75, 323 - 331 (2016).
	2Merrill JT et al. Efficacy and safety of subcutaneous tabalumab, a monoclonal antibody to B-cell activating factor, in patients with systemic lupus erythematosus: results from ILLUMINATE-2, a 52-week, phase III, multicentre, randomised, double-blind, placebo-controlled study. Ann Rheum Dis. 75, 332 - 340 (2016).
	3Hoffman RW et al. Gene Expression and Pharmacodynamic Changes in 1,760 Systemic Lupus Erythematosus Patients From Two Phase III Trials of BAFF Blockade With Tabalumab. Arthritis Rheumatol. 69, 643-654 (2017).

## Sheet: Supp Table 2
Supplementary Table 2. SLEDAI manifestations by ancestry for the lluminate 1 and 2 female SLE patients with microarray expression data at baseline1. Manifestation and SLEDAI information were provided by M.D. Linnik at Eli Lilly.
ILL1	Arthritis	Rash	Alopecia	aDS DNA (> 30 IU)	Low comp (< .8 C3 or .2 C4 g per L)	Mucosal Ulcers	Vasculitis
AA (101)	93	50	75	60	29	23	4
EA (540)	457	386	302	298	192	215	39
NAA (157)	132	117	111	104	67	48	8
798	682	553	488	462	288	286	51
ILL2
AA (115)	107	72	81	67	33	28	9
EA ( 578)	497	402	299	323	207	152	49
NAA (75)	68	42	55	42	38	30	3
768	672	516	435	432	278	210	61
1566 total	1354	1069	923	894	566	496	112
% Positive	86.4623	68.2631	58.94	57.0881	36.143	31.6731	7.15198
ILL1	Pleurisy	Leukopenia	Hematuria	Pyuria	Thrombocytopenia	Pericarditis	Myositis	Visual Disturbance
AA (101)	8	5	2	3	3	3	0	0
EA (540)	36	22	10	12	5	7	5	8
NAA (157)	9	7	5	12	3	1	1	1
798	53	34	17	27	11	11	6	9
ILL2
AA (115)	10	5	3	5	2	1	4	2
EA ( 578)	23	20	8	16	5	9	3	5
NAA (75)	9	5	3	5	0	7	0	3
768	42	30	14	26	7	17	7	10
1566 total	95	64	31	53	18	28	13	19
% Positive	6.06641	4.08685	1.97957	3.38442	1.14943	1.78799	0.83014	1.21328
ILL1	urinary casts	Fever	Lupus Headache	Organic Brain Syndrome	Cranial Nerve Disorder	Psychosis	Nerve Disorder	Seizure
AA (101)	0	2	0	1	0	0	0	0
EA (540)	2	3	2	1	1	1	1	1
NAA (157)	0	1	0	0	0	0	0	0
798	2	6	2	2	1	1	1	1
ILL2
AA (115)	1	0	0	0	0	0	0	0
EA ( 578)	1	8	2	0	0	0	0	0
NAA(75)	0	1	0	0	0	0	0	0
768	2	9	2	0	0	0	0	0
1566 total	4	15	4	2	1	1	1	1
% Positive	0.255428	0.957854	0.255428	0.127714	0.063857	0.063857	0.063857	0.063857

## Sheet: Supp Table 3
Supplemental Table 3. Disease measures including the SLEDAI, ANA titers and average age for SLE patients from dataset GSE45291.
SLE Patients in GSE45291
GSE45291 SLEDAI > 2	SLEDAI EA (n = 71)	SLEDAI AA (n = 73)	ANA Titer EA	ANA Titer AA	Age EA	Age AA
Mean	6.93333	7.8125	2306	1360	43.047	41.5501
Median	6	8	640	640	42.7031	38.1505
Range	6 to 10	6 to 11	160 - 20480	320 - 5120	21.26 to 67.85	26.82 to 67.05
GSE45291 SLEDAI 0	SLEDAI EA (n = 75)	SLEDAI AA (n = 25)	ANA titer EA	ANA Titer AA	Age EA	Age AA
Mean	0	0	726	647.5	49.38	47.42
Median	0	0	320	640	50.15	48.07
Range	0	0	0 - 2560	0 - 2560	20.37 - 72.77	32.02 -62.71

## Sheet: Supp Table 4
Supplemental Table 4. Limma Differential Expression Analysis of AA, EA and NAA SLE patients to each other
	GSE88884 Increased IIL1 WB 101 AA DE to 157 NaAm				GSE88884 Decreased IIL1 WB 101 AA DE to 157 NaAm				GSE88884 Increased ILL1 WB 101 AA DE to 540 EA					GSE88884 Decreased ILL1 WB 101 AA DE to 540 EA				GSE88884 Increased ILL1 540 EA DE to 157 NaAm				GSE88884 Decreased ILL1 540 EA DE to 157 NaAm				GSE88884 Increased ILL2 115 AA to 75 NaAm				GSE88884 Decreased ILL2 115 AA to 75 NaAm				GSE88884 Increased ILL2 115 AA DE to 578 EA				GSE88884 Decreased ILL2 115 AA DE to 578 EA				GSE88884 Increased ILL2 578 EA DE to 75 NaAm				GSE88884 Decreased ILL2 578 EA DE to 75 NaAm
	geneSymbol	LIMMA.logFC	FDR		geneSymbol	LIMMA.logFC	FDR		geneSymbol	LIMMA.logFC	FDR			geneSymbol	LIMMA.logFC	FDR		geneSymbol	LIMMA.logFC	FDR		geneSymbol	LIMMA.logFC	FDR		geneSymbol	LIMMA.logFC	FDR		geneSymbol	LIMMA.logFC	FDR		geneSymbol	LIMMA.logFC	LIMMA.pVal.adj		geneSymbol	LIMMA.logFC	FDR		geneSymbol	LIMMA.logFC	FDR		geneSymbol	LIMMA.logFC	FDR
	RPS26P11	0.891795	6.66175e-39		TMEM164	-0.467411	2.50288e-36		CDYL2	0.102237	7.2523e-11			SIGLEC9	-0.428326	3.2787e-31		NA	0.427923	1.38819e-22		LOC100132077	-0.339004	1.9961e-23		RPS26	1.45369	1.07616e-26		ACKR1	-0.373974	3.81788e-19		SMAD1	0.262373	1.01531e-33		RPS23	-0.744807	4.05674e-30		LIX1L	0.243156	3.99526e-11		MMP8	-0.765609	0.000157211
	RPS26	1.53159	6.66175e-39		LRRC6	-0.897819	5.3052e-35		POLR2J3	0.44717	1.83099e-10			LRRC6	-0.669456	1.17087e-26		ZNF641	0.255732	1.4458e-21		MFSD14C	-0.254194	1.25947e-22		NA	1.35239	1.57621e-26		LRRC6	-0.818054	4.83012e-18		RBPMS2	0.334629	8.47142e-28		HSPC102	-0.903257	3.31284e-27		EEF1G	0.356043	5.56849e-11		TUBB2A	-0.653977	2.54315e-10
	RPS26P10	1.80076	1.72726e-38		SIGLEC9	-0.529508	1.71002e-27		PFKP	0.0995663	1.78109e-06			HEBP2	-0.234712	1.44463e-24		NAAA	0.353562	2.58204e-21		TMEM185AP1	-0.322119	5.78974e-22		RPS26P10	1.68892	4.96999e-26		TMEM164	-0.317385	3.52073e-11		PLA2G4C	0.20505	3.09651e-23		MRPL53	-0.347598	3.31284e-27		NA	0.361694	5.56849e-11		CEACAM8	-0.55795	0.00480892
	NA	0.835521	2.16243e-38		ACKR1	-0.320871	7.29497e-25		INPP5F	0.124396	1.85323e-05			FAM101B	-0.602495	6.21187e-23		PDXDC1	0.194094	1.25904e-17		MFSD14B	-0.368931	9.30275e-22		RPS26P11	0.812516	8.02065e-25		SIRPB1	-0.388975	1.33391e-10		TUBB2A	0.825209	3.64742e-23		ASNSD1	-0.306835	2.98287e-26		DENND2D	0.307301	1.5156e-10		OLFM4	-0.506221	0.00434858
	PSMD5-AS1	0.708627	5.21075e-26		ZNF763	-0.391757	3.16645e-24		SIGLEC6	0.150685	3.39122e-05			RPS23	-0.6969	2.99688e-20		FHIT	0.250436	3.73957e-17		LOC100130353	-0.371652	2.62601e-20		PSMD5-AS1	0.674093	4.3159e-20		NME8	-0.49702	1.14774e-09		TUBB2B	0.521483	2.77457e-21		ACKR1	-0.26281	4.47418e-26		FBL	0.29034	1.66618e-10		CD177	-0.495201	2.65667e-06
	TMEM14C	0.402861	3.38056e-23		AMMECR1	-0.434018	6.82758e-22		MSTO1	0.066551	5.46015e-05			TPCN2	-0.169985	5.74455e-18		RPS26	0.706126	6.76022e-16		LOC105376114	-0.310432	5.30508e-20		GSTM4	0.770416	1.52504e-15		CYP4F3	-0.581627	1.77739e-09		PSMD5-AS1	0.45218	1.18288e-20		NRBF2P2	-0.873099	1.93257e-25		PRKDC	0.261152	1.73733e-10		LTF	-0.488042	0.00145721
	REREP3	0.412556	5.25109e-22		MIR3978	-0.443362	7.56894e-22		YME1L1	0.346129	5.79193e-05			DSC2	-0.746525	1.54462e-17		RPS26P10	0.836289	8.83804e-16		IP6K2	-0.100493	5.30508e-20		DCXR	0.222562	3.09794e-11		STAG3L2	-0.500972	2.4252e-09		FNBP1L	0.43575	7.0674e-19		SIGLEC9	-0.361043	1.57775e-22		TMEM106B	0.317213	1.86041e-10		LOC105379251	-0.485907	2.91665e-05
	DCXR	0.245092	3.62186e-21		SIRPB1	-0.433261	1.02327e-20		SKAP2	0.304821	7.0365e-05			ATP6AP1	-0.275113	2.20084e-17		C1orf162	0.268127	1.31705e-15		TUBB2B	-0.36062	1.5379e-19		GSTM1	0.493719	1.39282e-10		SIGLEC9	-0.454712	2.91267e-09		CDYL2	0.127268	1.03397e-18		HEBP2	-0.272752	3.33088e-22		EEF1DP1	0.283655	1.86041e-10		SMIM24	-0.457984	3.67203e-09
	SMAD1	0.275948	8.17618e-21		NIPAL2	-0.45137	6.32584e-20		ZRSR2	0.0738427	0.000136859			CARS2	-0.117214	2.88297e-16		LOC100288842	0.137082	1.37949e-14		TUBB2A	-0.557794	2.50792e-19		TMEM14C	0.312916	3.17439e-10		LOC105376114	-0.363247	5.8739e-09		UCP2	0.257614	1.32907e-18		LRRC6	-0.521354	1.18288e-20		RPS8P8	0.301856	1.86041e-10		DOCK4	-0.447777	8.87592e-05
	IGHV1-69-2	1.53857	1.14132e-20		XRRA1	-0.439419	9.86859e-20		DIS3L2	0.0534005	0.000300787			NHS	-0.222044	4.23912e-16		DCXR	0.126656	1.68701e-14		MAGI2-AS3	-0.205962	2.37492e-17		SYNE3	0.119553	8.34573e-10		MIR3978	-0.348393	7.38637e-09		KLF8	0.201511	2.24206e-18		ARPIN	-0.211357	1.34584e-20		NUP43	0.295744	2.54315e-10		LOC399716	-0.435454	3.07259e-06
	FCGBP	0.209283	4.40068e-19		CYP4F3	-0.696998	1.30351e-19		FEN1	0.0878587	0.000723376			CHI3L1	-0.708736	5.10538e-16		BEX4	0.146723	2.12374e-14		CLEC12B	-0.661887	6.34898e-17		GSTM5	0.179033	1.2346e-09		PADI4	-0.554019	7.7075e-09		DXO	0.233586	4.66676e-18		CHI3L1	-0.677868	1.43279e-20		SLC38A1	0.381889	2.54315e-10		LOC105372801	-0.430775	1.93256e-06
	TOP1MT	0.179284	4.03182e-16		DSC2	-0.879232	1.29906e-19		IL21R	0.0714538	0.000846298			ATP6V0D1	-0.229061	1.34239e-15		CSTB	0.1564	2.37883e-14		XRRA1	-0.344986	2.04381e-16		IGHV1-69-2	1.25479	3.74894e-09		CYP4F2	-0.396962	7.7075e-09		IGLVI-70	0.40872	5.35067e-18		FAM101B	-0.549323	1.02617e-19		GTF3A	0.242603	2.71882e-10		IFIT1B	-0.42505	9.5928e-05
	LOC389641	0.321837	5.84657e-16		STAG3L2	-0.521823	1.36396e-19		TRIM14	0.138377	0.000971078			CTDSP2	-0.147121	1.68171e-15		GSTP1	0.140602	2.78191e-14		SLC24A3	-0.209099	2.04381e-16		NEO1	0.257445	7.7075e-09		ZDHHC2	-0.423444	8.64525e-09		UHRF1BP1	0.176161	9.43735e-18		CARS2	-0.125704	1.27198e-19		GIMAP1	0.297546	4.14089e-10		CARD17	-0.423114	0.000391931
	UHRF1BP1	0.199889	8.26418e-16		SNORD35A	-0.555399	3.49526e-19		TRAPPC2L	0.0440754	0.00115719			RBP7	-0.342825	1.24501e-14		LINC00920	0.251077	3.55209e-14		LOC100507195	-0.478654	1.49625e-15		HERC2	0.158278	1.11174e-08		XRRA1	-0.377541	1.11174e-08		LOC100130520	0.652756	1.50082e-17		CRYBB2P1	-0.128901	1.43659e-19		LEPROTL1	0.251547	4.14089e-10		BPI	-0.419303	0.00874226
	SRR	0.237419	9.49474e-16		HIP1	-0.549029	1.2392e-18		NBPF3	0.0721119	0.00137172			SULF2	-0.315503	1.34657e-14		RPL23P8	0.190532	5.63135e-14		NOD2	-0.31078	1.5315e-15		UHRF1BP1	0.193074	1.96327e-08		HEBP2	-0.253605	2.11125e-08		RNF19A	0.176019	1.20445e-16		LOC100130207	-0.18211	2.81083e-19		GLTSCR2	0.335475	4.14089e-10		TUBB2B	-0.416515	8.21627e-10
	UCP2	0.289267	9.57456e-16		NRBF2P2	-0.914551	1.25088e-18		TJAP1	0.0351909	0.00137311			OGFRL1	-0.257589	2.18325e-14		RPL27	0.230084	2.30467e-13		HSPA7	-0.193888	9.41057e-15		SMAD1	0.177628	2.88229e-08		MFSD14B	-0.392997	3.04362e-08		PF4V1	0.556016	1.39533e-16		CIDEB	-0.176993	2.96863e-17		LOC729998	0.375283	4.78819e-10		ABCA13	-0.411205	0.000104643
	NAA30	0.186566	4.31296e-15		ANPEP	-0.51856	2.40373e-18		NOMO2	0.150728	0.00151521			MRPL53	-0.252089	2.70419e-14		RPL35	0.168687	5.88628e-13		FLJ32255	-0.238003	1.56032e-14		GSTM2	0.265072	3.20647e-08		LOC100130207	-0.198521	3.20647e-08		TMEM14C	0.225512	4.63258e-15		SNHG5	-0.398414	3.6867e-17		ETS1	0.359355	5.39391e-10		ANXA3	-0.40192	2.52568e-05
	LOC154761	0.3003	1.63077e-14		SNX11	-0.253491	2.90502e-18		SP140	0.158614	0.0042533			SIRPB1	-0.327158	5.42659e-14		BANF1	0.13846	6.50906e-13		PCGF3	-0.109109	1.84116e-14		LOC389641	0.250687	5.1793e-08		MRVI1-AS1	-0.274894	6.79619e-08		NUTM2A-AS1	0.391585	7.83933e-15		SUMF1	-0.104705	9.51901e-17		NAAA	0.410276	5.39391e-10		SLED1	-0.398629	1.73113e-05
	SNHG17	0.186188	5.64676e-14		MFSD14B	-0.482257	7.17291e-18		RPUSD3	0.0289996	0.0053591			ARRB2	-0.196137	6.66431e-14		EXD2	0.07304	8.36767e-13		GATS	-0.148139	2.79583e-14		NAA30	0.169787	6.48905e-08		LOC105372698	-0.465909	9.62433e-08		RPS26P11	0.43998	2.90707e-13		LOC90784	-0.284382	1.10059e-16		RPL4P4	0.400414	5.39391e-10		FCGR1A	-0.392658	0.000807429
	BCL9	0.307902	1.11068e-13		ST6GALNAC2	-0.534617	1.39558e-17		DMD	0.0557642	0.00553409			CD93	-0.312675	3.27407e-13		FAM84B	0.102454	9.53272e-13		SNX15	-0.0991919	4.12048e-14		LINC00341	0.230531	6.92084e-08		LINC01061	-0.366703	1.03741e-07		RPS26	0.734088	3.79727e-13		F8A1	-0.304364	1.72632e-16		TMED10	0.334364	5.88303e-10		THEM5	-0.390559	4.33425e-05
	PLA2G4C	0.196768	1.67864e-13		SNX10	-0.3152	2.93956e-17		CD53	0.0744834	0.00795063			ZNF467	-0.157107	3.90261e-13		LOC105369519	0.427887	1.0597e-12		TCEANC	-0.199334	1.4561e-13		GLMP	0.266553	1.18575e-07		MIR646HG	-0.243642	1.10021e-07		DCXR	0.141387	5.58847e-13		HTATSF1P2	-0.334906	2.48638e-16		RSL1D1	0.375071	6.55009e-10		CD274	-0.387513	7.65272e-05
	GSTM4	0.483959	2.31374e-13		PCGF3	-0.170175	4.2835e-17		CBWD3	0.131751	0.0116672			CIDEB	-0.169227	4.4133e-13		RPL18	0.146387	1.66346e-12		LOXHD1	-0.154743	2.51179e-13		FBXW8	0.165423	2.0604e-07		LOC101926933	-0.284287	1.38699e-07		RPS26P10	0.849572	8.44726e-13		CD93	-0.350843	7.93253e-16		POLR1E	0.23775	7.77653e-10		LINC00189	-0.380153	0.00201685
	RRP15	0.256011	3.98508e-13		CYP4F2	-0.477524	3.18089e-17		HIST1H2BE	0.110287	0.0118392			HK2	-0.255673	1.49618e-12		TMEM238	0.155062	2.14445e-12		ABHD3	-0.219707	5.36797e-13		SRR	0.168619	2.58312e-07		LOC100133331	-0.386855	1.46856e-07		CDC16	0.22542	8.75907e-13		DHRS4-AS1	-0.140512	8.19074e-16		RPL14	0.238416	7.77653e-10		MIR4802	-0.38004	0.000154192
	RPL34-AS1	0.132131	4.4445e-13		HTATSF1P2	-0.391657	4.96063e-17		NOMO1	0.0834823	0.0139437			PADI2	-0.512044	4.98579e-12		NSUN4	0.103312	2.49632e-12		SPATA5L1	-0.166037	5.53104e-13		MTSS1	0.311048	4.00091e-07		FCAR	-0.425559	1.47358e-07		CMAHP	0.24498	9.04738e-13		ZDHHC2	-0.32348	5.25183e-15		PIK3IP1	0.276511	7.82594e-10		MGAM2	-0.378776	7.19641e-06
	NEO1	0.293701	6.76783e-13		LOC100130353	-0.496785	5.89484e-17		CEACAM21	0.0332312	0.0169098			PLA2G7	-0.511311	5.62876e-12		LRRN3	0.536807	2.68219e-12		ALOX12	-0.286641	1.10226e-12		ZBED4	0.12534	4.61072e-07		GPR141	-0.46251	1.69678e-07		TMCC2	0.309901	1.30707e-12		SULF2	-0.298683	7.98288e-15		IL7R	0.474209	7.82594e-10		ASAP1-IT1	-0.376259	8.83404e-09
	ATP5G1	0.146152	2.31761e-12		SULF2	-0.408385	6.23872e-17		HLA-A	0.0533371	0.017283			OSGIN2	-0.224717	1.16035e-11		RPS26P11	0.38422	2.91812e-12		RNF19A	-0.115503	1.8003e-12		TBCD	0.117894	8.10821e-07		HTATSF1P2	-0.324746	1.82019e-07		ZNF778	0.152478	1.49944e-12		S100P	-0.287161	1.00517e-14		EIF3LP1	0.426423	7.82594e-10		VNN1	-0.374948	0.000659019
	IGHV3-20	1.28921	3.66176e-12		CXCL8	-0.647875	5.07417e-17		PMM2	0.0770459	0.0177994			ABHD2	-0.213286	1.60861e-11		AMIGO1	0.149469	3.40839e-12		LINC00528	-0.137293	2.34113e-12		UCP2	0.277868	8.10821e-07		SLC37A3	-0.421717	2.1294e-07		CRAT	0.254652	1.5879e-12		CYP4F3	-0.442385	6.19341e-14		ZNF134	0.276555	1.2972e-09		CLEC12A	-0.370986	0.00379547
	ATP6V0E2	0.137346	3.97332e-12		NCF1	-0.35718	9.64664e-17		USP36	0.0626896	0.0193829			ASNSD1	-0.225776	1.65017e-11		NLN	0.241044	3.57676e-12		LOC105373262	-0.362	3.57676e-12		BIN1	0.188948	8.53843e-07		LOC100130353	-0.409965	2.56535e-07		GSTM5	0.134841	4.37253e-12		TNFRSF9	-0.289765	7.14166e-14		EEF1A1	0.179839	1.31724e-09		SLC14A1	-0.361306	0.000405554
	PDXDC1	0.227876	4.22846e-12		UIMC1	-0.31778	6.89664e-17		UBE2L3	0.0418173	0.0200268			CYP4F3	-0.451104	1.8898e-11		MRPS21	0.17501	3.60979e-12		TMEM164	-0.205703	3.80129e-12		GIT1	0.152025	8.60084e-07		PCGF3	-0.13245	3.46098e-07		POLR2J3	0.520805	7.06233e-12		PPT1	-0.336628	7.37987e-14		RPL19	0.291173	1.4482e-09		CASP5	-0.358932	0.000134217
	FAN1	0.133721	4.94715e-12		LOC105369213	-0.41117	1.05861e-16		RERE	0.0731479	0.0214019			ST6GALNAC2	-0.371948	2.00655e-11		RPL22	0.138061	4.44082e-12		THBS3	-0.113759	4.08307e-12		RNF216P1	0.0993857	8.60084e-07		TMEM176B	-0.321724	3.46098e-07		LOC101928343	0.145907	1.26015e-11		PPIL3	-0.258129	8.97419e-14		LDHB	0.3994	1.46229e-09		SLC22A4	-0.356443	8.76852e-07
	APOOL	0.309752	7.09486e-12		ACOX1	-0.365773	1.31608e-16		SLC37A1	0.0408772	0.022662			SNX11	-0.153294	2.22301e-11		NELL2	0.442329	4.94094e-12		FCGR2C	-0.201757	6.185e-12		LIMD1	0.219585	8.99044e-07		LINC00243	-0.236213	3.6924e-07		REREP3	0.23505	1.35535e-11		LMTK2	-0.222609	2.55332e-13		RPLP0	0.3062	1.46229e-09		NAIP	-0.351608	0.000237348
	TMA16	0.159707	1.12221e-11		RFFL	-0.201254	9.46574e-17		PIGG	0.0335551	0.0257163			ACOX1	-0.261596	2.94735e-11		PCSK5	0.0918593	4.94094e-12		RALGPS1	-0.092708	6.7446e-12		SNORD14D	0.819373	9.602e-07		ABCA7	-0.188641	3.93729e-07		KLHL5	0.163494	1.48575e-11		LINC00243	-0.202732	3.5318e-13		EEF2	0.273177	1.51441e-09		LOC105373262	-0.349423	4.0103e-07
	MRPS21	0.22414	1.14956e-11		ATP6V0D1	-0.280093	1.61165e-16		QRICH1	0.0666192	0.0264864			LIN7A	-0.38476	3.21242e-11		RPS13	0.297822	5.45701e-12		PPP4R1L	-0.209946	7.76186e-12		P2RY10	0.502521	9.90734e-07		ROPN1L	-0.323341	3.94003e-07		GSTM4	0.242334	1.74701e-11		ATP6AP1	-0.243735	3.82341e-13		EIF4B	0.351787	1.51441e-09		AHSP	-0.347826	0.00276094
	ANGEL1	0.115552	1.78777e-11		ARFIP1	-0.361125	1.79356e-16		HIST1H2BC	0.0752585	0.026703			IMPA2	-0.223223	3.32367e-11		HOOK1	0.222846	5.6483e-12		TMOD3	-0.18195	7.76186e-12		ANK3	0.347635	1.43905e-06		CARS2	-0.115515	3.97032e-07		FBXO39	0.197994	1.93736e-11		PADI4	-0.416471	8.25705e-13		RPS4X	0.273289	1.51441e-09		FCGR1CP	-0.346277	2.7495e-05
	LOC101269108	0.50913	2.25919e-11		LOC105376114	-0.385355	1.98994e-16		CLCC1	0.0938584	0.0270308			DHRS4	-0.156203	3.38325e-11		RPL36	0.236314	6.3131e-12		TNIP1	-0.127457	8.3515e-12		IL2RA	0.305635	1.46118e-06		LOC729737	-0.43963	3.99036e-07		MTSS1	0.225704	2.77283e-11		RBP7	-0.335936	1.20315e-12		RPLP1	0.265687	1.52009e-09		TCN1	-0.338461	0.0018592
	KDSR	0.325647	2.76823e-11		HEBP2	-0.288972	2.98441e-16		MDM4	0.072363	0.0303061			SIGLEC5	-0.392558	8.85202e-11		LOC154761	0.180005	6.37699e-12		PLEK	-0.186275	1.1786e-11		SLC25A19	0.140079	1.65351e-06		LOC388572	-0.322026	4.00108e-07		LOC102724528	0.877131	5.16092e-11		TPCN2	-0.141849	1.32061e-12		RPLP0P6	0.42036	1.52448e-09		LOC105376114	-0.332578	6.92602e-11
	ATP10A	0.203734	2.91612e-11		FLJ32255	-0.332343	3.24882e-16		PRMT7	0.045314	0.0357669			PPFIA1	-0.139133	1.28945e-10		RPSAP12	0.296165	7.88223e-12		PDCD1LG2	-0.305896	1.21076e-11		ERCC5	0.134016	1.66949e-06		LOC105376781	-0.441848	4.33309e-07		GSTM1	0.321402	5.5255e-11		HDDC2	-0.202041	1.34206e-12		RPL13A	0.330008	1.742e-09		LOC399715	-0.330969	2.54744e-06
	SLC5A6	0.125911	3.62944e-11		LOC101927851	-0.533968	3.95516e-16		SNUPN	0.057734	0.0360136			NUP50	-0.106793	2.22254e-10		ZNF391	0.0939365	8.57922e-12		MIR3978	-0.244239	1.23019e-11		REREP3	0.296596	1.66949e-06		ST6GALNAC2	-0.424436	4.58044e-07		ABCA5	0.254913	1.48068e-10		DSC2	-0.591059	1.66515e-12		RPL4	0.344474	1.742e-09		NOD2	-0.327184	8.92669e-09
	RPL23P8	0.244231	3.91953e-11		RNF24	-0.437614	4.62674e-16		TRAF3IP2	0.0402571	0.0361757			CXCL1	-0.20368	3.73851e-10		AXIN2	0.116965	1.03816e-11		DESI1	-0.0843526	1.32787e-11		SESN1	0.29449	1.88289e-06		LOC105369213	-0.369043	5.30363e-07		ULK4	0.140801	1.70914e-10		PPFIA1	-0.164834	1.86155e-12		RPL24	0.344132	1.742e-09		MIR3939	-0.317014	4.39715e-05
	HERC2P10	0.208055	4.05555e-11		LINC00243	-0.269328	3.61764e-16		ZNF585A	0.0820051	0.0390349			CREB5	-0.415542	4.32539e-10		PLEKHB1	0.110446	1.55982e-11		GK	-0.3356	1.36122e-11		FAN1	0.126729	2.0558e-06		HSPC102	-0.709398	8.10821e-07		TUBB4B	0.158938	1.84803e-10		FRG1	-0.195774	4.73675e-12		RPL6	0.327522	1.90033e-09		LOC105376505	-0.315559	1.38035e-05
	LOC100130520	0.699697	4.05555e-11		MSRB1	-0.435	8.41206e-16		ETFB	0.0307973	0.0437158			RNF135	-0.0973356	4.64623e-10		RPS28	0.246909	1.58481e-11		C1RL-AS1	-0.161517	1.39206e-11		ESYT2	0.262959	2.21155e-06		CDA	-0.439484	8.42571e-07		CXCL5	0.399588	6.06342e-10		ZNF595	-0.292231	6.07567e-12		LDHBP2	0.518604	1.95739e-09		HP	-0.314995	0.00105388
	TFIP11	0.176339	4.66973e-11		NME8	-0.538511	7.79769e-16		HDHD3	0.0309827	0.044186			LPGAT1	-0.149327	4.70188e-10		GSTM4	0.281471	1.67703e-11		RHD	-0.439842	1.51857e-11		RAPGEF1	0.137347	2.34753e-06		SNX11	-0.184524	9.90734e-07		HERC2P3	0.121934	8.29985e-10		DHRS4	-0.172033	8.36323e-12		RPL3P7	0.384805	2.01586e-09		CEACAM1	-0.311856	0.000136947
	C22orf34	0.155841	5.01835e-11		FAM101B	-0.489196	1.60584e-15		S100PBP	0.046572	0.047412			LILRA2	-0.209548	5.81157e-10		RPS21	0.189476	2.2105e-11		RHOBTB1	-0.212336	2.01355e-11		PLEKHA8	0.0959092	2.50226e-06		SULF2	-0.320134	9.90734e-07		POLR2J4	0.123103	8.82192e-10		SEC22B	-0.119609	9.56093e-12		DPP4	0.423174	2.27342e-09		GK	-0.311187	4.19202e-06
	SNORD14D	0.847379	6.62966e-11		LRRK2	-0.4425	1.92083e-15		TBC1D24	0.0335096	0.0494619			PGM1	-0.122595	6.30444e-10		ZIK1	0.181719	2.75645e-11		APOL2	-0.220407	2.08827e-11		MTOR	0.159386	2.69812e-06		LOC105369219	-0.285985	1.02608e-06		TREML4	0.374411	1.21172e-09		HEBP1	-0.444707	1.26015e-11		RPS6	0.28965	2.27964e-09		LRRC6	-0.310125	5.80619e-06
	CD180	0.55872	6.91621e-11		CXorf23	-0.233408	1.5383e-15		UCP2	0.260048	3.00514e-18			GPR141	-0.364607	8.11855e-10		TMEM106B	0.244918	3.00079e-11		TK2	-0.162133	2.15932e-11		KDSR	0.341071	2.72228e-06		DDX11L11	-0.48507	1.1797e-06		GSTM2	0.181796	1.21409e-09		CYP4F2	-0.294299	1.72297e-11		ITGA6	0.36488	2.40241e-09		SELENBP1	-0.307948	0.000369275
	AMIGO1	0.188965	7.27938e-11		SNORA38	-0.403708	1.59191e-15		TMEM14C	0.262109	1.67383e-17			UBE4B	-0.131713	9.55458e-10		RPL13	0.134187	3.00079e-11		FCGR1CP	-0.456674	3.03724e-11		IL32	0.269744	2.7346e-06		PNPLA1	-0.229907	1.42164e-06		UPK3B	0.0936592	1.3703e-09		SIGLEC5	-0.391067	2.60938e-11		RPL5	0.371196	2.40241e-09		FAM157A	-0.307537	6.79943e-07
	SYNGAP1	0.112941	7.45563e-11		MFSD14C	-0.30568	1.5622e-15		PLA2G4C	0.191152	2.20084e-17			TM6SF1	-0.263781	9.71414e-10		RPL26P4	0.223591	3.13209e-11		FCGR1B	-0.406206	3.07973e-11		ARID5B	0.304097	2.80872e-06		HIP1	-0.450591	1.43743e-06		SNHG17	0.121438	1.44923e-09		LOC105375566	-0.488811	2.67143e-11		EIF3H	0.303753	2.553e-09		ANK1	-0.305866	7.19656e-05
	PLEKHB1	0.147414	8.54479e-11		LMTK2	-0.332779	2.40464e-15		RPS26	0.825467	1.02693e-15			MPZL2	-0.229824	1.00669e-09		RPL19P9	0.19403	3.30039e-11		PLB1	-0.267964	3.8926e-11		LOC100130520	0.633704	2.80872e-06		S100P	-0.38234	1.53028e-06		ZFAND5	0.118939	1.77636e-09		DDX11L2	-0.727506	2.71376e-11		EIF3F	0.300406	2.64141e-09		MYL4	-0.303652	0.000152758
	IL32	0.281538	8.65062e-11		ZDHHC2	-0.372292	2.07839e-15		TOP1MT	0.125925	9.29963e-14			ABCC5	-0.167199	1.05999e-09		TTC9	0.227358	3.64422e-11		ASAP1-IT1	-0.295166	4.20845e-11		CCR4	0.532885	2.91207e-06		SNX18	-0.219528	1.5313e-06		IGKV1D-17	0.399576	2.09662e-09		CXCL1	-0.214455	2.88983e-11		RPL8	0.270726	2.83668e-09		NRIR	-0.303257	0.0087415
	TBRG4	0.106864	9.48978e-11		CRYBB2P1	-0.162443	2.15177e-15		RNF19A	0.14152	2.33002e-13			TMEM71	-0.245616	1.49942e-09		EPHA1-AS1	0.159572	3.78999e-11		TMUB2	-0.111239	4.20845e-11		ADARB1	0.192904	2.99037e-06		VWCE	-0.213077	1.5313e-06		MXRA7	0.306226	2.42131e-09		MME	-0.453873	2.88983e-11		HNRNPA1P10	0.290662	2.83668e-09		MFSD14B	-0.302442	1.94782e-08
	BTLA	0.536437	1.14856e-10		NUDT16P1	-0.218627	2.86723e-15		PF4V1	0.503103	3.27407e-13			ZNF516	-0.208792	1.61837e-09		RPL10A	0.19213	3.79515e-11		TBKBP1	-0.121433	4.22116e-11		ABRACL	0.198655	3.2272e-06		RNF135	-0.133917	1.5313e-06		ZC3HAV1L	0.0962266	2.47401e-09		PGM1	-0.112811	4.42465e-11		RPL13	0.398375	3.02925e-09		RNU6-890P	-0.300011	0.000156028
	CMSS1	0.186632	1.38302e-10		CHI3L1	-0.716642	3.84796e-15		FNBP1L	0.380021	5.75098e-13			NCF1	-0.234019	1.72767e-09		RPL10P9	0.295864	3.9246e-11		CTTN	-0.240828	4.25651e-11		TMC6	0.108057	3.24758e-06		LINC01347	-0.224423	1.5313e-06		TTC12	0.128031	2.51526e-09		ATP6V0D1	-0.164598	5.1341e-11		EIF3L	0.383531	3.18466e-09		KCNJ15	-0.298559	8.55251e-05
	DENND2D	0.334694	1.52772e-10		JAML	-0.330959	3.29255e-15		TUBB2A	0.553145	9.3715e-13			C10orf11	-0.137198	1.91269e-09		TFIP11	0.112345	5.06319e-11		TNFSF4	-0.204402	4.57923e-11		RPS9P4	0.30333	3.45979e-06		IPMK	-0.288701	1.86412e-06		LOC728613	0.0828543	2.55837e-09		CTDSP2	-0.122464	5.70573e-11		EEF1GP5	0.349015	3.18466e-09		BACH1-IT2	-0.297949	1.2908e-07
	BIN1	0.162594	1.54729e-10		ZNF467	-0.184517	3.3761e-15		FCRL5	0.311946	3.51893e-12			ZDHHC7	-0.155592	3.07634e-09		RPS18	0.208055	5.27749e-11		LOC401320	-0.20737	5.26714e-11		TRUB1	0.205548	3.62698e-06		MFSD14C	-0.238056	1.88748e-06		NPIPB15	0.121233	3.05805e-09		DDX11L9	-0.654046	7.12724e-11		RPL14P1	0.340602	3.18466e-09		SNORD56B	-0.297092	0.00101243
	CFD	0.468606	1.57337e-10		LTB4R	-0.304178	4.57234e-15		DCXR	0.135801	1.20744e-11			SNX10	-0.213038	3.40141e-09		LEPROTL1	0.175328	5.30352e-11		EIF4G3	-0.141177	5.27749e-11		MPHOSPH6	0.248602	3.75051e-06		ATP9A	-0.183279	1.98932e-06		MAP1A	0.155542	3.53128e-09		LILRA1	-0.242018	8.26779e-11		RPS28	0.334857	3.39789e-09		NME8	-0.296178	1.19157e-07
	HHLA3	0.204773	1.62691e-10		DDX11L2	-0.971431	4.69682e-15		CRAT	0.235956	1.26845e-10			PLAUR	-0.224536	3.59223e-09		BANF1P3	0.309589	5.72734e-11		AMMECR1	-0.229895	5.61449e-11		HERC2P10	0.188986	3.7652e-06		DSC2	-0.726479	2.10259e-06		LOC100506055	0.218598	3.56416e-09		NIPAL2	-0.197459	1.02204e-10		ZNF8	0.120227	3.44676e-09		CRISP3	-0.296027	0.0426908
	SLC25A19	0.188477	1.64302e-10		FCAR	-0.652096	6.77908e-15		FCGBP	0.128047	2.61478e-10			MEGF9	-0.247623	4.57889e-09		SNHG16	0.179053	5.72734e-11		LOC101926933	-0.204549	6.97311e-11		MBIP	0.253929	3.86628e-06		ORM1	-0.737567	2.54046e-06		NAA30	0.108331	3.72105e-09		PLA2G7	-0.421869	1.15335e-10		RPL3	0.273781	3.67203e-09		UBBP4	-0.295944	0.000426249
	FHIT	0.259416	1.66033e-10		DDX11L1	-0.778397	6.96536e-15		P2RX5	0.187931	5.9528e-10			DEF8	-0.129139	5.2619e-09		SATB1-AS1	0.280923	5.8606e-11		MRVI1-AS1	-0.181058	7.21238e-11		PRRC2B	0.174582	3.92462e-06		CYP4F11	-0.147372	2.62176e-06		ZNF605	0.114268	4.09418e-09		OGFRL1	-0.223338	1.18991e-10		CD27	0.45939	3.67203e-09		CAMP	-0.295854	0.00122494
	NFATC1	0.117085	1.6763e-10		DDX11L9	-0.889477	7.44674e-15		MYOM2	0.163587	1.12133e-09			PPT1	-0.276208	5.64028e-09		NACA3P	0.191516	5.88253e-11		ITGB5	-0.191494	7.56908e-11		CRYZ	0.265429	4.06857e-06		AMMECR1	-0.329689	2.65302e-06		SMOX	0.228166	4.60214e-09		MPZL2	-0.224697	1.28024e-10		SRP72	0.309778	3.75171e-09		SLC4A1	-0.294779	0.00267144
	FOXP1	0.190697	1.78403e-10		NR6A1	-0.219254	8.74626e-15		MXRA7	0.171472	2.63636e-09			PADI4	-0.378572	6.29554e-09		LBH	0.192232	6.13169e-11		GLRX	-0.160754	7.78537e-11		RPS9P2	0.26525	4.5732e-06		UIMC1	-0.294498	2.66065e-06		CD180	0.404523	5.44348e-09		ABHD2	-0.192004	1.38037e-10		ANAPC16	0.192649	3.76595e-09		PLSCR1	-0.293511	0.0111644
	GPR15	0.701898	1.85212e-10		IMPA2	-0.293141	1.06713e-14		IL32	0.202614	4.81813e-09			FCAR	-0.408697	6.34771e-09		UBE2D4	0.086882	7.2079e-11		ZNF438	-0.259632	1.03291e-10		ZC4H2	0.174366	4.80405e-06		SIGLEC5	-0.485635	2.69514e-06		USP12-AS2	0.181814	5.47864e-09		ARF3	-0.0882811	1.38821e-10		NOLC1	0.245114	3.7705e-09		LOC100507195	-0.292818	0.000276317
	PTER	0.254969	1.85324e-10		CREB5	-0.391332	1.06041e-14		SQLE	0.19001	6.68326e-09			PRELID1	-0.1773	6.7692e-09		IMP3	0.131897	8.01578e-11		LOC100505798	-0.155992	1.15887e-10		JADE2	0.193862	4.82221e-06		LINC00937	-0.192985	2.97954e-06		FMN1	0.270664	7.65211e-09		PIGBOS1	-0.11104	1.40063e-10		RPL18	0.301247	4.00234e-09		SLC26A8	-0.292762	0.00053427
	ARMC10	0.20831	2.3128e-10		KCNJ15	-0.628907	9.94209e-15		MTSS1	0.22699	9.94115e-09			TNFAIP2	-0.168603	7.63305e-09		TTC3P1	0.207075	8.70359e-11		CPEB4	-0.218621	1.30531e-10		PLA2G4C	0.162488	5.02665e-06		CYP4F24P	-0.143746	2.98992e-06		SLC2A1	0.211851	7.97327e-09		DDX11L1	-0.572689	1.68906e-10		SPOCK2	0.300363	4.00234e-09		LINC01359	-0.292097	2.93744e-06
	MBIP	0.298366	2.44306e-10		DDX11L5	-0.726715	1.00662e-14		LOC100130520	0.491711	1.25219e-08			HOXB2	-0.11825	7.6601e-09		BCL9	0.192092	9.00626e-11		MARK4	-0.0851173	1.36663e-10		UBIAD1	0.201242	5.44539e-06		PPP4R1L	-0.301821	3.03166e-06		PMS2P9	0.303617	9.07785e-09		DDX11L10	-0.686358	1.69004e-10		IMPDH2	0.233497	4.16786e-09		TMEM63B	-0.291156	2.54112e-05
	LIMD1	0.226491	2.58069e-10		MBOAT2	-0.446245	1.26049e-14		SYVN1	0.110748	2.36706e-08			LTB4R	-0.148231	7.8238e-09		MYC	0.195812	9.10041e-11		FANCA	-0.115634	1.44348e-10		CRIP1	0.264198	5.5126e-06		PLAUR	-0.258331	3.13031e-06		SQLE	0.154289	9.26119e-09		CXCL8	-0.438514	2.12892e-10		SFMBT1	0.205351	4.16786e-09		MIR4441	-0.29044	5.26218e-05
	MRPL18	0.164855	2.91414e-10		MME	-0.607609	1.75142e-14		CD19	0.151365	3.69215e-08			FCGRT	-0.138322	8.75765e-09		HS3ST3B1	0.138814	9.62761e-11		CLEC12A	-0.558121	1.57273e-10		CD180	0.497839	5.77911e-06		LOC730378	-0.219222	3.21462e-06		LNX2	0.177438	9.85645e-09		ST6GALNAC2	-0.323819	2.31471e-10		SARAF	0.20284	4.30994e-09		LOC145474	-0.288769	5.25831e-05
	FBXW8	0.139114	2.95457e-10		TM6SF1	-0.39728	1.92536e-14		POU2AF1	0.265712	6.66888e-08			RFFL	-0.122773	8.83511e-09		MRPL53	0.137304	9.69109e-11		CD274	-0.446793	1.87371e-10		EXOSC7	0.157063	6.00677e-06		LOC101929819	-0.295191	3.24758e-06		HERC2P7	0.138413	1.04484e-08		RNVU1-19	-0.271077	2.48647e-10		MFNG	0.228312	4.32502e-09		MGAM	-0.288133	0.00162609
	ADGRL1	0.113682	3.01407e-10		PLAUR	-0.336525	2.01951e-14		CDC16	0.170185	9.76651e-08			ICAM3	-0.198425	1.15155e-08		RPL9	0.295989	1.05306e-10		LOC105376266	-0.172738	2.00766e-10		CLPP	0.182737	6.12724e-06		PLCG2	-0.161354	3.37772e-06		RASGEF1B	0.22661	1.09088e-08		ACOX1	-0.25097	3.5871e-10		PDXDC1	0.193241	4.52531e-09		RUNDC3A	-0.287046	0.000251663
	SGF29	0.24106	3.20648e-10		FES	-0.179157	2.42082e-14		DCK	0.17244	1.0582e-07			IL6R	-0.161195	1.28506e-08		RPL26	0.184196	1.35884e-10		ATXN1	-0.171094	2.09322e-10		IGHJ6	0.848094	6.31872e-06		TMLHE-AS1	-0.247636	3.46281e-06		ABCC3	0.190338	1.22754e-08		UBE2Q2P2	-0.134555	3.63879e-10		SSR2	0.195979	4.76854e-09		LOC102724777	-0.285808	6.77733e-05
	ZC4H2	0.184256	3.44619e-10		DDX11L10	-0.914652	2.64354e-14		NAV1	0.0998937	1.58239e-07			FOSL2	-0.161892	1.32357e-08		POLE3	0.134524	1.56713e-10		MIAT	-0.106308	2.09322e-10		PCNX4	0.239224	6.3279e-06		UBE2Q2P2	-0.156386	3.55543e-06		FAM21EP	0.0961782	1.33194e-08		NUDT16P1	-0.168483	3.7811e-10		RPS25	0.272331	4.89467e-09		MIR21	-0.283705	6.86068e-05
	IGHJ6	0.830584	3.64639e-10		OSGIN2	-0.304946	3.22843e-14		FAM3A	0.0762048	1.60346e-07			PAPSS1	-0.206067	1.88242e-08		ABRACL	0.13629	1.57273e-10		ABLIM3	-0.233388	2.16595e-10		MKL2	0.243374	6.48016e-06		HSPA7	-0.237988	3.71546e-06		TTC38	0.128283	1.48022e-08		SIGLEC12	-0.107233	3.93692e-10		APEX1	0.318964	4.98306e-09		DSPA2D	-0.281189	1.11624e-05
	LOC101927045	0.178194	3.77715e-10		LOC105372801	-0.66577	5.20227e-14		LOC100130298	0.191825	1.80167e-07			CDA	-0.311765	2.38154e-08		GCNT4	0.428346	1.58034e-10		CTDSPL	-0.273656	3.46117e-10		TRAV26-1	0.555501	6.49599e-06		KCNE3	-0.260474	3.7652e-06		MIR3939	0.381515	1.52395e-08		DDX11L5	-0.52166	5.47053e-10		RPL9	0.374707	5.16976e-09		ADAMTSL4-AS1	-0.280192	0.000155243
	TTC12	0.134148	3.89916e-10		MLKL	-0.324604	5.54309e-14		C22orf34	0.106447	3.95276e-07			IGF2R	-0.256677	2.54322e-08		NDUFB11	0.135955	1.71149e-10		PATL2	-0.22193	4.21166e-10		RPS28	0.330313	6.68046e-06		TMEM91	-0.147691	3.77642e-06		MICALCL	0.348739	1.54381e-08		ADGRE3	-0.373135	5.48325e-10		RACK1	0.298768	5.36933e-09		LOC100421561	-0.277562	0.000331325
	RPP21	0.1139	4.6121e-10		IP6K2	-0.107845	5.4608e-14		ARID5B	0.224862	4.11284e-07			ALS2	-0.0924877	3.16726e-08		RPL18AP6	0.272894	1.76956e-10		BCAS3	-0.106087	5.22278e-10		PTER	0.235067	6.7989e-06		CHI3L1	-0.550311	3.86628e-06		HDAC6	0.06235	1.83903e-08		NUP50	-0.122763	6.21789e-10		RPS3	0.292211	5.38861e-09		PFKFB3	-0.277304	4.97446e-06
	LSR	0.13454	4.98617e-10		RPS23	-0.619812	5.55041e-14		RALGDS	0.106782	4.28104e-07			S100P	-0.289904	3.52882e-08		ATF1	0.151951	1.77124e-10		TRIM10	-0.258805	5.88349e-10		APOOL	0.235389	6.93151e-06		TMEM71	-0.284626	3.86628e-06		JAM3	0.332771	1.90429e-08		SIGLEC7	-0.143299	6.21789e-10		DFFA	0.134464	5.42167e-09		LOC100130353	-0.277116	1.08513e-06
	FAM84B	0.126827	5.2525e-10		SUSD6	-0.230479	5.55373e-14		HEATR6	0.187332	5.40967e-07			RNF24	-0.27067	3.75437e-08		NACA	0.132573	1.80281e-10		MARK3	-0.187704	6.54112e-10		SGF29	0.21478	7.48015e-06		SLCO4C1	-0.468565	3.91755e-06		ELOF1	0.231805	2.53074e-08		KCNE3	-0.178828	6.32681e-10		ATP1A1	0.27672	5.42167e-09		FOXP1-IT1	-0.27501	4.81284e-05
	UBIAD1	0.203618	5.668e-10		ICAM3	-0.276056	5.6262e-14		PAG1	0.167322	5.5978e-07			NLRP12	-0.224539	6.14771e-08		USP53	0.323036	1.8337e-10		CD58	-0.174024	7.08507e-10		TAF6	0.0877204	7.48683e-06		SNX15	-0.13652	4.06857e-06		GABRR2	0.122743	2.81759e-08		SNORD35A	-0.375726	6.70865e-10		MRPS17	0.144721	5.5231e-09		LOC100132062	-0.272317	7.01082e-05
	BANF1P3	0.418737	5.71656e-10		MRVI1-AS1	-0.319053	6.1504e-14		CASP7	0.157285	5.6098e-07			ARFIP1	-0.195785	6.72034e-08		TOMM6	0.172214	1.8337e-10		SMIM24	-0.363751	7.2799e-10		C12orf49	0.190269	7.53336e-06		SMIM24	-0.459647	4.76678e-06		JUND	0.14577	2.82327e-08		CRISPLD2	-0.395732	7.28667e-10		RPL23	0.302648	5.82924e-09		EPB42	-0.270892	0.00694639
	MYC	0.272611	6.2016e-10		ABHD2	-0.255423	5.11596e-14		DUSP5	0.141	6.27639e-07			LAT2	-0.167619	7.68411e-08		RPLP1P12	0.18127	1.87371e-10		LINC00537	-0.252972	7.51606e-10		ZNF275	0.113844	8.08178e-06		LOC84214	-0.218983	5.21317e-06		STAG3L5P	0.244932	2.91212e-08		CDA	-0.313976	9.18044e-10		RPS16	0.343694	5.9194e-09		NFE2	-0.269599	3.04662e-07
	DCK	0.225266	6.93738e-10		LOC339874	-0.287364	5.18445e-14		DNAJC15	0.205322	7.08237e-07			PGD	-0.212327	8.06304e-08		RPS27	0.171427	1.96185e-10		ABHD16A	-0.0751791	7.78045e-10		SIDT1	0.272116	8.12397e-06		PPP1R12B	-0.241219	5.78286e-06		ACP5	0.118693	3.39254e-08		LOC105369213	-0.256138	9.89342e-10		RPS13	0.36251	6.05628e-09		TRP-TGG1-1	-0.269171	0.0197351
	RBM43	0.279314	6.93738e-10		MIR646HG	-0.26035	7.19206e-14		HBZ	0.418452	7.51517e-07			FKBP1A	-0.161367	8.095e-08		NACA2	0.17471	2.00766e-10		LOC105376544	-0.177901	9.31326e-10		PRPF6	0.149357	8.29357e-06		LAT2	-0.194687	5.78286e-06		LMNA	0.0940187	4.97191e-08		SNX11	-0.14683	1.0691e-09		RGPD4	0.238214	6.05628e-09		CD44	-0.267641	0.000125542
	AXIN2	0.137257	6.94758e-10		PLB1	-0.401572	7.47551e-14		FBXW8	0.0977755	8.11173e-07			TREML2	-0.253014	8.83211e-08		RPS2P32	0.133831	2.04982e-10		CD59	-0.164659	9.74767e-10		MYC	0.247868	8.29357e-06		ANPEP	-0.394289	5.86135e-06		NPIPB3	0.152183	5.28254e-08		DDX11L11	-0.359361	1.1541e-09		FAUP1	0.295848	6.22326e-09		MIR1537	-0.267057	6.44537e-07
	RPL13	0.164213	7.30532e-10		DENND1A	-0.182678	7.62304e-14		PPP2R4	0.0787635	8.22995e-07			CASS4	-0.228943	9.27315e-08		ZCCHC14	0.119309	2.05723e-10		NFE2	-0.254821	1.32021e-09		CDYL2	0.104033	8.42149e-06		TMEM176A	-0.352313	5.86314e-06		FBXO34	0.0821703	5.75557e-08		NHS	-0.144496	1.37556e-09		TTC3	0.366015	6.61004e-09		TNFAIP6	-0.266684	0.0201952
	CLPP	0.130577	7.56686e-10		RBP7	-0.386414	7.78981e-14		TRMT12	0.110464	1.03509e-06			LOC643802	-0.319888	9.57381e-08		TCEAL1	0.0968227	2.09342e-10		SNX18	-0.150489	1.56184e-09		PIAS3	0.0883207	8.51326e-06		LOC105376505	-0.474558	5.86314e-06		TUBB6	0.100693	5.75557e-08		HK2	-0.212153	1.66512e-09		PEBP1	0.293317	6.69468e-09		LOC100421893	-0.265428	0.00262128
	NPIPB3	0.176641	8.62502e-10		LOC101927963	-0.277806	8.2381e-14		UPF3A	0.0975602	1.10882e-06			ANPEP	-0.294539	1.15416e-07		FOXK1	0.0689335	2.12483e-10		ROPN1L	-0.239133	1.59672e-09		ELK3	0.144038	8.51326e-06		TP53I11	-0.160135	6.24849e-06		NPIPB9	0.127967	5.82993e-08		PLAUR	-0.224215	1.6996e-09		PABPC4	0.264751	6.72895e-09		HIST2H2BF	-0.265083	0.000343308
	TREML4	0.388598	1.04866e-09		ORAI2	-0.231799	8.92687e-14		LOC613037	0.150211	1.19497e-06			PPP1R12B	-0.174555	1.2428e-07		RPL30P4	0.23551	2.16595e-10		MIR4441	-0.28334	1.81486e-09		DNAJB9	0.0976778	8.71255e-06		FAM200B	-0.193714	6.26523e-06		TRPM2	0.104088	6.21384e-08		SIRPB1	-0.2451	1.83691e-09		PRKCSH	0.19776	6.79126e-09		RNU6-115P	-0.26494	0.00429132
	CMAHP	0.235845	1.05801e-09		OGFRL1	-0.277038	8.11996e-14		SLC17A9	0.0894015	1.70811e-06			HTATIP2	-0.120159	1.3026e-07		CCR7	0.439807	2.18724e-10		DAPP1	-0.195145	2.1614e-09		SFMBT2	0.281299	8.72055e-06		RNF24	-0.322843	6.38931e-06		UPF3A	0.107973	7.24552e-08		ICAM3	-0.205362	1.84067e-09		QARS	0.245457	7.36504e-09		TMEM185AP1	-0.264224	1.57625e-07
	TRUB1	0.220653	1.15488e-09		HSPC102	-0.784721	1.11233e-13		CXCL5	0.334655	2.08373e-06			LOC388572	-0.213462	1.3255e-07		RPS29	0.193068	2.2028e-10		BACH1-IT2	-0.212535	2.18896e-09		ATXN2L	0.104326	9.16082e-06		ORAI2	-0.181036	6.45868e-06		TMEM185AP1	0.226115	7.31136e-08		LRRC37A3	-0.157922	1.91557e-09		STT3B	0.243384	7.37083e-09		LOC729737	-0.261689	8.9192e-06
	HLA-DQA1	0.559306	1.18533e-09		TNFAIP2	-0.243054	1.20901e-13		FAM86B1	0.0901665	2.66055e-06			PISD	-0.186499	1.32643e-07		NARS2	0.153964	2.21136e-10		ARHGAP18	-0.210321	2.18896e-09		ETS1	0.372615	9.16082e-06		GATS	-0.154353	6.54419e-06		BORCS5	0.0715346	8.63768e-08		TMEM176B	-0.275028	2.18375e-09		PRPF8	0.262097	7.48091e-09		MIR548C	-0.261649	0.0166185
	DPH2	0.0916896	1.25516e-09		TNIP1	-0.184088	1.15611e-13		TMEM116	0.16499	3.97827e-06			RCBTB2	-0.16272	1.44838e-07		MID2	0.2217	2.30346e-10		MILR1	-0.279193	2.32882e-09		MGST3	0.184596	9.79579e-06		BMX	-0.451616	6.58046e-06		STXBP1	0.163287	8.63768e-08		LRRC37A16P	-0.192103	2.52999e-09		EEF1D	0.159294	7.48091e-09		FCGR1B	-0.261527	4.87402e-06
	TRMT12	0.153348	1.30458e-09		IPMK	-0.322939	1.60438e-13		ZFAND5	0.101936	4.73633e-06			RNF166	-0.0891258	1.47806e-07		NUP43	0.216495	2.61459e-10		PGS1	-0.218776	2.35418e-09		ATP8B2	0.319285	1.00071e-05		SNORD35A	-0.437644	6.66498e-06		RALGPS1	0.0767341	9.26689e-08		DHRS7	-0.159536	2.60357e-09		RPL10A	0.256413	7.6166e-09		ALPL	-0.259565	0.0043423
	DHRS3	0.125752	1.30458e-09		RNF135	-0.135929	1.59649e-13		FCRL3	0.328057	5.44036e-06			SNHG5	-0.280708	1.53204e-07		DENND2D	0.239254	2.64214e-10		NME8	-0.273467	2.64931e-09		TNFRSF10A	0.1707	1.04582e-05		LOC729033	-0.374221	6.66498e-06		TAS2R14	0.207883	1.00157e-07		PRELID1	-0.132126	2.60357e-09		GLG1	0.279222	7.64489e-09		DISC1	-0.259354	0.000141975
	BICD1	0.0897633	1.34867e-09		SNORA16B	-0.430092	1.37597e-13		CKAP2	0.14167	5.47604e-06			ALOX5	-0.20911	1.54606e-07		RNF157	0.228512	2.76396e-10		2018-09-04	-0.125885	2.93904e-09		UNC119B	0.122399	1.06933e-05		TM6SF1	-0.306585	6.93032e-06		POU2F2	0.112333	1.01092e-07		MIR646HG	-0.183166	2.65131e-09		GORASP2	0.214792	7.87938e-09		PTTG2	-0.257475	4.26547e-06
	ZFP28	0.135498	1.43309e-09		C20orf197	-0.293128	1.8067e-13		CDKN1A	0.10538	7.82139e-06			PLEKHG3	-0.156726	1.76542e-07		LOC400541	0.164429	3.04923e-10		CALCOCO1	-0.107072	3.11369e-09		SRP72	0.326137	1.11324e-05		CEACAM3	-0.284778	7.75334e-06		POU5F1	0.271763	1.16263e-07		LOC105374264	-0.496029	2.66676e-09		LOC440311	0.316012	7.9027e-09		RN7SL473P	-0.257186	0.000521738
	PHF19	0.0914491	1.58087e-09		NLRP12	-0.346785	1.84662e-13		ITM2A	0.273657	8.61389e-06			CYBRD1	-0.163098	2.13507e-07		NAPSB	0.249448	3.1181e-10		EFEMP2	-0.0862331	3.15865e-09		MAP4	0.16295	1.18398e-05		ARFIP1	-0.284775	7.93177e-06		DCK	0.164733	1.17601e-07		ANP32A	-0.13132	2.69199e-09		RPLP1P4	0.308153	7.99235e-09		PDCD1LG2	-0.257044	1.7909e-05
	LOC150776	0.153868	1.73099e-09		LOC145474	-0.462061	2.03144e-13		CD79B	0.206657	8.80685e-06			LPAR1	-0.180429	2.26516e-07		GPN3	0.0883393	3.19388e-10		CARD16	-0.24286	3.40815e-09		ZNF121	0.271488	1.20309e-05		CXCL1	-0.228134	8.17335e-06		HEXIM1	0.13551	1.32597e-07		FAM217B	-0.114428	3.17869e-09		FAM102A	0.288713	8.02677e-09		LOC105747689	-0.256707	0.000610676
	IKBKE	0.178046	1.80124e-09		NPL	-0.357722	1.7428e-13		NUP85	0.0799617	9.04939e-06			QPCT	-0.320119	2.31677e-07		RPL18AP3	0.248921	3.21904e-10		GTPBP2	-0.161995	3.55513e-09		PARP1P1	0.392335	1.20309e-05		RBP7	-0.189617	8.27858e-06		PAG1	0.176318	1.32597e-07		APMAP	-0.25382	3.61533e-09		KIAA1143	0.218147	8.31665e-09		CTSE	-0.256257	0.00459036
	HLCS	0.116427	1.81891e-09		TMEM71	-0.333233	1.78495e-13		ATP6V0E2	0.0755455	9.36559e-06			SNX27	-0.156517	2.34389e-07		C6orf48	0.271709	3.42441e-10		LIMK2	-0.260603	3.58019e-09		URB1	0.131985	1.20869e-05		FAM101B	-0.37311	8.29357e-06		IGHJ6	0.619844	1.34539e-07		TNFRSF10B	-0.105676	3.77902e-09		EIF3E	0.354908	8.89757e-09		FAM157C	-0.256161	0.000471418
	TMEM204	0.175487	1.86481e-09		ROPN1L	-0.408677	1.88403e-13		SLC25A42	0.0656767	1.09937e-05			PPP2R5A	-0.188271	2.36828e-07		PID1	0.148349	3.57534e-10		BTN2A3P	-0.107916	3.58272e-09		SRI	0.20017	1.21628e-05		FES	-0.15054	9.38847e-06		SLC12A7	0.1471	1.47353e-07		CSTA	-0.23547	3.81354e-09		PPP1R2	0.134832	8.89757e-09		LOC105369723	-0.255707	0.00136394
	MTSS1	0.282566	2.16399e-09		MRVI1	-0.212518	1.97065e-13		APOBEC3F	0.113853	1.30267e-05			ALDH1A1	-0.388708	2.39336e-07		HLA-DRB1	0.298711	3.59248e-10		TMEM91	-0.115147	3.8904e-09		CPSF1	0.106157	1.22521e-05		MSRB1	-0.324879	1.04872e-05		ALMS1P1	0.217122	1.85194e-07		TGM3	-0.11158	4.51129e-09		NOA1	0.29192	8.89757e-09		MIR3690	-0.255652	0.000588979
	P2RY10	0.450277	2.17242e-09		ABCC5	-0.260603	2.65021e-13		ITGB7	0.195669	1.5347e-05			SPG21	-0.121684	2.67478e-07		EEF1DP1	0.18343	3.77118e-10		ITGA2B	-0.292358	3.92331e-09		LOC150776	0.156457	1.23011e-05		LRRK2	-0.340183	1.0493e-05		DUSP16	0.203729	1.88068e-07		LY75	-0.229165	4.78895e-09		RPS8	0.362744	8.89821e-09		AIM2	-0.255392	0.00459604
	TNFRSF10A	0.190432	2.27274e-09		FLVCR1	-0.214667	2.65156e-13		CLEC2D	0.230061	1.96066e-05			MME	-0.393403	2.82845e-07		GTF3A	0.176906	4.00788e-10		TM4SF19	-0.139751	3.97019e-09		RPL23P8	0.200839	1.23506e-05		LMTK2	-0.24169	1.07245e-05		SNORD93	0.219085	2.01569e-07		LAT2	-0.150821	5.51527e-09		H2AFV	0.170706	8.89821e-09		LIMK2	-0.254988	1.27947e-05
	KLF8	0.198563	2.3434e-09		NHSL2	-0.263709	2.66637e-13		SLC2A1	0.172902	1.97924e-05			CMTM7	-0.109027	3.189e-07		RPS16	0.245548	4.02372e-10		TSPAN32	-0.0737675	4.11003e-09		RPS9	0.312273	1.25299e-05		TSPAN16	-0.182722	1.11636e-05		AKIP1	0.0415874	2.15673e-07		ATP6AP2	-0.170375	5.80677e-09		RPS17	0.222907	9.96796e-09		MIR3978	-0.254138	2.01421e-06
	C11orf24	0.180583	2.3692e-09		FOSL2	-0.241877	2.53218e-13		MGST3	0.139788	2.22796e-05			DHRS7	-0.146141	3.20804e-07		ZC4H2	0.136006	4.02372e-10		RFX3-AS1	-0.161445	4.28671e-09		RPL13A	0.323136	1.26955e-05		LOC729654	-0.351454	1.20309e-05		DUSP22	0.119268	2.38749e-07		LOC105372698	-0.332715	6.1567e-09		RGPD3	0.233473	1.00103e-08		CDC34	-0.252693	3.84442e-05
	PSMG1	0.153987	2.49543e-09		LRRC4	-0.301742	3.55098e-13		EBF1	0.246284	2.29906e-05			PDK3	-0.172587	3.73694e-07		FAM102A	0.222448	4.36909e-10		HIP1	-0.269852	4.39147e-09		PEBP1	0.270303	1.26955e-05		LINC01000	-0.228356	1.23011e-05		S100B	0.129062	2.54368e-07		MMP9	-0.482777	6.38268e-09		RPL7	0.205593	1.012e-08		CARM1	-0.252132	9.21029e-05
	IGLVI-70	0.389108	2.5578e-09		MGAM	-0.693457	3.56e-13		ADA	0.126363	2.37458e-05			EXTL3	-0.140534	5.3364e-07		RPLP1	0.21777	4.47011e-10		PPP2R5B	-0.166801	4.49198e-09		SMG5	0.167093	1.31416e-05		MME	-0.515649	1.23493e-05		TAS2R43	0.220353	2.61903e-07		LOC643802	-0.309687	6.40363e-09		RANBP2	0.231569	1.01229e-08		CARD16	-0.251762	2.594e-05
	CRYZ	0.259418	2.6464e-09		DDX11L11	-0.502239	2.87493e-13		PCSK1N	0.116581	2.59516e-05			MIR223	-0.356296	5.63053e-07		FAUP1	0.229893	4.56867e-10		CCNL1	-0.176163	4.848e-09		SLFN5	0.425925	1.31866e-05		FCGR3B	-0.326452	1.25299e-05		NBPF3	0.0962894	2.72795e-07		GPR141	-0.336857	6.6653e-09		BIN1	0.145532	1.01952e-08		MPO	-0.249297	0.0197503
	PEBP1	0.27957	2.98038e-09		PPP4R1L	-0.316523	3.22862e-13		IKBKE	0.108935	2.86697e-05			ATP6V1B2	-0.15689	6.10275e-07		CPSF1	0.0906158	4.73811e-10		LOC105372801	-0.389933	4.87051e-09		MGAT5	0.211997	1.31866e-05		ITPKB-IT1	-0.17316	1.25299e-05		MFSD4B	0.134776	2.77802e-07		QPCT	-0.322788	8.59031e-09		ZC4H2	0.231308	1.01952e-08		LOC105376781	-0.248915	0.000145023
	LOC100288842	0.152027	3.01797e-09		SNX18	-0.24704	4.11153e-13		HLCS	0.0866823	2.93368e-05			MAP3K3	-0.13048	6.75833e-07		RPS15	0.171559	5.16984e-10		FBXL13	-0.331981	4.91727e-09		IKZF1	0.173722	1.36975e-05		HP	-0.56252	1.28489e-05		TOP1MT	0.0900295	2.9229e-07		LBR	-0.184479	9.61636e-09		TTC3P1	0.239651	1.04063e-08		LOC105374779	-0.247586	6.59757e-06
	GSTM5	0.145526	3.07029e-09		TMEM91	-0.190646	3.4246e-13		POLR2J4	0.0961374	3.405e-05			NOTCH1	-0.133761	7.46059e-07		RPS19	0.218788	5.22278e-10		HLA-A	-0.0981253	5.08578e-09		AES	0.306681	1.37566e-05		FCGR3A	-0.241763	1.30198e-05		SDR39U1	0.0826675	2.9782e-07		FCAR	-0.383905	1.00031e-08		EIF3EP1	0.386547	1.0521e-08		LGALSL	-0.247139	1.38879e-05
	TRAV26-2	0.514276	3.23498e-09		LOC388572	-0.326133	3.56826e-13		PLAGL2	0.137218	3.63226e-05			REPS2	-0.317222	7.77418e-07		RPL23	0.227496	5.25331e-10		DENND1A	-0.113014	6.12092e-09		RPL24	0.305215	1.3793e-05		C20orf197	-0.253953	1.36589e-05		SPDYE5	0.118558	3.34766e-07		S100A12	-0.409141	1.08753e-08		TOMM20	0.225266	1.06152e-08		LINC00260	-0.246823	1.8344e-07
	GIT1	0.129243	3.32466e-09		ARRB2	-0.214341	4.67566e-13		WDSUB1	0.0571567	3.72899e-05			NCF1C	-0.201997	7.79062e-07		OLFM2	0.0941044	5.31002e-10		MLKL	-0.177235	6.15631e-09		TRMT12	0.164842	1.40547e-05		LINC00265	-0.238712	1.45052e-05		TREML3P	0.303202	3.42749e-07		JAML	-0.197373	1.14146e-08		RPS21	0.245134	1.06412e-08		LOC101928788	-0.246787	0.0275132
	LINC00667	0.138055	3.44899e-09		IRF1	-0.257148	4.11657e-13		B4GALT3	0.116787	3.8406e-05			CSF2RA	-0.24302	8.10071e-07		FAU	0.107474	5.4794e-10		IRAK2	-0.0871327	6.28201e-09		KLF2	0.203042	1.41494e-05		LOC100132062	-0.209124	1.45052e-05		VNN1	0.468512	3.42749e-07		TP53I11	-0.142439	1.18881e-08		ZBTB6	0.188931	1.0682e-08		LOC101929823	-0.24565	0.00356356
	RPL10A	0.251705	3.45657e-09		LOC100133331	-0.364834	5.10837e-13		STAP1	0.3603	3.85591e-05			HIP1	-0.279177	8.10071e-07		AK5	0.191267	5.616e-10		FLVCR1	-0.130458	6.97133e-09		RPS8P8	0.276315	1.41494e-05		MMP9	-0.618449	1.48134e-05		NUP85	0.0789857	3.99528e-07		CD302	-0.11874	1.75177e-08		LBH	0.251797	1.0721e-08		PXN	-0.245341	2.04484e-05
	MKL2	0.220308	3.69579e-09		PYGL	-0.515868	5.74422e-13		ACP5	0.0856594	4.21238e-05			FES	-0.102237	8.15979e-07		NDUFS5	0.153919	5.616e-10		FAM157A	-0.270209	7.00608e-09		SLC25A15	0.103399	1.43531e-05		LOC101927851	-0.391902	1.49159e-05		LRP8	0.061303	4.11835e-07		NUP50-AS1	-0.122548	1.78106e-08		GIMAP7	0.339411	1.1971e-08		SLPI	-0.245299	0.0125233
	AAAS	0.134869	3.69579e-09		PPP1R12B	-0.29026	5.96317e-13		CD79A	0.390468	4.5087e-05			NCF1B	-0.208443	8.28774e-07		BAG3	0.0843403	5.73138e-10		C5orf56	-0.140024	7.76815e-09		C2CD5	0.19716	1.43531e-05		NOD2	-0.321293	1.57123e-05		MFN2	0.149735	4.20807e-07		LINC00623	-0.216601	1.9066e-08		RPL15	0.215368	1.1971e-08		RALGAPA2	-0.24507	0.000446654
	TAS2R14	0.384592	3.76544e-09		UBE2D3	-0.146677	6.03256e-13		SYT17	0.0696633	5.47191e-05			PTAFR	-0.185285	8.28774e-07		PPDPF	0.206036	5.9712e-10		GK3P	-0.186557	7.88691e-09		RPS19	0.337093	1.44354e-05		LOC729218	-0.238789	1.58295e-05		NAPG	0.132588	4.20807e-07		SLCO4C1	-0.374305	2.40322e-08		RPS19	0.341503	1.22874e-08		RHD	-0.24502	0.000418074
	RNFT2	0.0917136	3.76636e-09		NCF1B	-0.323867	5.01264e-13		TMEM204	0.106984	5.51218e-05			PILRA	-0.166107	8.51936e-07		RPL30	0.181693	6.06435e-10		RIPK3	-0.112497	8.07454e-09		TFIP11	0.159511	1.49159e-05		MSH5-SAPCD1	-0.245545	1.58295e-05		DUSP5	0.136805	4.32029e-07		TMEM187	-0.0918857	2.44559e-08		IPO5	0.282901	1.22944e-08		PLB1	-0.244879	4.23916e-06
	SNORD3C	1.06077	3.96412e-09		SPATA20	-0.149017	6.58183e-13		MED24	0.0868558	6.07128e-05			OXER1	-0.123541	8.58766e-07		RPLP0	0.203949	6.20726e-10		PACSIN2	-0.147075	8.08171e-09		GPR183	0.493996	1.55574e-05		JAML	-0.241838	1.59794e-05		RHCE	0.237603	4.61221e-07		NCF1	-0.212965	2.89156e-08		FTO	0.248904	1.24522e-08		MIR604	-0.244457	0.000148873
	UBE2D4	0.116606	3.98986e-09		LINC01061	-0.344011	5.61702e-13		ST3GAL5	0.0987506	6.21926e-05			SLC15A3	-0.117768	8.81454e-07		TMA16	0.114961	6.58885e-10		DOCK4	-0.427422	8.69089e-09		PARP1	0.337379	1.57289e-05		ACOX1	-0.270358	1.61381e-05		CDK12	0.0881292	5.79609e-07		IGF2R	-0.245695	2.99146e-08		RNF157	0.265587	1.2825e-08		WDR45P	-0.244313	4.87955e-05
	CTC1	0.18416	3.99402e-09		PIK3R5	-0.148282	6.93047e-13		CRIP1	0.148229	6.78378e-05			MRPS7	-0.140374	9.16682e-07		RPS20	0.197196	6.72176e-10		SNORA38	-0.215205	8.8029e-09		POFUT1	0.128386	1.57289e-05		CEACAM5	-0.137665	1.6828e-05		LOC100129358	0.154129	6.6719e-07		IPMK	-0.231366	3.07702e-08		GPR183	0.471129	1.2825e-08		AMMECR1	-0.243512	6.48793e-06
	PDE8A	0.206799	4.50686e-09		GSN	-0.200758	6.97148e-13		RRAS	0.160478	7.20791e-05			IGSF6	-0.190773	9.69996e-07		PPA1	0.223975	6.94521e-10		LOC105376093	-0.126356	8.82344e-09		PABPC4	0.211894	1.59123e-05		LOC643802	-0.371626	1.6828e-05		CDKN1A	0.105872	6.81773e-07		PPP2R5A	-0.207808	3.53191e-08		HS3ST3B1	0.156253	1.2825e-08		TRIM10	-0.241373	1.0684e-07
	DOCK10	0.332756	4.5187e-09		KCNE3	-0.305097	7.48294e-13		RALGPS1	0.0642064	7.54432e-05			CD302	-0.123306	9.74549e-07		GPD1L	0.069403	6.94521e-10		IRF1	-0.146094	9.08878e-09		BICD1	0.0808203	1.62002e-05		PPFIA1	-0.156962	1.74381e-05		LOC613037	0.162925	6.89217e-07		CASS4	-0.213111	3.56859e-08		AES	0.265363	1.33206e-08		CD177P1	-0.2411	5.08314e-05
	EXD2	0.0852055	4.69382e-09		ADGRE3	-0.513831	6.3002e-13		IFI27	0.981274	8.16675e-05			CRISPLD2	-0.339958	1.03492e-06		RPL37	0.201353	7.01909e-10		FAS-AS1	-0.161601	9.18592e-09		FUT8	0.252925	1.63689e-05		NUDT16P1	-0.181438	1.76065e-05		SNORD14D	0.572866	7.9002e-07		FBXW2	-0.0871775	3.78358e-08		GCNT4	0.48742	1.33236e-08		FFAR2	-0.241057	0.00103313
	RPLP2	0.226853	4.86982e-09		LOC100505798	-0.234799	7.87245e-13		FGFRL1	0.0666563	8.31578e-05			RGS2	-0.23712	1.05205e-06		ANAPC16	0.11893	7.03624e-10		PFKFB3	-0.261156	9.771e-09		NFATC1	0.100443	1.63689e-05		DDX11L9	-0.741716	1.7973e-05		NPIPB5	0.158963	8.05192e-07		STAG3L2	-0.313142	4.01741e-08		EIF3M	0.355251	1.33752e-08		LINC01001	-0.24034	0.000164568
	ZNF154	0.316805	4.9386e-09		PADI4	-0.561296	7.23893e-13		NFATC1	0.0618665	8.40151e-05			BMX	-0.363838	1.19237e-06		RPL10P16	0.27083	7.14877e-10		LOC105369723	-0.309732	9.77963e-09		PBXIP1	0.165046	1.65286e-05		LOC339874	-0.237877	1.8355e-05		SLC7A5	0.277437	8.05192e-07		PGDP1	-0.214218	4.17811e-08		NXPE3	0.18438	1.33752e-08		MIR15A	-0.23894	0.000786122
	FAM86C2P	0.0975622	5.01153e-09		TBKBP1	-0.172533	7.57282e-13		TSSC1	0.0556311	8.52661e-05			PTPRE	-0.122858	1.28723e-06		RPL15	0.15859	7.14877e-10		VPS9D1	-0.0969085	1.05008e-08		SNHG17	0.141464	1.74154e-05		LOC101060128	-0.266596	1.86218e-05		MYO1C	0.0698524	8.12108e-07		TRBV28	-0.497998	4.17811e-08		PPIL4	0.19904	1.43877e-08		GMPR	-0.23818	0.00969073
	URB1	0.143304	5.04034e-09		MEGF9	-0.34208	7.64785e-13		EPHB6	0.0586105	8.80517e-05			TMCC1	-0.178446	1.34627e-06		RPL13AP20	0.222386	7.23863e-10		TTC7B	-0.181415	1.05158e-08		BTLA	0.494741	1.75353e-05		FCGR2C	-0.236276	1.87276e-05		C22orf34	0.101368	8.25419e-07		TSPAN16	-0.1418	4.22343e-08		PHB2	0.248779	1.48965e-08		PROK2	-0.235779	0.0010005
	GPHN	0.140595	5.06159e-09		ZNF438	-0.411522	9.57932e-13		UPK3B	0.0650673	9.27588e-05			TNS3	-0.123577	1.36162e-06		CPSF1P1	0.108997	7.2799e-10		TMEM185A	-0.0817209	1.05431e-08		CDK6	0.229664	1.77647e-05		QPCT	-0.354392	1.96066e-05		ADCY3	0.0730688	8.30169e-07		TENM1	-0.269464	4.59658e-08		RPS18	0.288907	1.48965e-08		SMOX	-0.235439	2.56536e-07
	PNRC2	0.18452	5.09159e-09		NCF1C	-0.309982	7.92776e-13		ST6GALNAC6	0.0702665	0.000105281			TNFAIP8L2	-0.0968875	1.41815e-06		C11orf31	0.110261	7.31887e-10		LOC729609	-0.0913388	1.38232e-08		ERC1	0.124883	1.78592e-05		CA4	-0.293729	1.97794e-05		FZR1	0.091215	1.07718e-06		HK2P1	-0.193346	4.6375e-08		RPL13AP6	0.278622	1.48965e-08		CEACAM6	-0.235344	0.0102474
	LTBP3	0.109732	5.25094e-09		ABCA7	-0.16826	8.05331e-13		SETBP1	0.126789	0.000105756			TKT	-0.159636	1.5087e-06		RPL18P13	0.179556	7.78045e-10		UBAP1	-0.142651	1.50557e-08		SQLE	0.187667	1.79717e-05		DDX11L2	-0.528049	2.00749e-05		TJP2	0.0982015	1.23464e-06		MYO5A	-0.143504	4.77002e-08		ZFP36L2	0.182578	1.48965e-08		UBE2O	-0.235337	0.000901877
	IGLV5-37	0.294876	5.36413e-09		CD58	-0.276844	1.21118e-12		LNX2	0.122936	0.000108456			ALDH2	-0.18664	1.51764e-06		RPS24	0.100328	7.78045e-10		MIR3939	-0.298079	1.55577e-08		SUPV3L1	0.237385	1.82844e-05		BPI	-0.87281	2.16939e-05		DDHD1	0.167106	1.24057e-06		MRPS7	-0.157177	4.81958e-08		RPL10P9	0.397169	1.51513e-08		LOC729033	-0.23527	3.55828e-05
	TMEM238	0.193499	5.52093e-09		IFRD1	-0.359354	1.00508e-12		ADCY3	0.0541232	0.000116732			NOTCH2	-0.129583	1.5313e-06		EEF1GP5	0.248877	7.81007e-10		PTTG2	-0.206958	1.55577e-08		CLIP4	0.221079	1.8285e-05		FAM157A	-0.377494	2.1988e-05		SYT17	0.0800048	1.27344e-06		TMEM176A	-0.32898	5.61276e-08		EIF3FP3	0.345936	1.59604e-08		TTN	-0.23515	0.00137427
	RRAS	0.280253	5.54977e-09		HSPA7	-0.265864	1.3453e-12		ZNF318	0.129959	0.000128315			TMEM176A	-0.335138	1.57509e-06		ZNHIT3	0.17266	7.85478e-10		LINC00260	-0.199233	1.62532e-08		MPRIP	0.193551	1.91581e-05		MRVI1	-0.169588	2.27077e-05		LPIN2	0.157667	1.28947e-06		SLC4A1AP	-0.149337	5.72929e-08		HDDC2	0.197246	1.65466e-08		SLC22A15	-0.234596	0.000104462
	CCR7	0.572126	5.7921e-09		NHS	-0.219411	1.36364e-12		HIST1H2BJ	0.137596	0.000140768			RASSF2	-0.15529	1.63627e-06		RPSAP61	0.28076	9.03389e-10		MIR4435-2HG	-0.14953	1.62778e-08		IGHV3-20	0.980003	1.98784e-05		LOC105375566	-0.42242	2.27094e-05		P2RX5	0.143079	1.29782e-06		PGD	-0.204393	5.75557e-08		RPS16P7	0.411533	1.70764e-08		SPTB	-0.234512	0.00189926
	C2orf74	0.193762	5.82507e-09		SOD2	-0.281739	1.40251e-12		FAM3C	0.193434	0.000143152			GPR108	-0.0969609	1.70811e-06		FXYD5	0.189753	9.07231e-10		ERMAP	-0.230111	1.6409e-08		MRPS21	0.203357	1.99444e-05		SNX10	-0.231799	2.32803e-05		SNORD3C	0.670449	1.32366e-06		OSBPL1A	-0.136506	7.26667e-08		VSIG1	0.374261	1.71833e-08		ASAP1-IT2	-0.233658	9.96229e-07
	POLR1E	0.232592	6.01431e-09		SIGLEC12	-0.125217	1.16314e-12		POU2F2	0.0898451	0.000182336			TMEM127	-0.0949149	1.70927e-06		BTBD11	0.100235	9.68264e-10		C11orf21	-0.0790978	1.64223e-08		RPS18	0.290274	2.15206e-05		DDX11L16	-0.385371	2.33081e-05		CLEC4A	0.219234	1.42928e-06		PAPSS1	-0.176775	7.26667e-08		RPL36	0.277236	1.79972e-08		SLC37A3	-0.232248	5.97372e-05
	C12orf65	0.0976861	6.13411e-09		MAPK14	-0.366084	1.54112e-12		TMCC2	0.202188	0.000188714			SLC43A2	-0.124521	1.75774e-06		ZFP28	0.100545	9.86004e-10		DCAF11	-0.096398	1.6869e-08		DOCK10	0.348859	2.1988e-05		LINC00999	-0.279866	2.38954e-05		OR2T8	0.173287	1.43754e-06		PADI2	-0.362592	8.24885e-08		RPL10AP6	0.427461	1.83698e-08		TMTC1	-0.232151	0.00201046
	RPL36	0.292263	6.27557e-09		LOC105369219	-0.303449	1.53289e-12		ELOF1	0.165172	0.000219731			IFRD1	-0.21964	2.03866e-06		RPL17P36	0.263874	1.01564e-09		LINC01004	-0.142754	1.74519e-08		CAMSAP1	0.091842	2.23979e-05		NCF1	-0.269491	2.61111e-05		NAV1	0.0788079	1.53689e-06		TNFAIP8L2	-0.104684	8.63768e-08		RPL8P3	0.300113	1.83698e-08		IGF2BP2	-0.231677	0.000327221
	RPL13A	0.432379	6.45182e-09		ALOX5	-0.3176	1.60519e-12		LMNA	0.0693784	0.000232493			CSTA	-0.216875	2.10164e-06		KIFC1	0.129939	1.0394e-09		RSU1	-0.161523	1.79753e-08		ATP5G1	0.194272	2.27048e-05		IFRD1	-0.282375	2.66846e-05		FARP2	0.0655032	1.6491e-06		ZNF770	-0.1881	8.63768e-08		RPS9	0.27737	1.90733e-08		LOC100133331	-0.230898	2.48793e-05
	CHMP7	0.320895	7.00227e-09		PGM1	-0.179845	1.60921e-12		RASGRP3	0.132763	0.000243619			ARRDC1	-0.0529951	2.20481e-06		RPS3	0.200136	1.04217e-09		SH3TC2	-0.0844597	1.88087e-08		ZNF717	0.126249	2.30191e-05		LINC01002	-0.328998	2.67273e-05		PIAS3	0.0620903	1.66427e-06		IPCEF1	-0.151575	9.73187e-08		SNAPC5	0.138666	1.91319e-08		ATP8B4	-0.230675	0.000394651
	SIDT1	0.253693	7.15979e-09		TESK2	-0.174486	1.27146e-12		ANGEL2	0.100347	0.000258178			MYO9B	-0.0909484	2.31496e-06		RPL23AP64	0.148209	1.04488e-09		ZNF767P	-0.113685	1.949e-08		G3BP1	0.286433	2.30707e-05		PGLYRP1	-0.366224	2.69968e-05		POU5F1B	0.138668	1.76777e-06		RTCA-AS1	-0.278047	9.83295e-08		WDR82	0.200328	1.91319e-08		HCAR2	-0.229304	0.00133828
	WDR46	0.0851366	7.23241e-09		SPATA5L1	-0.212048	1.7659e-12		CAST	0.165185	0.000258565			STK10	-0.0752505	2.43756e-06		FKBP4	0.124771	1.05009e-09		MIR371B	-0.152838	1.97716e-08		ILF3	0.194607	2.32797e-05		ATP6V0D1	-0.18681	2.69968e-05		HECTD3	0.0951222	1.84484e-06		LYRM7	-0.261709	1.03631e-07		RBM8A	0.161104	1.91319e-08		HIP1	-0.229266	0.000338807
	LOC100289569	0.263748	7.26107e-09		DUSP18	-0.179047	2.02363e-12		IKZF3	0.222741	0.000260494			VNN2	-0.266811	2.43756e-06		RPL26P19	0.187674	1.05586e-09		CCL3	-0.145404	2.19268e-08		CDC14A	0.205845	2.33081e-05		LOC730234	-0.245625	2.69968e-05		GFI1B	0.17775	1.99711e-06		IER3	-0.148437	1.12909e-07		RPL24P4	0.362734	1.94782e-08		OPTN	-0.229005	1.01739e-05
	FARSB	0.247924	7.43566e-09		LOC105371433	-0.263192	2.19585e-12		C11orf21	0.058951	0.000290238			NINJ1	-0.145289	2.57547e-06		RPL31P44	0.194887	1.06266e-09		LOC100289230	-0.121183	2.25433e-08		DENND2D	0.319369	2.33739e-05		CXCL8	-0.454214	2.71148e-05		PIM1	0.178326	2.00147e-06		GTF2IP4	-0.176693	1.14974e-07		ATP8B2	0.273185	2.03292e-08		SLC6A8	-0.228695	0.00735047
	HSPB1	0.155964	7.43566e-09		MIR4435-2HG	-0.230228	2.26215e-12		LSS	0.0586135	0.000302234			ACSS2	-0.0635378	2.63076e-06		RPL26P32	0.221804	1.09734e-09		MIR4802	-0.375024	2.2785e-08		ESYT1	0.335498	2.38954e-05		TRK-TTT8-1	-0.209605	2.71559e-05		SIRT3	0.0580534	2.05693e-06		LILRA2	-0.172475	1.25713e-07		TMED2	0.185126	2.08835e-08		N4BP2L2-IT2	-0.228641	0.000451266
	SQLE	0.210683	7.69869e-09		NFE4	-0.583767	1.7526e-12		CDCA7L	0.228417	0.000312092			FAM105A	-0.159808	2.71082e-06		MIR4737	0.18811	1.12894e-09		SWT1	-0.155477	2.37374e-08		PAG1	0.234303	2.38954e-05		ORM2	-0.275401	2.72076e-05		HERC2P10	0.129004	2.06227e-06		ARFIP1	-0.207536	1.28749e-07		2018-09-09	0.144198	2.12449e-08		LOC100216337	-0.228296	0.000637597
	NT5C3B	0.21839	7.83638e-09		BEST1	-0.33023	2.29118e-12		TMEM57	0.108249	0.000330549			GLT1D1	-0.260105	2.89493e-06		RPS13P2	0.275666	1.14783e-09		VIL1	-0.115244	2.39993e-08		CCDC6	0.276066	2.38954e-05		GTF2IP4	-0.206951	2.75526e-05		MAFK	0.0636267	2.36223e-06		CDK5R1	-0.127565	1.34666e-07		GPD1L	0.0862707	2.18343e-08		MCTP2	-0.227987	0.000431109
	LRRC23	0.14642	7.8949e-09		LOC729737	-0.447786	2.4244e-12		UBQLN1	0.0795338	0.000330549			PIK3CD	-0.0908763	2.89493e-06		CLN5	0.0751669	1.22768e-09		OPTN	-0.214058	2.46116e-08		TTC12	0.142684	2.39759e-05		NFAM1	-0.17738	2.77575e-05		RNU6-1099P	0.34238	2.39272e-06		MEGF9	-0.222361	1.37689e-07		CD4	0.336961	2.18343e-08		SAMD9L	-0.227674	0.0246388
	PLAGL2	0.220564	7.90127e-09		LPCAT2	-0.363615	2.60984e-12		RHOC	0.0647317	0.000334434			CDK5R1	-0.119373	3.02788e-06		LOC100287430	0.294953	1.23619e-09		SLC23A2	-0.0874821	2.48822e-08		GPHN	0.115729	2.41194e-05		LINC01001	-0.35937	2.80692e-05		PRH1-TAS2R14	0.369608	2.50271e-06		LOC643072	-0.176019	1.37907e-07		G3BP1	0.272854	2.18355e-08		PSMD6-AS2	-0.227109	0.000390649
	POLR1C	0.106508	8.0333e-09		GPR141	-0.45927	2.11623e-12		OGDH	0.0986806	0.000347956			MMP9	-0.423746	3.12593e-06		SASH1	0.208856	1.31404e-09		FNDC3B	-0.18164	2.77907e-08		WDR6	0.125749	2.53645e-05		LOXHD1	-0.14768	2.85107e-05		MTVR2	0.173131	2.50741e-06		PNPLA1	-0.166137	1.47206e-07		MINA	0.173892	2.29833e-08		OR52K1	-0.226831	0.00177781
	ZNF717	0.138397	8.19853e-09		GTDC1	-0.218533	2.83335e-12		TSPAN32	0.057166	0.000374474			STX10	-0.0968501	3.17072e-06		RPL13AP6	0.217421	1.32346e-09		RNASET2	-0.167384	2.84713e-08		LINC01278	0.198188	2.57463e-05		DDX11L1	-0.630266	2.85139e-05		PNP	0.188207	2.50741e-06		RASSF3	-0.111326	1.49467e-07		RPS26	0.7196	2.33017e-08		ROPN1L	-0.226286	1.7187e-06
	LOC105369325	0.211219	8.44363e-09		GAB2	-0.343471	3.01223e-12		MRPL18	0.0796344	0.000377226			IER3	-0.114516	3.17963e-06		PSMG1	0.111424	1.36647e-09		KIAA0556	-0.0807148	3.07547e-08		ST6GAL1	0.289602	2.61111e-05		NLRP12	-0.231327	2.87234e-05		LOC102723922	0.120256	2.5391e-06		MTPAP	-0.175739	1.51947e-07		RPL27	0.273144	2.3366e-08		ANKRD22	-0.225888	0.0192097
	TRIM37	0.201163	8.46943e-09		NFAM1	-0.24816	2.35727e-12		ITGAE	0.0464403	0.000392748			UBN1	-0.178644	3.47292e-06		RPL24	0.23701	1.44451e-09		SNORA77	-0.1271	3.1445e-08		NIPA1	0.137105	2.63287e-05		OSGIN2	-0.232608	3.01486e-05		ANKRD28	0.147701	2.80384e-06		AIF1	-0.135085	1.53776e-07		NSA2	0.226613	2.35421e-08		LOC401320	-0.224172	4.96675e-06
	CSTB	0.180694	8.96361e-09		SNX15	-0.132539	2.37729e-12		TNF	0.135653	0.000428909			STRN4	-0.0620993	3.4758e-06		RSL1D1	0.244332	1.49031e-09		FCGR1A	-0.462055	3.15217e-08		TRIM28	0.184185	2.63344e-05		CREB5	-0.282488	3.07169e-05		RUNDC3A	0.326552	2.80517e-06		PDK3	-0.175422	1.76496e-07		NPM1	0.235106	2.43535e-08		FCGR2C	-0.223709	5.21296e-08
	RFTN1	0.152175	9.11952e-09		DEF8	-0.167833	2.45494e-12		C17orf97	0.0808857	0.000442829			LASP1	-0.0799411	3.51247e-06		RPL37A	0.0793827	1.52673e-09		LOC102724552	-0.169826	3.15398e-08		AKT3	0.282708	2.69968e-05		LOC285638	-0.212677	3.11755e-05		SLC17A9	0.0849391	2.85015e-06		TRIM24	-0.0989464	1.77752e-07		SF3B2	0.157556	2.46398e-08		ALAS2	-0.222521	0.00834605
	BCKDHB	0.161142	9.14445e-09		CDKL5	-0.262859	3.31953e-12		LARGE	0.0545586	0.000476948			STARD3	-0.0548632	3.59165e-06		PPARD	0.0809374	1.64145e-09		SLC22A5	-0.0676602	3.25897e-08		GNE	0.151577	2.69968e-05		LOC102723741	-0.332582	3.13759e-05		MT1L	0.222117	2.87174e-06		INO80B	-0.0680224	1.78018e-07		RPL18P12	0.418017	2.53473e-08		PITHD1	-0.222144	0.00809032
	LINC00920	0.254259	9.48243e-09		APOBR	-0.197667	3.49449e-12		HIST3H2BB	0.131347	0.000548415			C10orf54	-0.153565	3.70975e-06		URB1	0.111681	1.65954e-09		PDE5A	-0.269623	3.28394e-08		HERC2P7	0.159886	2.71361e-05		LRRC4	-0.260631	3.15801e-05		TUBB8P12	0.128408	3.3366e-06		LOC388955	-0.162888	1.87881e-07		HSP90AB3P	0.294309	2.56211e-08		RANBP10	-0.222051	0.000206605
	C11orf31	0.148733	9.52331e-09		NABP1	-0.373965	3.7114e-12		SOCS2	0.096528	0.000615067			CNIH4	-0.136541	3.74829e-06		RPLP2P3	0.202405	1.68111e-09		CD177	-0.441362	3.4416e-08		SATB1	0.223791	2.7229e-05		TGM3	-0.1288	3.37465e-05		NPIPB4	0.180049	3.33979e-06		ZNF763	-0.166159	2.03578e-07		RPL37	0.259494	2.57037e-08		TRIM58	-0.221538	0.00605357
	DYNLT3	0.153269	1.04751e-08		RCBTB2	-0.242949	3.75048e-12		MAP3K8	0.0798163	0.000647897			IL17RA	-0.151437	3.90855e-06		SNHG6	0.237544	1.68444e-09		TRL-TAG3-1	-0.215251	3.51373e-08		RBPMS2	0.260522	2.7229e-05		FOSL2	-0.201495	3.42544e-05		ARHGAP10	0.100883	3.51623e-06		ITPKB-IT1	-0.139857	2.15872e-07		URB1	0.130795	2.5831e-08		FRMD3	-0.220554	0.000402837
	RPS28	0.303561	1.09517e-08		LOC101926933	-0.307141	2.83262e-12		UNC45A	0.0382171	0.000682078			LBR	-0.152477	4.06133e-06		UBE2I	0.0773234	1.6943e-09		CASP5	-0.409443	3.53253e-08		HLCS	0.125235	2.74047e-05		POLD4	-0.0989441	3.53158e-05		NPIPB6	0.165175	3.6157e-06		ZNF518B	-0.0744695	2.31265e-07		CCT4	0.308453	2.58618e-08		OR52K2	-0.220518	0.00596309
	PFKM	0.0673499	1.09753e-08		MIR223	-0.477323	2.82079e-12		RFTN1	0.0842081	0.000685535			ATG7	-0.124889	4.20909e-06		DHRS3	0.091403	1.8185e-09		RDH5	-0.0676358	3.59265e-08		MIF	0.182247	2.75526e-05		TMEM55A	-0.281977	3.7279e-05		HPS4	0.051909	3.78241e-06		C20orf197	-0.171973	2.45117e-07		DOCK9	0.302715	2.59916e-08		WNK1	-0.220422	6.92169e-05
	SLFN5	0.377608	1.14721e-08		SCARF1	-0.189331	2.89318e-12		ANKRD28	0.120846	0.000688959			TRPM6	-0.251127	4.40867e-06		GALNT6	0.0942309	1.8284e-09		SMOX	-0.194199	3.80682e-08		RPSAP26	0.312592	2.75526e-05		S100A12	-0.506693	3.73431e-05		PPP6R1	0.0724079	3.78466e-06		HOXB2	-0.107781	2.53045e-07		SNHG16	0.215517	2.59916e-08		MIR4451	-0.220392	0.000235256
	ANK3	0.312001	1.15184e-08		DNAJB6	-0.16474	4.44342e-12		TIMP1	0.106107	0.000723403			PTGS2	-0.264735	4.69501e-06		MAPKAPK3	0.0984478	1.8382e-09		DGCR12	-0.163967	3.92029e-08		EIF4G1	0.12872	2.75823e-05		ALOX5	-0.245937	3.84116e-05		WDSUB1	0.0565726	3.87813e-06		POLR2C	-0.110512	2.71426e-07		RPL23A	0.360307	2.60928e-08		DPRXP4	-0.220219	4.86938e-06
	ZNF736	0.099792	1.15184e-08		LOC643802	-0.436577	3.33083e-12		IL2RA	0.17403	0.000743173			GAB2	-0.20213	5.31631e-06		ANGEL1	0.0776293	1.8382e-09		WNK1	-0.198709	4.15163e-08		TMEM41A	0.143253	2.78989e-05		HPCAL1	-0.121833	3.92564e-05		EAF2	0.160437	3.95243e-06		IGSF6	-0.184272	2.9593e-07		NCOA5	0.158734	2.6281e-08		TSPAN7	-0.220091	0.000599332
	ATF7IP2	0.238375	1.20838e-08		POLB	-0.268334	3.81868e-12		SMOX	0.159145	0.000755413			ANP32A	-0.104034	5.43924e-06		2018-09-09	0.101387	1.87418e-09		EGF	-0.206229	4.19944e-08		KIF3B	0.13062	2.78989e-05		MGAM	-0.557115	3.92564e-05		PCSK1N	0.118308	3.96302e-06		OMA1	-0.0773103	3.14351e-07		RPL10P16	0.380269	2.6281e-08		PTEN	-0.219483	0.0108736
	NAV1	0.0974689	1.22775e-08		TMCC1	-0.289893	5.19305e-12		CCR4	0.255716	0.000795063			XKR8	-0.0832727	5.61031e-06		TEKT4P2	0.234506	1.90406e-09		ZNF230	-0.161259	4.25767e-08		ATP1A1	0.285946	2.80692e-05		ZNF516	-0.219197	4.08175e-05		CDH1	0.157101	3.9663e-06		GPAT3	-0.179543	3.24218e-07		RPS26P10	0.839348	2.6281e-08		FAS	-0.218795	0.000336819
	LOC440311	0.291635	1.26508e-08		LOC285638	-0.264351	5.21615e-12		CKS1B	0.0787581	0.000880083			HSDL2	-0.216713	5.69915e-06		LSR	0.0980344	2.06374e-09		MIR21	-0.279951	4.35979e-08		MMS19	0.110389	2.85139e-05		DHRSX	-0.211288	4.31555e-05		GLMP	0.15113	3.97107e-06		CES1	-0.395498	3.28896e-07		PRPS1	0.285516	2.66871e-08		MIR142	-0.218789	0.00360851
	HSPD1	0.124503	1.27238e-08		RNVU1-4	-0.285138	3.98887e-12		DOCK10	0.181531	0.000924002			TMCC3	-0.201614	5.82424e-06		RPL19	0.187678	2.07295e-09		STAG3L2	-0.258113	4.44004e-08		OGDH	0.153472	2.93081e-05		APMAP	-0.288684	4.37266e-05		NBR2	0.121283	3.97107e-06		RPL23AP7	-0.203924	3.48299e-07		RPL11	0.274849	2.68166e-08		ACSL1	-0.218635	0.00354918
	FOXK1	0.0866338	1.43271e-08		ADGRG3	-0.540087	5.69273e-12		JUND	0.0890521	0.000935956			SLCO3A1	-0.115	6.13024e-06		ITGA6	0.277274	2.2744e-09		GP6	-0.226552	4.45716e-08		ADAT1	0.171514	2.9551e-05		CASC3	-0.173399	4.63702e-05		UHRF2	0.0986734	3.97435e-06		C19orf38	-0.193666	3.48718e-07		WBP11	0.229012	2.71168e-08		FCGR3B	-0.21859	0.000185481
	NR1D1	0.142491	1.43271e-08		CPEB4	-0.31202	4.41059e-12		AARS	0.132718	0.000991671			TMEM176B	-0.372946	6.47063e-06		BCDIN3D	0.0831328	2.32882e-09		ACOT9	-0.198153	4.58764e-08		RBM43	0.2576	2.9955e-05		S100A8	-0.220015	4.64089e-05		SYNE3	0.06329	4.12167e-06		PTGS2	-0.293496	3.50185e-07		C6orf48	0.313235	2.75026e-08		LOC729870	-0.218059	8.45312e-05
	RPL10P16	0.356426	1.44051e-08		CEACAM4	-0.406548	4.71184e-12		RSU1	0.119792	0.000991671			ARSD	-0.0892466	6.50025e-06		MRPL57	0.088204	2.35418e-09		STX16	-0.109939	4.62096e-08		BCL9	0.221091	3.00386e-05		PPP2R5A	-0.238532	4.6671e-05		CROCCP2	0.0796992	4.39401e-06		APRT	-0.130915	3.52938e-07		RNMT	0.210493	2.9297e-08		CHPT1	-0.217902	0.00175479
	SNU13	0.111781	1.45771e-08		CTDSP2	-0.158135	6.04987e-12		XPNPEP1	0.0726322	0.00102403			NCF2	-0.159426	6.84088e-06		RPP21	0.0712308	2.38578e-09		MSRB3	-0.11428	4.7547e-08		IL7R	0.458765	3.01486e-05		DDX11L5	-0.56851	4.68273e-05		LOC100506405	0.10739	4.74748e-06		OSGIN2	-0.180549	3.83311e-07		ZNF264	0.104417	2.9297e-08		ELANE	-0.217834	0.0143698
	RPS19	0.292103	1.51813e-08		CYP4F11	-0.173457	5.45599e-12		TMEM107	0.0816492	0.00108758			DNAJB6	-0.104325	7.02129e-06		TMEM14C	0.132589	2.56865e-09		SLED1	-0.357641	4.88395e-08		C11orf24	0.152548	3.01486e-05		LOC100049716	-0.138164	4.76007e-05		SPDYE8P	0.0900042	5.22901e-06		UBE4B	-0.118375	3.99528e-07		PRPF6	0.15313	2.98804e-08		IL1B	-0.217831	0.000747036
	MID2	0.256192	1.52025e-08		FAM160B1	-0.268048	7.07904e-12		MEF2C	0.164192	0.00114355			FGL2	-0.25058	7.33982e-06		LYRM4-AS1	0.118462	2.58397e-09		B3GNTL1	-0.10774	4.93804e-08		SLC38A1	0.374827	3.01486e-05		ANXA3	-0.56306	4.78e-05		SREBF2	0.0765935	5.39099e-06		ANKRD36BP2	-0.244348	4.20807e-07		ZCCHC14	0.140844	3.01796e-08		CBWD3	-0.217723	0.000191741
	RASGEF1B	0.362958	1.5292e-08		LOC401320	-0.245333	5.81229e-12		RFC4	0.116192	0.00114355			TRIM24	-0.089817	7.83461e-06		RPSAP9	0.164664	2.64599e-09		SCARNA5	-0.176777	5.65554e-08		CCAR2	0.132895	3.08581e-05		PPP1R3B	-0.179446	5.18945e-05		HERC2	0.0843672	5.51095e-06		ASF1B	-0.102083	4.20807e-07		YIPF5	0.235603	3.06625e-08		XRRA1	-0.217476	8.0624e-05
	IGHV1-2	0.833716	1.62321e-08		B3GNTL1	-0.167458	6.37332e-12		ACSL6	0.0794133	0.00131328			SULT1B1	-0.302121	8.3975e-06		MOAP1	0.0832365	2.70392e-09		KCNJ15	-0.342463	5.68142e-08		CD52	0.346039	3.13759e-05		MBOAT2	-0.289435	5.19918e-05		TUBB3	0.129653	5.55362e-06		BMX	-0.323052	4.39743e-07		EPRS	0.303381	3.10846e-08		LCN2	-0.217193	0.000151766
	LYRM4-AS1	0.18662	1.65939e-08		CASC3	-0.195407	8.19696e-12		MCM6	0.151683	0.00134471			C20orf24	-0.132576	8.47633e-06		MAN1C1	0.11974	2.70427e-09		LST1	-0.1178	5.68142e-08		TMEM18	0.159121	3.13759e-05		ABCC5	-0.196195	5.24545e-05		MOB3B	0.0855061	5.55455e-06		GTF2H2B	-0.658162	5.08901e-07		RPS7	0.169155	3.10846e-08		MBOAT2	-0.216684	7.47257e-05
	TRAPPC2L	0.0970961	1.68587e-08		LOC105372698	-0.389288	8.98594e-12		CCDC92	0.0542487	0.00142305			NSFL1C	-0.137154	8.78568e-06		CLNS1AP1	0.174492	2.82271e-09		SCARF1	-0.121104	5.81277e-08		SLC5A6	0.11885	3.15969e-05		LRWD1	-0.120626	5.29337e-05		ANK1	0.305751	5.64797e-06		TMEM71	-0.205204	5.25551e-07		C11orf1	0.301345	3.18919e-08		GATA1	-0.216427	0.000582615
	KCNN4	0.102593	1.73884e-08		APOL2	-0.302004	9.08622e-12		ZNF717	0.0727058	0.00156347			LRRK2	-0.230544	8.82238e-06		RPL35A	0.154705	2.89972e-09		SPARC	-0.264912	5.98974e-08		RAP1GDS1	0.264519	3.16125e-05		LOC100505798	-0.187976	5.66184e-05		LOC100500719	0.265309	6.03053e-06		ANP32C	-0.0985988	5.79609e-07		BCL11B	0.279137	3.3432e-08		MAGI2-AS3	-0.216334	4.59904e-11
	ZNF275	0.115203	1.75948e-08		CDA	-0.43806	1.01484e-11		PCSK7	0.0814992	0.00174507			PAK1	-0.146764	9.39741e-06		RPS19P1	0.223734	2.91732e-09		PINK1	-0.186962	6.01096e-08		UBP1	0.149161	3.18747e-05		CAMP	-0.496779	5.6666e-05		MAP3K8	0.118562	6.03053e-06		SYTL3	-0.177773	5.81568e-07		PABPC1	0.175168	3.38277e-08		HIST1H1T	-0.21587	6.50636e-05
	IKZF4	0.0882166	1.762e-08		ITPRIP	-0.251985	1.02184e-11		EAF2	0.119652	0.00176764			KIAA0513	-0.110839	9.83475e-06		RPL18AP11	0.197398	2.93904e-09		LOC399715	-0.280297	6.17627e-08		HEATR6	0.235773	3.28315e-05		SFXN5	-0.0880725	5.90699e-05		FAM21C	0.095738	6.15924e-06		MSRB1	-0.217161	5.96372e-07		CANX	0.223667	3.41114e-08		NABP1	-0.215359	0.000254248
	KLF2	0.208053	1.81727e-08		PELI2	-0.243591	1.04181e-11		JAM3	0.206397	0.00184269			TYK2	-0.0663491	1.3444e-05		RPS6P1	0.192716	2.93904e-09		LOC102723699	-0.127169	6.49263e-08		SIK2	0.115519	3.32729e-05		ADGRG3	-0.416021	6.09063e-05		SMG5	0.101749	6.24197e-06		ANPEP	-0.255842	6.48788e-07		TXK	0.374182	3.41988e-08		LOC100500719	-0.215319	0.00133694
	CD27	0.445426	1.96397e-08		AGO4	-0.270992	1.09946e-11		NME4	0.0805677	0.00185272			ECHDC3	-0.118977	1.46337e-05		SAYSD1	0.110065	3.00035e-09		NT5C2	-0.159839	6.71584e-08		POLR1C	0.162394	3.32729e-05		C10orf11	-0.119393	6.20272e-05		CSF1	0.108522	6.24866e-06		SNORA73B	-0.193743	6.99006e-07		LOC644006	0.261665	3.41988e-08		NTNG2	-0.214968	1.32665e-05
	MRPL48	0.135932	1.97461e-08		FAM157A	-0.424473	1.14873e-11		C12orf10	0.065549	0.00194668			EEPD1	-0.0890154	1.53252e-05		IMPDH2	0.108947	3.04223e-09		GBA	-0.105861	6.9056e-08		LOC101269108	0.462888	3.32729e-05		MEGF9	-0.271757	6.33252e-05		LRRC37A4P	0.230173	6.43017e-06		KANSL1	-0.225771	7.83741e-07		RPL13AP20	0.297561	3.43071e-08		ST6GALNAC4	-0.214765	0.000104462
	RNPS1	0.132161	2.02338e-08		DHRSX	-0.243435	1.18636e-11		ERCC5	0.0687211	0.00194969			ZDHHC18	-0.182192	1.63494e-05		RPL30P2	0.231939	3.10417e-09		TREML1	-0.256414	7.12442e-08		DNAJC15	0.250578	3.33911e-05		OGFRL1	-0.240129	6.4646e-05		HECTD4	0.148116	6.88761e-06		SLC29A3	-0.111365	8.82913e-07		RPL23P8	0.192828	3.43071e-08		SPTA1	-0.214538	0.00052249
	HLA-DQA2	0.382711	2.02338e-08		LOC730378	-0.219013	9.3497e-12		AK3	0.0649293	0.002063			TBL1X	-0.129143	1.7425e-05		RPS8P8	0.196302	3.11369e-09		ENTPD5	-0.180384	7.17316e-08		CDC16	0.254713	3.40571e-05		ITPRIP	-0.197111	6.60759e-05		MAN2C1	0.0748647	6.91355e-06		LOC388734	-0.117857	8.94201e-07		WDR89	0.276967	3.50879e-08		LGALS3	-0.214483	0.000822088
	KIFC1	0.162295	2.13277e-08		PSMD6-AS2	-0.379428	1.24482e-11		S100A10	0.101657	0.00218171			ARSG	-0.119445	1.81834e-05		NME2P1	0.102968	3.40815e-09		PXN	-0.220853	7.30048e-08		HUWE1	0.172288	3.42544e-05		BEST1	-0.241413	6.63579e-05		BCL7A	0.10651	6.91705e-06		PPP1R12B	-0.175046	9.61052e-07		LRIG1	0.165147	3.50879e-08		WDFY3	-0.214478	0.000866156
	REXO4	0.0998451	2.13277e-08		NINJ1	-0.247756	1.30443e-11		DYNLT3	0.0726881	0.00228935			OSBPL8	-0.149264	1.82609e-05		ALKBH2	0.115383	3.42623e-09		CTC-338M12.4	-0.0831355	7.42707e-08		SNX9	0.147335	3.42544e-05		LOC729609	-0.120824	6.86812e-05		MYOM2	0.103118	7.09853e-06		ISCA1	-0.292702	9.87654e-07		POMK	0.158343	3.51395e-08		GRINA	-0.214184	5.1197e-07
	UQCC2	0.178492	2.15232e-08		LINC01002	-0.371952	1.03763e-11		SWAP70	0.196401	0.00244579			FBXL20	-0.110235	1.85332e-05		NSA2	0.179175	3.51509e-09		MIR378E	-0.129495	7.47565e-08		TMEM214	0.150763	3.42544e-05		DDX11L10	-0.730981	7.10725e-05		RSU1	0.16103	7.24382e-06		FGL2	-0.211047	9.92826e-07		URB2	0.100785	3.51737e-08		LOC100507639	-0.213968	0.0140088
	TMEM261	0.084902	2.1656e-08		LOC101928389	-0.372791	1.36913e-11		C18orf8	0.0926221	0.00252948			ASGR2	-0.148883	1.87614e-05		RPLP2	0.15499	3.56159e-09		SLC22A4	-0.314149	7.68734e-08		POLR1E	0.222208	3.42544e-05		CXorf23	-0.184542	7.75887e-05		MYO19	0.0547809	7.32772e-06		LOC105371433	-0.16921	1.07136e-06		JADE2	0.236369	3.56206e-08		UBBP1	-0.213689	0.000575152
	SATB1-AS1	0.326329	2.22992e-08		MIR3945HG	-0.471057	1.58763e-11		C6orf62	0.0736757	0.00263221			HAL	-0.281686	1.88719e-05		LOC100301990	0.344736	3.67632e-09		NBEAL2	-0.144939	7.77554e-08		LOC317727	0.127524	3.44035e-05		CDKL5	-0.193931	7.84852e-05		CASP7	0.119692	7.56431e-06		DNTTIP1	-0.0978884	1.0792e-06		XRCC1	0.14987	3.57039e-08		LINC00152	-0.212799	2.46777e-06
	LOC100301990	0.461593	2.25654e-08		GLT1D1	-0.407529	1.69696e-11		FAM21A	0.0727215	0.00266545			F2RL1	-0.16487	1.91625e-05		NOG	0.327789	3.76567e-09		UPB1	-0.0843979	7.78509e-08		RPLP0P6	0.377554	3.44035e-05		NPPA-AS1	-0.161526	7.98784e-05		P2RX5-TAX1BP3	0.164568	7.57233e-06		PILRA	-0.153973	1.16397e-06		EIF1AX	0.285127	3.582e-08		SAP30L	-0.212698	0.0005265
	BANF1	0.158275	2.2829e-08		PTPN12	-0.21845	1.70051e-11		AP2B1	0.0783155	0.00269564			TMEM55A	-0.211916	1.95718e-05		RNF5P1	0.130319	3.76567e-09		NAPB	-0.0942295	7.9681e-08		USP36	0.142542	3.45804e-05		MYOM1	-0.131139	8.046e-05		LOC102725228	0.0897776	7.71615e-06		TKT	-0.151179	1.21229e-06		RRP1B	0.273969	3.60701e-08		LOC105374102	-0.211981	0.00456513
	ATP5D	0.182549	2.34182e-08		GABARAPL1	-0.255743	1.32653e-11		ASXL1	0.0512423	0.00283292			TMEM167B	-0.109886	2.01153e-05		MFNG	0.0990683	3.7901e-09		CSAD	-0.132773	8.01957e-08		FAUP1	0.275264	3.47329e-05		MLKL	-0.230005	8.27041e-05		SLC15A2	0.15637	8.30224e-06		LINC00937	-0.148993	1.27738e-06		RPS6P1	0.243724	3.67789e-08		PANK2	-0.21139	0.00160553
	LINC01278	0.220145	2.42074e-08		FAM200B	-0.235803	1.37265e-11		CD83	0.064916	0.00299464			CES1	-0.353124	2.1239e-05		TCF7	0.181077	3.83615e-09		CDC42	-0.0829051	8.50111e-08		PPRC1	0.13642	3.52926e-05		TRIM52-AS1	-0.0758647	8.43676e-05		E2F2	0.246464	8.35121e-06		GLYR1	-0.102792	1.57591e-06		BTG1	0.156116	3.72005e-08		ZFYVE16	-0.211291	6.07032e-05
	RPP38	0.0754623	2.42262e-08		ENTPD1	-0.358158	1.40194e-11		MINPP1	0.0888707	0.00302716			CHST15	-0.167762	2.15737e-05		SLC5A6	0.0779691	3.96838e-09		ARL2-SNX15	-0.0773084	8.6569e-08		PIK3IP1	0.232812	3.7009e-05		PAPSS1	-0.244074	8.6211e-05		WNK1	0.201139	8.61564e-06		LRRC57	-0.0695201	1.7056e-06		TSR2	0.203382	3.72005e-08		PPP4R1L	-0.210976	1.67416e-05
	STPG1	0.111339	2.45779e-08		NOD2	-0.376284	1.85896e-11		HIST1H2AG	0.180572	0.00311617			ARHGAP9	-0.11797	2.27569e-05		BIN1	0.0998846	4.29036e-09		CCDC71L	-0.119224	8.79081e-08		RBPMS2P1	0.493002	3.71371e-05		NABP1	-0.29518	8.6517e-05		SGOL1-AS1	0.0882373	8.82793e-06		TRIQK	-0.128343	1.7056e-06		STYX	0.258329	3.74569e-08		ARHGAP26-IT1	-0.210788	0.000175762
	HERC2	0.129188	2.54455e-08		RSRP1	-0.281745	1.89334e-11		LPIN1	0.0824829	0.0031895			RASGRP4	-0.167122	2.39943e-05		NOP16	0.0936964	4.35496e-09		PLEKHM3	-0.0862285	8.86488e-08		TRIM37	0.170565	3.73388e-05		ALOX5AP	-0.283987	8.7499e-05		DNAJB2	0.137887	9.01177e-06		ORM1	-0.519716	1.88661e-06		MRPL3	0.243683	3.76982e-08		MIR3945HG	-0.210457	0.00598226
	AQP3	0.198925	2.58409e-08		STX10	-0.163329	1.91861e-11		FOXP1	0.0832378	0.00321381			MAP4K4	-0.113387	2.47133e-05		NDUFB11P1	0.250877	4.3695e-09		DCTN4	-0.104946	8.87392e-08		MCPH1	0.172318	3.73388e-05		BRI3	-0.136599	8.76432e-05		SCARNA5	0.197038	9.01177e-06		HSD17B12	-0.151942	1.96817e-06		WDR3	0.247945	3.89837e-08		TMOD1	-0.209783	0.00968094
	RPL18	0.162497	2.6981e-08		CYP4F24P	-0.152368	1.48148e-11		STIM2	0.0677661	0.00330141			RGS14	-0.0798495	2.68693e-05		ATP5D	0.1349	4.65508e-09		NOTCH2NL	-0.126523	8.96522e-08		ALKBH5	0.129125	3.78211e-05		ZFYVE16	-0.284095	9.05007e-05		C11orf80	0.0912039	9.0828e-06		TMEM8A	-0.0813576	2.0642e-06		POMZP3	0.0904021	3.89837e-08		ALPK1	-0.209629	0.00104641
	LOC400541	0.211734	2.70759e-08		DYX1C1-CCPG1	-0.261836	1.49907e-11		PTER	0.108674	0.00331976			APAF1	-0.162201	2.7478e-05		CSF1R	0.244766	4.79463e-09		CCDC159	-0.0493305	9.01628e-08		PHC1	0.133072	3.78215e-05		CCPG1	-0.126961	9.08668e-05		NME4	0.10838	9.12102e-06		VRK3	-0.103128	2.10541e-06		SLC5A6	0.102255	3.89837e-08		LOC102724223	-0.209355	0.0120529
	RNF216P1	0.0935257	2.93436e-08		LINC00877	-0.241386	1.94816e-11		RBM45	0.101107	0.00360159			MGAM	-0.405877	2.7478e-05		GIMAP8	0.206873	4.91353e-09		CTRL	-0.106603	9.08245e-08		SFMBT1	0.205516	3.84116e-05		NIPAL2	-0.238333	9.09242e-05		RHOC	0.0769719	9.12102e-06		NUCB1	-0.120956	2.12452e-06		CD3E	0.374397	4.1656e-08		LINC01061	-0.20902	2.20831e-05
	SMYD5	0.152697	3.08671e-08		GATS	-0.171168	1.55014e-11		NCOA3	0.101908	0.00363512			LST1	-0.13257	2.76911e-05		RPS25	0.184162	4.96459e-09		ANKRD28	-0.159915	9.56965e-08		ZNF649	0.198539	3.84116e-05		LOC105371433	-0.20093	9.14495e-05		B4GALT3	0.129619	9.15687e-06		LPGAT1	-0.130034	2.41238e-06		OXSM	0.104875	4.20393e-08		MINOS1P1	-0.20889	0.000269866
	ZNF879	0.111274	3.1736e-08		ZNF516	-0.258786	1.67061e-11		ITGB1	0.126205	0.00367784			NDEL1	-0.135455	2.79948e-05		TTC3	0.269039	5.02549e-09		MGLL	-0.148705	9.59565e-08		LIX1L	0.194651	3.99329e-05		RTCA-AS1	-0.315388	9.19789e-05		FGFR1OP	0.127204	9.16866e-06		HAUS2	-0.136283	2.51913e-06		CIAO1	0.121503	4.20393e-08		MIR644A	-0.208849	0.00498708
	CDK2AP2	0.154441	3.41146e-08		LOC102723741	-0.439674	2.14341e-11		PCTP	0.0896422	0.00370361			CYP27A1	-0.197913	2.8521e-05		RPL34-AS1	0.0768742	5.04736e-09		NPPA-AS1	-0.108964	9.68556e-08		PDIA6	0.213266	4.00693e-05		SVBP	-0.267137	9.23728e-05		BICD1	0.0525519	9.57783e-06		ARRB2	-0.123891	2.55724e-06		RPS9P2	0.225889	4.24123e-08		LOC105372321	-0.208648	0.0291595
	NELL2	0.502395	3.51099e-08		ACTN1	-0.246843	2.19537e-11		NUP88	0.11272	0.0038522			CD300C	-0.137649	3.33175e-05		GLTSCR2	0.208396	5.13892e-09		TFE3	-0.103837	9.68556e-08		FOXP1	0.161172	4.08175e-05		C20orf24	-0.164422	9.56375e-05		MRPL42P5	0.186397	1.00671e-05		RNF135	-0.0603127	2.67979e-06		HSPA8	0.283265	4.28305e-08		ZNF438	-0.208359	0.000189235
	TRIM28	0.188215	3.57046e-08		LOC101929947	-0.230144	2.18723e-11		E2F2	0.178181	0.00399069			HSD17B11	-0.134292	3.37724e-05		SNHG8	0.168829	5.27449e-09		LINC01359	-0.22484	9.7923e-08		TOP1MT	0.118908	4.20428e-05		SLC2A14	-0.124779	9.9242e-05		ATP8A1	0.141526	1.02711e-05		DPH3	-0.0876443	2.80384e-06		HTATSF1	0.250386	4.31558e-08		FAM174B	-0.208241	0.000165425
	ABCF2	0.178258	3.64812e-08		SNORD56B	-0.497401	2.1874e-11		ABCC3	0.115937	0.00403449			ARHGAP26	-0.180589	3.38756e-05		POLR1E	0.175718	5.75506e-09		NFKBID	-0.0780536	9.79371e-08		HCFC1	0.146631	4.31555e-05		NHS	-0.184896	9.9242e-05		UBE3B	0.0918291	1.0711e-05		MLF2	-0.0627305	2.84943e-06		RPL18AP3	0.318727	4.39598e-08		LOC105371224	-0.208126	0.00241254
	DNAJC15	0.260697	3.79363e-08		LOC285505	-0.336003	1.76149e-11		HLA-DOA	0.178364	0.00414994			DNTTIP1	-0.0920999	3.38936e-05		RBM8A	0.108925	6.12092e-09		CAPN1	-0.0752997	1.07304e-07		GPR15	0.665658	4.61655e-05		LOC105374264	-0.483764	9.9242e-05		FCGBP	0.0940616	1.0751e-05		C10orf11	-0.0949858	2.98603e-06		ANAPC1	0.256925	4.39598e-08		LILRA5	-0.208021	4.67684e-05
	RLTPR	0.0890821	3.79682e-08		STX3	-0.358115	1.77736e-11		PARP15	0.168053	0.00419312			PGLYRP1	-0.258831	3.39122e-05		RPS4X	0.181752	6.28201e-09		FSTL1	-0.223784	1.09175e-07		CMSS1	0.129995	4.62172e-05		BID	-0.135055	0.00010139		LINC00115	0.114994	1.09008e-05		NR6A1	-0.118066	3.10302e-06		MRPL3P1	0.365991	4.39598e-08		LOC105369628	-0.207882	0.000118689
	SATB1	0.240216	3.96805e-08		SRPK1	-0.344338	1.93076e-11		THEM5	0.246205	0.00430258			MS4A6A	-0.18196	3.47471e-05		TRIM28	0.143637	6.94904e-09		CXorf23	-0.114844	1.11717e-07		HYOU1	0.236424	4.6671e-05		SNHG5	-0.287681	0.000103203		HPS1	0.16759	1.09688e-05		LTA4H	-0.208539	3.12198e-06		NDUFB11P1	0.354909	4.39598e-08		ANKRD10-IT1	-0.207714	0.00111816
	LOC100506985	0.445072	3.99112e-08		CSF3R	-0.319599	2.52012e-11		GPX4	0.0940032	0.0046623			LOC730234	-0.155437	3.48534e-05		DUSP7	0.101626	7.00608e-09		LOC101926994	-0.169592	1.14468e-07		RFTN1	0.154217	4.69943e-05		MIR3945HG	-0.372516	0.000103783		RPS6KA2	0.0690898	1.10295e-05		GNL3LP1	-0.0919851	3.18866e-06		RPSAP26	0.326569	4.49859e-08		HSPA7	-0.207608	1.66618e-10
	LOC105369519	0.482809	4.04372e-08		ST3GAL6	-0.242323	2.59061e-11		GPR89B	0.0727654	0.00478497			TREM1	-0.264298	3.49309e-05		ZFAND1	0.0798508	7.00826e-09		ASAP1-IT2	-0.182238	1.14612e-07		TMEM189	0.155803	4.73364e-05		LOC101928788	-0.590732	0.000104252		FAM3A	0.0682431	1.12731e-05		RCBTB2	-0.134356	3.29099e-06		PPA1	0.274774	4.55744e-08		LOC391020	-0.20642	0.000141239
	PCNX4	0.19785	4.17018e-08		TMEM120A	-0.17596	2.82003e-11		AKT3	0.127171	0.00488007			PPP3CA	-0.122414	3.60825e-05		TBC1D10A	0.0821784	7.06214e-09		WDR45	-0.134747	1.14612e-07		TAF8	0.144587	4.76712e-05		APOL2	-0.238036	0.000104464		SSU72	0.0717054	1.1674e-05		LOC101928389	-0.218875	3.59432e-06		OSBP	0.177998	4.60839e-08		GLULP2	-0.206375	0.00159655
	HLA-DQB1	0.508849	4.19619e-08		TMEM55A	-0.349747	2.85457e-11		PDP2	0.0722891	0.00490616			G6PD	-0.124687	3.72976e-05		LOC440311	0.210225	7.20718e-09		EPB41L4A	-0.184852	1.19356e-07		RPL8	0.261921	4.78e-05		NHSL2	-0.192891	0.000106063		SPRYD4	0.0595922	1.17436e-05		LST1	-0.170022	3.74998e-06		HIBADH	0.162863	4.61521e-08		ARHGEF12	-0.206355	0.00521395
	RPS21	0.210901	4.25009e-08		DPY19L3	-0.244955	2.95801e-11		ACYP1	0.0834311	0.00499542			VAMP3	-0.120013	3.84717e-05		RNF216P1	0.0687908	7.3908e-09		SLC9A8	-0.1722	1.19672e-07		PDE8A	0.171421	4.81258e-05		SCARF1	-0.149358	0.000106466		SLC6A9	0.199955	1.18844e-05		CMTM7	-0.0931519	3.96302e-06		NCL	0.229736	4.6204e-08		SIPA1L2	-0.205309	0.00626762
	C11orf1	0.240524	4.28006e-08		FAM134A	-0.187376	3.00695e-11		ST6GAL1	0.130804	0.00524197			CFP	-0.131873	3.96303e-05		RPS5	0.26283	7.44747e-09		LINC00539	-0.0701396	1.23751e-07		LOC105369325	0.191326	5.06959e-05		BAZ2B	-0.25804	0.000107835		GPX4	0.144227	1.20656e-05		ABCC5	-0.136143	4.12296e-06		IPO7	0.31549	4.67224e-08		TRC-GCA5-1	-0.205078	1.78041e-05
	KIAA0355	0.126803	4.28889e-08		SIGLEC5	-0.485852	3.16649e-11		SLC25A25	0.0463859	0.0052446			FGR	-0.113533	4.10251e-05		FBL	0.173669	7.72835e-09		TSEN34	-0.109517	1.24716e-07		NCOA5	0.1515	5.31675e-05		LTB4R	-0.213218	0.000111479		MAGI2-AS3	0.110175	1.22484e-05		PPM1D	-0.0920486	4.26142e-06		ESYT1	0.32104	4.83607e-08		ERMAP	-0.204834	1.08692e-07
	SURF6	0.0865642	4.32016e-08		LRP10	-0.253785	3.34317e-11		VPREB3	0.137868	0.00528643			SLC2A9	-0.0696065	4.58774e-05		RPL11	0.198829	7.85888e-09		CHFR	-0.0532382	1.24716e-07		GTPBP4	0.235196	5.41109e-05		SUMF1	-0.0811837	0.000113587		KIZ	0.115076	1.23383e-05		C20orf24	-0.141386	4.28659e-06		RPS13P2	0.362442	4.84784e-08		RBM38	-0.204303	0.00115766
	FAM171A1	0.129277	4.52398e-08		FCGR2C	-0.275496	2.69908e-11		VARS	0.0419741	0.0053332			MMP25	-0.206049	4.66948e-05		C2orf74	0.138743	7.86972e-09		HNRNPLL	-0.141225	1.27305e-07		CA5B	0.325582	5.51727e-05		CYP4F12	-0.132833	0.000116446		CD19	0.127039	1.23871e-05		SERPINB8	-0.142752	4.50727e-06		ICK	0.19911	4.93098e-08		LOC105373098	-0.203811	0.028975
	HEG1	0.293475	4.58658e-08		DDX11L16	-0.424362	3.44846e-11		MFN2	0.0969961	0.00539316			DENND5A	-0.130418	5.52555e-05		RPLP0P6	0.257855	8.07454e-09		OTUD5	-0.060818	1.38413e-07		ANGEL1	0.0869513	5.51727e-05		PGM1	-0.136783	0.00011891		SKIV2L	0.0546562	1.23871e-05		LTB4R	-0.118306	4.57812e-06		ZIK1	0.197831	4.93281e-08		IL1R1	-0.203803	0.00658342
	SFMBT1	0.180286	4.66098e-08		SNHG5	-0.325097	3.67821e-11		SMAD3	0.0953221	0.00540837			CSF3R	-0.181615	5.69375e-05		EXOSC5	0.139645	8.17981e-09		FTX	-0.166985	1.38491e-07		KLF8	0.174436	5.59986e-05		B3GNTL1	-0.126486	0.000120233		CDK16	0.0463175	1.2625e-05		SERPINB6	-0.0788657	4.81034e-06		CD3D	0.384054	5.10396e-08		RHCE	-0.203641	0.000179377
	GSTM1	0.356755	4.74228e-08		DGAT2	-0.388866	3.83337e-11		RPP21	0.0426692	0.00544378			LAMP2	-0.147388	5.89122e-05		EDAR	0.0875295	8.443e-09		SAP30L	-0.204905	1.38702e-07		UBE2D4	0.131003	5.66184e-05		NR6A1	-0.153342	0.000120947		CRIP1	0.163402	1.28633e-05		OSBPL8	-0.164356	4.85158e-06		MRPL45	0.251867	5.22603e-08		LOC101929540	-0.203284	0.00314754
	SDR39U1	0.0982051	4.74228e-08		CARS2	-0.110128	3.07836e-11		E2F4	0.0572003	0.00635179			INPP5A	-0.0940867	5.96602e-05		VIPR1	0.0793013	8.443e-09		CDK14	-0.182034	1.39496e-07		HEG1	0.26813	5.66184e-05		ABCA13	-0.562072	0.000121671		SERPINB9P1	0.128707	1.29504e-05		ALDH1A1	-0.239574	4.98133e-06		OGFOD1	0.248227	5.34142e-08		NFIL3	-0.203177	0.00459604
	TMEM263	0.131682	4.74228e-08		TMLHE-AS1	-0.28969	3.09449e-11		GNLY	0.262573	0.00641962			ASF1B	-0.0871111	6.21038e-05		PDXDC2P	0.142134	8.6864e-09		DGCR11	-0.134586	1.39496e-07		C11orf1	0.298274	5.66184e-05		DYX1C1-CCPG1	-0.2003	0.000125417		SMPD2	0.0639174	1.30435e-05		CD1D	-0.0818064	5.40437e-06		EIF2S3	0.21445	5.55895e-08		ZBP1	-0.202844	0.0103563
	PPIL1	0.204505	4.85554e-08		CCDC125	-0.264609	3.23787e-11		CYP4F22	0.0787869	0.00676814			TNFRSF1A	-0.124658	6.21837e-05		ZFP36L2	0.136592	8.86339e-09		WSB1	-0.177799	1.41181e-07		SMPD4	0.1636	5.73864e-05		MIR4435-2HG	-0.19655	0.000125515		DCAF8	0.0611894	1.33262e-05		RGS2	-0.206029	5.44956e-06		TRAM1	0.22653	5.55895e-08		TGM2	-0.202681	2.17316e-06
	ZNF121	0.224299	4.89686e-08		UBE4B	-0.15951	4.16776e-11		SETDB2	0.114503	0.00679983			EGLN2	-0.0445958	6.38406e-05		NOSIP	0.135697	8.88986e-09		MIR142	-0.247339	1.4119e-07		PDXDC1	0.185233	5.78009e-05		FAM151B	-0.153225	0.000125515		PVT1	0.119907	1.33262e-05		TNS3	-0.105951	5.77732e-06		PHAX	0.281743	5.57334e-08		GAPDHP14	-0.201619	0.00169357
	AKAP1	0.0916704	4.92333e-08		CEACAM3	-0.313294	4.22268e-11		STAU1	0.0824683	0.00689585			MLKL	-0.152218	6.72554e-05		LINC00341	0.142272	9.02524e-09		RBM47	-0.189219	1.4535e-07		WDR46	0.0900526	5.7997e-05		BCL3	-0.160876	0.000125569		EMP1	0.217868	1.35419e-05		GYPB	-0.268567	6.28552e-06		XRCC6	0.230739	5.90759e-08		SLC2A3P2	-0.201469	0.0045357
	NME2P1	0.125206	4.97818e-08		RAB3D	-0.2432	4.34395e-11		CBX6	0.0485511	0.00748013			ASAH1	-0.141127	6.73261e-05		ZNF534	0.0697797	9.02524e-09		CARD17	-0.41355	1.47764e-07		IKBKE	0.154297	5.7997e-05		CEACAM4	-0.315032	0.000128112		AGPAT3	0.0706222	1.36218e-05		ALOX5AP	-0.209274	6.43017e-06		ACADSB	0.205774	5.90759e-08		TMCC2	-0.20093	9.2452e-05
	RTKN2	0.392079	5.02802e-08		NUCB1	-0.210736	4.4638e-11		PLAC8	0.143545	0.0078142			CD46	-0.153514	6.83131e-05		NACAP1	0.145463	9.57867e-09		HK3	-0.16218	1.55853e-07		ARID1B	0.103686	5.88094e-05		CD58	-0.207623	0.00012923		HEATR6	0.149776	1.37479e-05		SEC11A	-0.0885031	6.88063e-06		EIF3G	0.22596	5.9323e-08		ABHD3	-0.200917	3.92407e-06
	PI4KAP2	0.143715	5.06443e-08		LAT2	-0.224987	4.46675e-11		ANKRD10	0.0609317	0.00816545			ORM1	-0.244278	6.83686e-05		C11orf1	0.179382	9.69879e-09		APOL1	-0.149503	1.56121e-07		XRCC1	0.129828	5.88094e-05		ARL4A	-0.327212	0.000132954		SLC7A5P2	0.133097	1.39882e-05		CRLF3	-0.0971885	7.09153e-06		RPL36AL	0.188199	6.02994e-08		DDX60L	-0.200875	0.0344239
	RPAP1	0.0841995	5.19656e-08		CXCL1	-0.25741	3.51592e-11		CD96	0.173352	0.00829062			STYXL1	-0.102443	6.98591e-05		EEF1D	0.0997358	9.69879e-09		BTN2A1	-0.114584	1.64323e-07		ULK4	0.145597	5.88946e-05		GLT1D1	-0.310274	0.000133106		C11orf21	0.0726841	1.40514e-05		TRIM52-AS1	-0.057282	7.37523e-06		MRPS21	0.183754	6.08152e-08		WLS	-0.200292	0.0127193
	PRR12	0.118233	5.20004e-08		PLD1	-0.250843	4.77041e-11		GFI1B	0.120587	0.00847793			POLB	-0.151003	7.05043e-05		ATP5G2	0.208222	9.7396e-09		CD151	-0.148913	1.72764e-07		PPP1R2	0.126149	5.90737e-05		CEACAM1	-0.417693	0.000136739		RRAS	0.147201	1.42471e-05		CYP4F24P	-0.0899206	7.41437e-06		EIF3K	0.235818	6.16014e-08		OSBP2	-0.199912	0.00364164
	PAG1	0.216376	5.34296e-08		QPCT	-0.45467	4.91732e-11		LRRC8A	0.050965	0.00868497			CLEC4D	-0.349532	7.07933e-05		RPL18P12	0.286371	9.78268e-09		HCAR2	-0.282544	1.77699e-07		NDUFB11	0.169495	6.3023e-05		STX10	-0.137011	0.000137406		CEP164	0.0433099	1.44454e-05		RPS2P5	-0.767858	7.56069e-06		ALDH9A1	0.137391	6.18982e-08		LOC102723324	-0.199688	0.0483465
	ABRACL	0.184315	5.52893e-08		PNPLA1	-0.239045	4.44167e-11		LRBA	0.104383	0.00869731			SLC16A3	-0.0889765	7.20815e-05		VMA21	0.153683	9.78268e-09		DPRXP4	-0.157128	1.79522e-07		HLA-DRB4	0.373305	6.4646e-05		TNIP1	-0.13593	0.000141318		SLC7A5P1	0.0918186	1.46439e-05		NCF1B	-0.185844	7.65028e-06		RPS9P4	0.268568	6.20198e-08		TARM1	-0.199516	0.000318467
	ABHD6	0.113204	5.53445e-08		FAS	-0.228711	5.01461e-11		CABP5	0.119963	0.0089007			MYO5A	-0.10965	7.33866e-05		ATP5G1	0.083139	1.00704e-08		GBP5	-0.317425	1.83426e-07		P2RX5-TAX1BP3	0.229211	6.4646e-05		LINC00189	-0.645824	0.000141842		MARK3	0.153225	1.48288e-05		BCKDHA	-0.0934367	7.9245e-06		GIMAP6	0.245845	6.2141e-08		LOC105371461	-0.199449	0.000945616
	TSSC1	0.0841711	5.5441e-08		C5AR2	-0.339076	6.35156e-11		TNFSF4	0.126893	0.00900326			KLHL21	-0.100503	7.54432e-05		NT5C3B	0.16967	1.01191e-08		SNORD93	-0.203949	1.85108e-07		RNF157	0.244507	6.46561e-05		TRIQK	-0.144451	0.000143349		SMIM1	0.0995859	1.50578e-05		DEF8	-0.100321	7.97635e-06		TCF7	0.412265	6.46849e-08		LOC105374297	-0.199087	0.000836482
	ZNF391	0.104937	5.71062e-08		DOCK4	-0.651009	5.27937e-11		TUBG1	0.0658071	0.00934756			BAZ2B	-0.178257	7.76406e-05		MRPS18B	0.112178	1.01191e-08		JMJD6	-0.0553513	1.85873e-07		ZDHHC16	0.146579	6.60975e-05		LOC339192	-0.148721	0.000147574		LIMD1	0.121166	1.58641e-05		ALS2	-0.075673	8.20984e-06		SLC25A6	0.264761	6.47868e-08		MCEMP1	-0.199042	0.0169626
	GATC	0.14076	5.7907e-08		REPS2	-0.41673	6.85748e-11		TRPV2	0.0530509	0.00953515			AGTRAP	-0.122091	7.89378e-05		C19orf53	0.131166	1.03303e-08		CHKB	-0.0650795	1.88306e-07		EXOSC5	0.168842	6.79844e-05		LRRN1	-0.198888	0.000147789		RCL1	0.118575	1.59884e-05		TMEM30A	-0.113822	9.2066e-06		HNRNPA1P33	0.260678	6.47868e-08		STEAP4	-0.198916	0.0030199
	SMPD4	0.114078	6.01241e-08		DAPK2	-0.298524	7.34333e-11		SND1	0.0851999	0.00960393			NLRP1	-0.124925	8.09214e-05		RPL10P5	0.189784	1.07273e-08		LRWD1	-0.0775652	1.9399e-07		IMMT	0.234021	6.81798e-05		PLB1	-0.296805	0.000148074		FAN1	0.0741505	1.65842e-05		SPG21	-0.101976	9.23543e-06		RALA	0.122674	6.53178e-08		NPRL3	-0.198632	0.00197457
	PABPC4	0.20781	6.02774e-08		NBEAL2	-0.240521	7.65666e-11		PHLDA1	0.0428327	0.0103242			CYTH3	-0.0727851	8.57209e-05		DBP	0.10682	1.13136e-08		TMEM140	-0.200093	2.00092e-07		FBXO32	0.226937	6.81798e-05		LOC105376517	-0.12808	0.000149465		LOC100507195	0.297878	1.82655e-05		RAB27A	-0.151148	9.32534e-06		NOP14	0.157153	6.53891e-08		SNORA32	-0.198626	0.011012
	ADARB1	0.22135	6.07267e-08		HP	-0.671073	7.6599e-11		PRDX4	0.0878704	0.0103294			GBE1	-0.115887	8.88434e-05		SARAF	0.138001	1.1321e-08		LOC645468	-0.159996	2.00092e-07		FAM35A	0.25625	6.85027e-05		DNTTIP1	-0.122047	0.000150022		LINC00260	0.178312	1.83476e-05		HSDL2	-0.204992	9.33429e-06		RPSAP61	0.374525	6.5852e-08		LOXHD1	-0.198474	1.86041e-10
	TRMT112	0.122455	6.12104e-08		LOC100049716	-0.232657	7.88545e-11		TSPYL1	0.0550649	0.0105069			KIAA0232	-0.116651	8.88434e-05		EIF3E	0.241419	1.15084e-08		TRPC4AP	-0.0797573	2.03298e-07		VPS51	0.130292	6.95852e-05		LOC101929823	-0.392412	0.000153748		SLC25A19	0.0826637	1.84458e-05		LOC100422645	-0.109564	9.47498e-06		HSP90AB1	0.305245	6.59559e-08		RNU7-6P	-0.198404	0.00347686
	FAM86B1	0.137488	6.16692e-08		LINC00937	-0.172086	6.33867e-11		SLC25A38	0.09118	0.0105337			ELOVL5	-0.0945324	8.99785e-05		RPL14	0.146561	1.15263e-08		LOC145474	-0.244741	2.06333e-07		RPL10P16	0.367085	6.97049e-05		MSRA	-0.118306	0.000156055		C17orf97	0.0931723	1.88108e-05		ST14	-0.0876782	9.70155e-06		ZNF146	0.279538	6.79368e-08		LOC100132287	-0.198376	0.000228074
	EDF1	0.138176	6.20391e-08		DCTN4	-0.170662	8.89545e-11		HIP1R	0.0408058	0.0105451			LOC153684	-0.091047	9.11661e-05		RPLP1P4	0.205731	1.15507e-08		PSMD6-AS2	-0.206368	2.06944e-07		FXYD5	0.182136	7.0538e-05		CD177P1	-0.319064	0.000156153		BTBD3	0.0560663	1.91056e-05		VNN2	-0.245444	9.98311e-06		LEF1	0.464887	6.8045e-08		ADGRG3	-0.198148	0.00750835
	FCMR	0.391533	6.28159e-08		ELF2	-0.236213	9.07876e-11		GPR18	0.153329	0.010572			F11R	-0.140735	0.000100497		PIK3IP1	0.204284	1.17564e-08		ANPEP	-0.224689	2.11367e-07		GTF3A	0.223376	7.05591e-05		CARD19	-0.0848403	0.000157601		IGHJ3	0.524807	1.91075e-05		ZNF467	-0.0980173	1.06943e-05		C12orf49	0.159847	7.04136e-08		LRG1	-0.198074	0.0018296
	PPRC1	0.14447	6.32325e-08		LPGAT1	-0.170703	9.50956e-11		H2AFJ	0.0688573	0.010582			DNAJC3	-0.208232	0.000101297		HIBADH	0.133705	1.1814e-08		LOC101928451	-0.109961	2.17048e-07		RPL10A	0.250079	7.10725e-05		TREML2	-0.25195	0.000159937		LOC105370700	0.091759	1.93588e-05		CYP4F11	-0.0878005	1.08134e-05		RPSAP12	0.34347	7.21051e-08		RNF10	-0.197861	0.00305
	C16orf58	0.0862325	6.3244e-08		C1RL	-0.293437	1.01181e-10		MAF	0.0690085	0.0107492			TYROBP	-0.114487	0.000102041		LEF1	0.374928	1.2566e-08		PHF21A	-0.130607	2.18957e-07		ALMS1	0.191827	7.10725e-05		LOC102724777	-0.379087	0.000161		CAST	0.221125	2.01951e-05		DYX1C1-CCPG1	-0.145367	1.13183e-05		ERGIC3	0.127843	7.45312e-08		MRVI1-AS1	-0.19748	1.98108e-07
	GATA3	0.218304	6.45953e-08		SLC22A15	-0.365789	8.28103e-11		AGPAT3	0.0483399	0.0108164			KIAA1324	-0.359071	0.000105621		SUCLG2	0.113085	1.2566e-08		LRRK2	-0.211956	2.29276e-07		C2orf74	0.152887	7.10725e-05		MMP24-AS1	-0.128251	0.00016376		CEP85	0.0685411	2.02775e-05		ITGB2	-0.0940935	1.15927e-05		MBTPS1	0.172825	7.45312e-08		CASP1	-0.197454	0.000416349
	LINC00341	0.211144	6.46245e-08		CEP19	-0.314504	1.04733e-10		AP3M2	0.0971276	0.0108435			BASP1	-0.156202	0.000108986		APRT	0.11536	1.2605e-08		FAS	-0.15902	2.3141e-07		TTC37	0.319967	7.15816e-05		NUP50-AS1	-0.116127	0.000166172		TSPAN17	0.0694895	2.02775e-05		KIAA1324	-0.383408	1.22762e-05		VPRBP	0.250143	7.50699e-08		PGS1	-0.19725	5.61654e-05
	TRMT1	0.0965769	6.64119e-08		PAPSS1	-0.287997	1.05483e-10		RAP2A	0.109517	0.0108603			ELL	-0.0861725	0.000109106		PPP1R2	0.102317	1.28398e-08		SNRNP35	-0.0604848	2.33934e-07		LOC101154643	0.275783	7.15816e-05		CSTA	-0.247771	0.000170342		FRMD4A	0.131809	2.12658e-05		TDP2	-0.169386	1.31023e-05		TOMM70	0.286804	7.50935e-08		HK3	-0.197111	1.62441e-06
	ALKBH2	0.145185	6.64993e-08		DGCR2	-0.144389	1.04998e-10		DDB1	0.0788492	0.0109976			CCR2	-0.221177	0.000110891		HAUS2	0.12603	1.29325e-08		ITGB3	-0.412855	2.38622e-07		MSTO2P	0.132857	7.22077e-05		LOC100134822	-0.303853	0.000174382		PHTF2	0.13786	2.12658e-05		AFAP1	-0.0854774	1.33303e-05		LOC149844	0.248942	7.50935e-08		PHOSPHO1	-0.19693	0.000890512
	POFUT1	0.135348	6.65197e-08		AHCTF1P1	-0.226077	8.76217e-11		ZNF410	0.0525334	0.0113038			RELL1	-0.153726	0.000113776		LEF1-AS1	0.203469	1.31492e-08		CMTM5	-0.204578	2.44623e-07		LDLRAP1	0.15247	7.2303e-05		ARRDC1	-0.0630203	0.000174579		NPIPP1	0.165539	2.12714e-05		CTSW	-0.278586	1.36674e-05		FUBP3	0.121885	7.53689e-08		ANKRD44-IT1	-0.196915	0.000873993
	BCAT2	0.0995922	6.75236e-08		AGTRAP	-0.226647	8.78695e-11		ZDHHC23	0.0353443	0.0114723			ITPRIP	-0.127386	0.000114712		EPB41L4A-AS1	0.121701	1.34062e-08		BACH1	-0.135173	2.47021e-07		SIT1	0.159565	7.2303e-05		ZNF267	-0.192291	0.000179781		CSNK1G2P1	0.0882641	2.28362e-05		GOLGA8N	-0.123907	1.39055e-05		NELL2	0.418409	7.54659e-08		DLEU2	-0.196868	0.000182731
	SLC16A7	0.210899	6.90729e-08		PLCG2	-0.154312	9.34836e-11		HDAC6	0.0344174	0.0115112			NADK	-0.128066	0.000115219		RASGRF2	0.25869	1.34829e-08		GUSBP11	-0.104054	2.53431e-07		FAM60CP	0.389179	7.2303e-05		FBXL5	-0.214135	0.000181153		HMBS	0.16475	2.33014e-05		SNX27	-0.142472	1.5014e-05		NSUN4	0.105196	7.59596e-08		SLC6A10PB	-0.196837	0.0111631
	PI4KAP1	0.106326	6.96231e-08		ITPKB-IT1	-0.213845	1.17503e-10		TDP1	0.0972029	0.0116672			CTSS	-0.109474	0.000117563		IRF8	0.185246	1.37471e-08		BTN2A2	-0.116237	2.55199e-07		PLCG1	0.240467	7.25709e-05		SLC26A8	-0.443121	0.000183008		ILKAP	0.0654394	2.35776e-05		C7orf25	-0.0712897	1.50715e-05		CD96	0.35612	7.60001e-08		RNU7-28P	-0.196693	0.0180143
	IL21R	0.131749	7.03434e-08		CSF2RA	-0.29692	9.87687e-11		NICN1	0.044587	0.0116835			PPM1M	-0.0735406	0.000121329		PLPP6	0.0789796	1.38177e-08		GBP2	-0.194378	2.57655e-07		LRIG1	0.188823	7.39582e-05		GYG1	-0.238912	0.000186221		TPPP3	0.126804	2.35776e-05		MTFMT	-0.104966	1.5431e-05		FAM168B	0.132396	7.64372e-08		C9orf78	-0.196689	0.0031948
	ZNF534	0.0890772	7.04079e-08		HK3	-0.282856	1.22493e-10		KIAA1191	0.0848606	0.0122227			RTN3	-0.154276	0.000121726		RPL32	0.126305	1.3825e-08		GTPBP1	-0.112914	2.615e-07		RPS21	0.218264	7.43957e-05		CHST15	-0.22369	0.000186221		STK19B	0.157868	2.4894e-05		STK10	-0.0687275	1.5431e-05		PRRC1	0.226109	7.76497e-08		TRIM25	-0.19658	0.000524304
	TMEM223	0.088802	7.15281e-08		TREML2	-0.335265	1.22558e-10		PDCL3	0.0745962	0.012991			HLX	-0.13592	0.000121984		CNIH1	0.141721	1.38908e-08		SELP	-0.299438	2.62304e-07		TULP4	0.204244	7.44977e-05		CTBP2	-0.0991024	0.000188381		PCYT1B	0.155927	2.60401e-05		TM6SF1	-0.192124	1.5686e-05		RPL26	0.221888	7.82159e-08		SLC7A5	-0.196494	0.00223131
	ELK1	0.0886009	7.32149e-08		LOC101929819	-0.281376	1.04876e-10		SLC7A5	0.173499	0.0132407			C5AR1	-0.206422	0.000123129		EEF1G	0.19514	1.40655e-08		DXO	-0.104476	2.63534e-07		LOC728613	0.125126	7.5785e-05		C5AR1	-0.288209	0.000190336		GPR52	0.158398	2.66816e-05		ORM2	-0.204415	1.70387e-05		OGFOD1P1	0.300108	7.82366e-08		CPEB4	-0.196336	1.36337e-05
	HBZ	0.568093	7.32889e-08		DYSF	-0.426346	1.39462e-10		RSC1A1	0.090656	0.0136787			SNRK	-0.0859851	0.000127389		EIF3EP1	0.263302	1.46393e-08		PCSK6	-0.135163	2.64944e-07		LOC440311	0.283104	7.59492e-05		SIRPD	-0.247987	0.000190482		KLF8P1	0.14285	2.78012e-05		GINM1	-0.131607	1.79938e-05		RPS7P1	0.350071	7.82366e-08		LOC101929984	-0.195453	0.000415177
	TMX2	0.209654	7.33371e-08		MCU	-0.184809	1.42827e-10		POFUT1	0.0569009	0.0141206			TPD52L2	-0.0895931	0.00014036		TBRG4	0.066873	1.46566e-08		MICAL1	-0.0935268	2.64944e-07		DYNLT3	0.117712	7.67864e-05		ISCA1	-0.332948	0.000194285		SPARC	0.232467	2.8241e-05		GNG2	-0.132049	1.80742e-05		MKL2	0.175695	7.98883e-08		PBX1	-0.195181	0.000189668
	DDX31	0.103293	7.49846e-08		LOC100422645	-0.175549	1.45693e-10		AFF3	0.163807	0.01426			NRBF2	-0.148357	0.000144246		LDOC1	0.0872344	1.5215e-08		NARF	-0.140652	2.67145e-07		MRPL18	0.132514	7.70895e-05		TNFAIP2	-0.162044	0.000195228		LINC00539	0.0768241	2.85609e-05		VAMP3	-0.117983	1.82876e-05		USP10	0.207671	8.02994e-08		RAP1GAP	-0.195037	0.00105457
	TMEM134	0.0736215	7.62511e-08		SYNM	-0.17396	1.48125e-10		EPHA4	0.109456	0.0144869			DUSP18	-0.0920879	0.000158774		APOOL	0.157605	1.52836e-08		SNX11	-0.103041	2.67145e-07		FAM60A	0.227572	7.82256e-05		LBR	-0.187805	0.000200326		POU5F1P3	0.110362	3.17932e-05		GOLGA8IP	-0.10059	1.87868e-05		CNOT7P1	0.314681	8.37481e-08		DYSF	-0.194588	0.0024392
	NSUN4	0.110572	7.70951e-08		LIMK2	-0.385894	1.50111e-10		GTPBP4	0.113043	0.0152563			SDCBP	-0.119489	0.000158774		RPS6	0.186408	1.57376e-08		FLCN	-0.0721861	2.72165e-07		CTC1	0.17544	7.82909e-05		SLC22A15	-0.301101	0.000201745		RPS12P22	0.205911	3.35758e-05		DDX11L16	-0.265445	1.89992e-05		NONOP1	0.244869	8.37481e-08		ATP1B2	-0.194073	0.000136499
	WDR6	0.0954376	7.71234e-08		LOC100996255	-0.135291	1.25087e-10		ALMS1	0.0863657	0.0153811			CCPG1	-0.0908298	0.000167373		PATZ1	0.0720394	1.60699e-08		CDS2	-0.0961284	2.81502e-07		VWA8	0.196534	7.86196e-05		NOL12	-0.0720379	0.000206601		RHD	0.276767	3.37722e-05		SUSD6	-0.117311	1.9032e-05		LOC105371032	0.36221	8.41429e-08		NQO2	-0.193559	0.000335218
	IL2RA	0.314286	7.71932e-08		LOC100132062	-0.215235	1.27771e-10		SLC39A3	0.0323801	0.0172625			NOV	-0.155864	0.000170182		CD4	0.248219	1.65567e-08		BIN3	-0.0688294	2.97349e-07		RPL24P4	0.318152	7.9611e-05		AKAP7	-0.164833	0.000207292		KIAA0125	0.113037	3.40876e-05		NCF1C	-0.167505	1.91056e-05		RPS5	0.374626	8.43572e-08		LOC102723533	-0.193326	0.000156319
	ZNF100	0.234304	7.83724e-08		NADK	-0.2547	1.69642e-10		KPNA6	0.0538255	0.0172848			MYO1F	-0.113373	0.000170197		RPL38	0.114587	1.73017e-08		UBE2D3	-0.0791695	3.00203e-07		GCN1	0.163882	8.12778e-05		FFAR3	-0.200282	0.000207399		FBXW8	0.0783359	3.43577e-05		RASSF2	-0.138364	1.91056e-05		BCL9	0.219587	8.45137e-08		LOC105376090	-0.193184	0.00243461
	THAP7	0.0966205	8.25898e-08		SEC22B	-0.134572	1.72188e-10		KLHL5	0.082581	0.0183746			SYTL3	-0.138005	0.000170977		THNSL1	0.074645	1.73336e-08		MPL	-0.190281	3.12549e-07		MAP2K5	0.122498	8.17051e-05		SEMA4B	-0.117288	0.000207894		CTSL	0.1303	3.46226e-05		RNF41	-0.0613988	1.91666e-05		CCR7	0.480441	8.99897e-08		LOC101928570	-0.192864	9.18197e-06
	GPX7	0.153633	8.75042e-08		HLX	-0.242108	1.78279e-10		TMEM189	0.0659912	0.018692			ATP6V1A	-0.132837	0.000171129		RPS3AP47	0.284212	1.79753e-08		LOC102723324	-0.37672	3.30773e-07		AARS	0.240329	8.38437e-05		LOC643072	-0.196063	0.000209626		LOC101269108	0.268474	3.74018e-05		TNFSF14	-0.142855	1.93834e-05		WDR82P2	0.24457	9.0806e-08		PNPLA2	-0.192714	0.000140813
	ABHD14A	0.140357	8.87874e-08		FBXL20	-0.16712	1.79605e-10		BTG3	0.0455643	0.0192603			SLC45A4	-0.143625	0.000171401		MGC57346	0.248369	1.949e-08		VTI1A	-0.0849373	3.34798e-07		GORASP2	0.237258	8.38437e-05		LOC102723996	-0.198214	0.000209726		PPP2R4	0.0676949	3.74018e-05		NDST1	-0.115275	1.97011e-05		ZNF41	0.124432	9.16806e-08		HMGB1P14	-0.192272	0.016976
	SYNE3	0.093847	8.95618e-08		LINC01000	-0.227424	1.52676e-10		SESN3	0.119862	0.0198482			C18orf32	-0.0666295	0.000173774		RPL14P1	0.200945	1.97716e-08		LOC399716	-0.342955	3.35065e-07		ATIC	0.294224	8.38437e-05		TNFSF14	-0.185324	0.000212525		IGHV4-39	0.530381	3.81317e-05		TOMM7	-0.120713	1.99391e-05		C1QBPP2	0.363452	9.17145e-08		DISC1-IT1	-0.19168	4.85109e-05
	RDH14	0.168841	8.95618e-08		MARK4	-0.104093	1.9229e-10		ANP32B	0.0719182	0.020051			CEACAM3	-0.16352	0.000174882		PABPC4	0.180949	1.97716e-08		LOC101928570	-0.148597	3.39662e-07		NXPE3	0.181405	8.38437e-05		CIDEB	-0.130677	0.000215436		FCRL5	0.201297	3.86183e-05		CES1P1	-0.180195	2.01886e-05		RPL30P4	0.268109	9.19785e-08		LOC105371028	-0.191207	0.000107664
	ZNF675	0.299933	8.97586e-08		FBXL13	-0.496964	1.93671e-10		IAH1	0.0499697	0.0204478			KIAA0319L	-0.0863266	0.000184697		XRCC1	0.108275	1.99039e-08		LOC100506023	-0.12495	3.39662e-07		ZCCHC14	0.109465	8.43676e-05		SNORA16B	-0.287422	0.000216586		TPTEP1	0.111924	3.89002e-05		TREML2	-0.194903	2.01886e-05		MORC2	0.196201	9.21679e-08		SWT1	-0.191205	4.93308e-06
	FMN1	0.35294	8.98824e-08		LOC729603	-0.393848	1.97496e-10		AIG1	0.0772971	0.0217706			SORL1	-0.200664	0.000185771		RPS27P17	0.204232	2.01197e-08		BCL2L11	-0.13642	3.45506e-07		ABHD6	0.092361	8.45855e-05		KCNJ15	-0.382416	0.000220321		MPL	0.169695	3.91342e-05		ZNF516	-0.154185	2.01886e-05		NAT10	0.232531	9.22087e-08		MIR4440	-0.191181	6.58095e-06
	AES	0.248035	9.05949e-08		LILRA2	-0.233756	1.99825e-10		MTRR	0.110774	0.0221051			LRP10	-0.142004	0.000186922		PIGP	0.140425	2.10319e-08		SLC26A8	-0.317823	3.47186e-07		TJP2	0.134473	8.53329e-05		REPS2	-0.315428	0.000220843		WWOX	0.0551645	3.94676e-05		RNF24	-0.187665	2.11648e-05		PIP4K2B	0.126577	9.22087e-08		DHRS9	-0.191173	0.0397158
	TCF7	0.215264	9.34583e-08		BPI	-0.973729	2.02583e-10		NAPG	0.0680366	0.0221292			NUAK2	-0.124268	0.000188673		HNRNPA1P33	0.191717	2.13324e-08		PPM1A	-0.185293	3.51246e-07		PIP4K2B	0.126423	8.55737e-05		PSMD6-AS2	-0.283865	0.000221737		BIRC2	0.202852	4.00243e-05		CNPY3	-0.0817561	2.12113e-05		TMEM128	0.136205	9.3821e-08		GBP3	-0.191029	0.0249988
	JADE2	0.145234	9.38296e-08		SUMF1	-0.106592	1.6682e-10		ERAL1	0.0474968	0.022441			ARID3A	-0.0821109	0.000189412		RPS16P7	0.278082	2.21244e-08		SEPT5-GP1BB	-0.183161	3.51246e-07		YME1L1	0.515101	8.58452e-05		DAPK2	-0.240288	0.000224437		MYL4	0.298505	4.00243e-05		LOC100131533	-0.164087	2.19431e-05		SIK2	0.11743	9.43231e-08		RPL21P44	-0.190904	0.000881138
	CD96	0.340796	9.4159e-08		SIPA1L1	-0.242643	2.05921e-10		CXCR5	0.095502	0.0232013			TNFSF14	-0.149086	0.000191427		HERC2P10	0.121799	2.22407e-08		SLFN13	-0.142976	3.57745e-07		HIPK2	0.140722	8.66428e-05		SPATA20	-0.117564	0.000226509		LOC100133669	0.120661	4.11384e-05		FADD	-0.0966762	2.20437e-05		RPL34	0.151811	9.46019e-08		OTOF	-0.190801	0.00151706
	NSMCE3	0.173172	9.4159e-08		PTAFR	-0.198147	2.06638e-10		SLC35E1	0.0419378	0.0233414			PPP1R3D	-0.141326	0.000209399		PI4KAP2	0.0986613	2.24095e-08		GTDC1	-0.129778	3.59262e-07		CLCC1	0.227068	8.7499e-05		LOC105372801	-0.450339	0.000227746		TTL	0.0695896	4.4452e-05		TGFBR1	-0.12307	2.32774e-05		ZNF600	0.26586	9.49529e-08		FAR2	-0.190782	0.000271414
	MED24	0.128664	9.4159e-08		SIRPD	-0.292729	2.0818e-10		SOD1	0.0941201	0.0233493			RNASEL	-0.130384	0.000209564		SURF6	0.0610954	2.28572e-08		PLD1	-0.137845	3.60095e-07		RPL13	0.150452	8.7499e-05		S100A9	-0.226339	0.000229094		OR2W3	0.363398	4.45409e-05		CBX1	-0.0475307	2.36956e-05		HMG20A	0.223188	9.66936e-08		LINC01002	-0.190762	0.000401821
	TTC3P1	0.24819	9.58572e-08		MYO1F	-0.199279	2.23763e-10		ZNF268	0.0730814	0.024226			IMPDH1	-0.089138	0.000210609		RNF2	0.0965198	2.32255e-08		MAPK14	-0.191035	3.91958e-07		IL6STP1	0.279399	8.98735e-05		MOSPD2	-0.25256	0.00023319		SCD5	0.0979371	4.46416e-05		AHCTF1	-0.107476	2.42837e-05		MYC	0.213181	9.66936e-08		LOC645180	-0.190726	0.000892089
	TAS2R43	0.249037	9.64971e-08		LY6G6E	-0.244289	1.84426e-10		SHISA4	0.0828794	0.0243077			SFXN5	-0.0555049	0.000210609		GRAP	0.0909419	2.34168e-08		TMEM234	-0.0688256	3.91958e-07		PI4KAP2	0.132432	9.00727e-05		LOC100132077	-0.148556	0.000236087		MYO18A	0.0669132	4.48982e-05		UIMC1	-0.159249	2.44737e-05		ADSL	0.19702	9.78513e-08		LOC101926933	-0.190632	4.11108e-06
	OXNAD1	0.286223	9.68746e-08		TMCC3	-0.318974	2.33962e-10		POLR1C	0.0418752	0.0244703			MEFV	-0.153203	0.000214691		AKAP1	0.0652888	2.34168e-08		SLC2A3P4	-0.220523	3.91996e-07		NPIPB3	0.158632	9.08668e-05		CEACAM8	-0.941957	0.000238353		METTL21AP1	0.107763	4.67018e-05		CWF19L1	-0.102901	2.55748e-05		TOMM7	0.288201	9.79376e-08		TCEB1P19	-0.19029	0.00307763
	ICAM2	0.204744	9.71508e-08		SLC23A2	-0.127731	2.4164e-10		AFAP1L2	0.036663	0.02456			SSH2	-0.127966	0.000215984		HSBP1L1	0.12562	2.37391e-08		TESK2	-0.0997654	3.9524e-07		RPS16	0.285336	9.08668e-05		RPL23AP82	-0.152411	0.000238435		PIGG	0.0633183	4.69042e-05		COPS3	-0.111436	2.57753e-05		CCSER2	0.209962	9.85973e-08		CLEC5A	-0.190274	0.00255909
	MRPS18B	0.158232	9.77372e-08		MSH5-SAPCD1	-0.282761	2.01592e-10		CETN2	0.0820805	0.024573			PRKCD	-0.11453	0.000219688		SFMBT2	0.197073	2.44023e-08		FAM160B1	-0.155716	4.05279e-07		EPHA4	0.239141	9.13892e-05		SLC2A3P4	-0.277116	0.000247105		IGHG3	0.505534	4.98191e-05		CNIH4	-0.136538	2.61835e-05		ATP5F1	0.174472	1.0211e-07		MFSD14C	-0.190261	8.99897e-08
	ZNF354C	0.106851	9.77372e-08		KIAA0232	-0.224616	2.43858e-10		TTL	0.0396724	0.024586			S100Z	-0.134622	0.000224107		GNA11	0.0753663	2.46704e-08		FAM8A1	-0.157635	4.12796e-07		MFNG	0.157141	9.13892e-05		SRPK1	-0.275812	0.000249959		ZNF782	0.0610384	4.98191e-05		TANC2	-0.158955	2.6645e-05		AATF	0.178246	1.02873e-07		DMTN	-0.19011	0.00138152
	EXOSC5	0.186436	9.81113e-08		ARL11	-0.244803	2.53384e-10		GNL3	0.122639	0.0250562			KCNJ15	-0.280544	0.000251112		PPARGC1B	0.15468	2.48011e-08		LOC105370525	-0.0996447	4.30161e-07		CSTB	0.145219	9.23728e-05		LINC01191	-0.146488	0.000249959		SNHG7	0.0617304	5.0096e-05		PLBD1	-0.20346	2.66823e-05		RCAN3	0.300609	1.06889e-07		PINK1	-0.189943	2.00982e-05
	LEF1	0.476825	9.81479e-08		LOC105376781	-0.398218	2.57841e-10		PSMD14	0.0954724	0.0260572			ITGB2	-0.088658	0.000253525		LOC729998	0.21973	2.49729e-08		PRR5L	-0.203551	4.32589e-07		ZNF609	0.143751	9.23728e-05		RCBTB2	-0.19392	0.000250694		ANKRD10	0.0984469	5.20718e-05		LOC285638	-0.120123	2.85679e-05		LOC100301990	0.444494	1.08152e-07		NEDD4L	-0.189544	0.00373962
	AKT3	0.255766	9.9376e-08		BMX	-0.533422	2.18986e-10		CEP290	0.11343	0.0260986			DEF6	-0.0517285	0.000256168		PDPR	0.193535	2.55996e-08		CACNA1E	-0.136031	4.44976e-07		CCDC109B	0.302182	9.23728e-05		ZNF467	-0.140679	0.000250842		MUC20	0.10152	5.20734e-05		LOC101929331	-0.158941	3.00789e-05		CHD3	0.170888	1.08692e-07		KCNJ2	-0.189345	0.0157827
	TRAV8-6	0.395039	1.0004e-07		ASAP1-IT1	-0.355151	2.7268e-10		ZFP90	0.0739978	0.0270632			NLRP3	-0.144014	0.000269682		CFD	0.305431	2.58556e-08		NPL	-0.18455	4.53679e-07		WDR77	0.153309	9.23728e-05		NINJ1	-0.168819	0.000250842		C15orf57	0.141951	5.39172e-05		NINJ1	-0.131572	3.05122e-05		PIK3R1	0.198662	1.09107e-07		RNASET2	-0.189225	1.55638e-05
	GNE	0.150454	1.00044e-07		AGTPBP1	-0.241923	2.73707e-10		CCT8	0.104872	0.027279			CNPY3	-0.0800298	0.000283882		LDHB	0.257289	2.58964e-08		GAB3	-0.113107	4.83168e-07		CCND2	0.306085	9.25401e-05		SEC22B	-0.111848	0.000253559		NRIR	0.400705	5.4434e-05		GNL3L	-0.0772536	3.10988e-05		TIMM9	0.137349	1.09153e-07		FAM41C	-0.189075	1.84881e-05
	COX20P2	0.193233	1.00044e-07		LINC00211	-0.242887	2.80392e-10		POLR1D	0.0962889	0.0276794			LOC729603	-0.213185	0.00029169		ZNF264	0.069599	2.66171e-08		STEAP4	-0.241572	4.85114e-07		RPS16P7	0.388507	9.38452e-05		LOC102723533	-0.225087	0.000253559		RAPGEF1	0.0742791	5.50573e-05		STYXL1	-0.0974222	3.17709e-05		CIAPIN1	0.113394	1.10304e-07		DPM2	-0.188907	0.000736818
	PKD1P1	0.101303	1.00872e-07		IGF2R	-0.296384	3.01732e-10		OR2W3	0.238028	0.0279041			BTBD10	-0.097952	0.000317483		ALDOC	0.0959485	2.7383e-08		MSRA	-0.14375	4.86552e-07		LOC101927045	0.147444	9.41897e-05		PRR13	-0.147517	0.000254275		LINC00936	0.0905236	5.5343e-05		LOC729654	-0.240481	3.2634e-05		MRPS27	0.260139	1.10799e-07		APOL2	-0.188836	6.92712e-05
	RNF157	0.269974	1.01223e-07		WDFY3	-0.412803	3.11316e-10		WIPI2	0.0529237	0.0299471			PTPN12	-0.121882	0.000335328		BRI3BP	0.11059	2.79301e-08		2018-03-06	-0.107894	4.9472e-07		RASGEF1B	0.302758	9.5044e-05		HK3	-0.230579	0.000254864		LOC102723699	0.114096	5.5343e-05		SLAMF8	-0.104672	3.26828e-05		SLC25A6P2	0.250414	1.11211e-07		LOC100134822	-0.188203	0.00115961
	RPL35	0.123434	1.03352e-07		RFWD2	-0.254483	2.63656e-10		HMOX1	0.0765082	0.0304542			TIMP2	-0.13673	0.000336695		ECHS1	0.0825157	2.87086e-08		C1GALT1	-0.133693	4.99769e-07		NDUFB11P1	0.342126	9.6204e-05		HLX	-0.201458	0.000261918		DNAJC27	0.0429795	5.61235e-05		DNAJC3	-0.242395	3.27332e-05		RPLP1P6	0.188665	1.12063e-07		STAG3L2	-0.187829	0.00578328
	FXYD5	0.164247	1.05016e-07		NOTCH1	-0.199596	3.43485e-10		ANAPC4	0.0779997	0.0307909			HCK	-0.133167	0.000350478		SGF29	0.146521	2.90728e-08		FAM134A	-0.106704	5.04003e-07		GPD1L	0.0895009	9.62515e-05		GAPDHP14	-0.326613	0.000261918		LOC102724748	0.181468	5.92904e-05		DPY19L3	-0.138804	3.27332e-05		ZNF416	0.17867	1.13743e-07		PLEK2	-0.187753	0.0147518
	P2RX5	0.201284	1.0529e-07		ANXA3	-0.719178	3.6037e-10		TTF2	0.06259	0.0312093			ARL15	-0.105329	0.000351528		PAQR8	0.0930897	2.94864e-08		MYL9	-0.288879	5.22767e-07		SOD1	0.22861	9.68262e-05		LOC102724236	-0.200556	0.000262335		IGHV1-2	0.506596	5.94213e-05		VBP1	-0.0868655	3.35038e-05		UBIAD1	0.173258	1.14781e-07		UBXN6	-0.187388	0.00548299
	IMP3	0.162476	1.0788e-07		LOC101927974	-0.169298	3.62888e-10		CYP2R1	0.057503	0.0317592			ADAM8	-0.101867	0.000356988		XYLT1	0.175779	3.037e-08		KIAA1109	-0.174385	5.81349e-07		SHFM1	0.194177	9.69322e-05		LOC102723373	-0.405595	0.000264271		ATG14	0.118193	6.08756e-05		ABHD11	-0.0666199	3.35153e-05		EIF3D	0.173666	1.15208e-07		ZER1	-0.186678	0.00138628
	IGHJ3	0.688136	1.07904e-07		PLEK	-0.221953	3.83536e-10		EIF3B	0.0395731	0.032703			EPAS1	-0.0941542	0.000380325		RNH1	0.108811	3.17282e-08		ZNF267	-0.132218	6.07198e-07		ZNF736	0.0845662	9.75498e-05		GTF2IP20	-0.227656	0.000266007		KRTAP6-1	0.0856402	6.20752e-05		LOC101929947	-0.131669	3.36344e-05		TDP1	0.194407	1.15292e-07		LOC100289473	-0.186649	0.000236148
	FAM86FP	0.0841193	1.09021e-07		PTPRE	-0.173657	3.93973e-10		TCP1	0.067758	0.0330379			PSTPIP1	-0.054465	0.000399235		RPS17	0.147397	3.18486e-08		DDIT3	-0.132004	6.27918e-07		GATA3	0.200093	9.76016e-05		LOC254896	-0.123538	0.00026942		CEPT1	0.0917378	6.60627e-05		TMEM164	-0.146722	3.5139e-05		GINM1	0.189541	1.1663e-07		MANSC1	-0.18645	0.0178461
	TDP1	0.197012	1.09053e-07		VNN2	-0.383401	3.34742e-10		POLR3A	0.0547781	0.0333842			TMEM187	-0.0677421	0.000401738		EIF3FP3	0.226911	3.18993e-08		ST3GAL2	-0.0952255	6.33323e-07		NUTM2A-AS1	0.315438	9.76016e-05		LILRA2	-0.189807	0.000271057		CBWD5	0.204544	6.64041e-05		PGLYRP1	-0.231858	3.52675e-05		DDX27	0.130546	1.1689e-07		LOC105369219	-0.18642	2.46359e-05
	CLN5	0.108041	1.10135e-07		PDLIM7	-0.20562	4.00464e-10		SLC4A7	0.110637	0.0337889			IRF1	-0.128428	0.00046709		COX7C	0.191982	3.41169e-08		SLC37A3	-0.22461	6.41108e-07		CD27	0.421833	9.76016e-05		PCBP3	-0.117771	0.000272516		ZNRF2P1	0.0552407	6.80352e-05		SNX10	-0.163935	3.52675e-05		TMEM256-PLSCR3	0.161657	1.17176e-07		ZNF638-IT1	-0.186205	0.000362303
	PLCXD1	0.0913531	1.10907e-07		RNF166	-0.111008	4.07322e-10		PAICS	0.096	0.0343438			SLCO4C1	-0.244958	0.000476808		RPLP1P6	0.129951	3.41169e-08		NRDC	-0.117276	6.42866e-07		GLTSCR2	0.274196	9.77824e-05		CLEC5A	-0.30767	0.000272602		CDK11A	0.103615	7.07877e-05		GALNT6	-0.0828903	3.86183e-05		CDC37L1	0.158649	1.17793e-07		LRRK2	-0.185512	0.00164338
	LOC440862	0.179616	1.12578e-07		LOC100132077	-0.305193	4.4962e-10		PPOX	0.0335388	0.035491			GABARAPL1	-0.132975	0.000477837		CD27	0.273663	3.41531e-08		BEST1	-0.175697	6.43799e-07		TRAT1	0.414199	9.83597e-05		YPEL5	-0.0986566	0.000273778		MGAT4B	0.0716343	7.25907e-05		NFAM1	-0.126701	3.91452e-05		WDR43	0.298288	1.19257e-07		KEL	-0.185269	0.00209646
	RNH1	0.146239	1.12976e-07		FAM157C	-0.468637	4.60581e-10		PIM1	0.0932927	0.0366819			MSRA	-0.0712974	0.000502586		SNU13	0.0761286	3.42194e-08		SOD2	-0.15079	6.86345e-07		PHC1P1	0.182554	0.000100243		RGS14	-0.10026	0.000276766		ST3GAL5	0.0885044	7.25907e-05		RCBTB2P1	-0.179267	3.95311e-05		G3BP2	0.156314	1.19557e-07		TMOD3	-0.185264	4.27521e-06
	TAF4B	0.259262	1.15361e-07		PSTPIP1	-0.115676	4.71138e-10		OXR1	0.0397286	0.0387204			RNF19B	-0.123662	0.000502586		NAP1L3	0.0904447	3.46458e-08		C6orf25	-0.266126	6.9521e-07		CMAHP	0.218441	0.000100583		SLC19A1	-0.136518	0.000277443		RALGDS	0.0815682	7.26163e-05		NLRP12	-0.13415	4.00718e-05		NIFK	0.261252	1.21863e-07		LINC00999	-0.185023	0.000112445
	ILF3-AS1	0.144128	1.15595e-07		ALS2	-0.121314	3.95788e-10		MTX2	0.0688803	0.0393882			STX3	-0.179186	0.000503808		GAS5	0.278343	3.53253e-08		CASP1	-0.183023	7.04261e-07		RPL19P12	0.214801	0.00010143		PPP1R11	-0.0648912	0.000282152		NIPA1	0.0865582	7.28753e-05		NME8	-0.200842	4.00919e-05		HNRNPUL2	0.175291	1.23282e-07		WSB1	-0.184899	0.000449048
	WWOX	0.0801951	1.16479e-07		RASGRP4	-0.268206	4.85703e-10		CASP2	0.0619663	0.040254			CCNJL	-0.121222	0.000520874		HLA-DRB6	0.243098	3.54193e-08		FRMD3	-0.236167	7.05599e-07		TRDV1	0.546001	0.000102714		FLVCR1	-0.162286	0.000285165		TCF7L2	0.139756	7.29235e-05		XKR8	-0.072207	4.1539e-05		RPS24	0.139504	1.23282e-07		SAT1	-0.184146	0.00284038
	TSPYL2	0.215225	1.16552e-07		LINC01001	-0.370711	4.88214e-10		RHD	0.162754	0.0404506			TGM3	-0.0750872	0.000523136		ULK2	0.151945	3.56157e-08		TCTEX1D2	-0.0668083	7.11084e-07		MAGED2	0.174229	0.000102869		RAB27A	-0.190674	0.000286305		CABP5	0.156898	7.31573e-05		PAK1	-0.135093	4.17727e-05		REPS1	0.162919	1.23282e-07		LOC101928675	-0.184026	0.00654227
	NUP43	0.27106	1.16607e-07		ATP9A	-0.154231	4.20484e-10		UBAP2L	0.0620024	0.0409734			BEST1	-0.150196	0.000524741		MINA	0.135978	3.72607e-08		LINC-PINT	-0.139262	7.14505e-07		MBTPS1	0.159183	0.000103203		CA2	-0.329592	0.000286953		FGFRL1	0.0653649	7.38728e-05		PLEKHG3	-0.11198	4.23504e-05		SERBP1	0.200111	1.24647e-07		LOC729603	-0.183679	0.00883472
	BCDIN3D	0.102752	1.17121e-07		SH3BP5L	-0.124755	4.2409e-10		CDK6	0.0886861	0.0413597			HNMT	-0.176777	0.00052671		ZNF256	0.0985237	3.74767e-08		PGRMC1	-0.161063	7.25596e-07		RRAS	0.196308	0.000103446		LINC00877	-0.12387	0.000288017		TM7SF2	0.0811133	7.38728e-05		ZNF486	-0.145201	4.69042e-05		ZNF805	0.155178	1.24777e-07		CDC42EP3	-0.183557	0.00011811
	MAGED1	0.143944	1.17479e-07		PSTPIP2	-0.384846	5.35131e-10		AIDA	0.0767344	0.0420532			RHOT1	-0.105737	0.00052671		LOC101927648	0.173223	3.76901e-08		ARHGAP6	-0.11213	7.42328e-07		MARS2	0.151465	0.000106063		LAMTOR4	-0.125162	0.000289502		TMEM56-RWDD3	0.135791	7.45313e-05		PCMTD1	-0.111819	4.77499e-05		HINT1P1	0.338611	1.25438e-07		MIR421	-0.183503	0.00224303
	AGMAT	0.243055	1.19849e-07		GK	-0.410699	5.48221e-10		ZNF22	0.0800891	0.0424042			GCA	-0.196382	0.000528614		LINC00667	0.0919813	3.78405e-08		GALNT14	-0.159408	7.85192e-07		DARS	0.230228	0.00010631		MIR223	-0.345384	0.000290452		MAN1A1	0.16634	7.46438e-05		CDKL5	-0.130342	4.8613e-05		UTP20	0.260347	1.26422e-07		GK3P	-0.183197	1.64139e-05
	ZBTB39	0.109358	1.20819e-07		ALOX12	-0.323294	5.53135e-10		ILF3	0.0662517	0.0429001			MAPK13	-0.0631215	0.000546052		TMEM256-PLSCR3	0.110907	4.01526e-08		HIST2H2BC	-0.112458	7.89623e-07		ITGB7	0.257115	0.000106466		HYDIN2	-0.244792	0.000292851		R3HDM4	0.165575	7.5648e-05		SERPINF1	-0.0862594	5.30263e-05		RPA2	0.147845	1.26422e-07		FAM126B	-0.182839	0.00124688
	HLA-DQB2	0.145395	1.21072e-07		MCTP2	-0.390521	5.58116e-10		ATP2B4	0.0808109	0.0442682			ELF2	-0.118892	0.000556812		ATP6V1F	0.123317	4.01662e-08		RSPH3	-0.107119	8.08789e-07		CABIN1	0.0812089	0.000106596		NUAK2	-0.180894	0.000294852		ARMC10	0.0525661	7.68173e-05		WHAMMP1	-0.152309	5.5343e-05		TRBV20-1	0.491153	1.26448e-07		MTVR2	-0.182742	8.37875e-06
	ABHD14B	0.0958155	1.21072e-07		ZFYVE16	-0.299537	5.79184e-10		TMEM9B	0.0407824	0.044299			CLEC4C	-0.169214	0.000580394		LIX1L	0.142019	4.13083e-08		METTL22	-0.076587	8.22805e-07		EIF4A2P4	0.254008	0.000106596		ASAP1-IT2	-0.239136	0.00030079		LZTR1	0.0564578	7.76715e-05		IL6R	-0.115641	5.63714e-05		HNRNPUL1	0.13078	1.27766e-07		LOC102723766	-0.182626	0.00160383
	NAPSA	0.138992	1.24282e-07		UBN1	-0.257593	5.80979e-10		RDH14	0.0612691	0.0455703			LOC100134822	-0.186831	0.000586876		RPS6P6	0.149359	4.16851e-08		TTC21A	-0.109323	8.2579e-07		TRAM1	0.230518	0.00010755		RGS2	-0.288122	0.000307275		NPIPB11	0.144178	8.32259e-05		GOLGA8M	-0.0957157	5.67102e-05		PARP1P1	0.328178	1.28472e-07		LOC102723656	-0.182535	0.0136284
	MED1	0.1914	1.24572e-07		LOC102724897	-0.380494	5.88644e-10		NCOR2	0.0341104	0.0457643			PRAM1	-0.0851468	0.000604415		LOC100506985	0.315384	4.29729e-08		ADM	-0.24305	8.44651e-07		RNPS1	0.11508	0.000108421		LOC101927999	-0.392121	0.000310313		PCTP	0.11527	8.36727e-05		HIP1	-0.215683	5.71859e-05		SDAD1	0.308752	1.28857e-07		E2F2	-0.182358	0.00384676
	LDLRAP1	0.168604	1.25298e-07		PGDP1	-0.306728	5.90924e-10		CCT3	0.0967172	0.0460377			ENTPD1	-0.181059	0.000604743		RPL36AL	0.141295	4.38512e-08		ZBTB37	-0.0877501	8.4862e-07		ARMC10	0.151667	0.000108687		PELO	-0.129975	0.000319293		VANGL1	0.0805127	8.42529e-05		LOC102723540	-0.155161	5.95707e-05		UHMK1	0.1599	1.34408e-07		LOC101926994	-0.182179	4.41656e-05
	TTC4	0.135778	1.29668e-07		RNF13	-0.194729	5.95118e-10		RABGAP1L	0.0616696	0.0460377			DYSF	-0.221845	0.000610226		TOMM5	0.100664	4.46642e-08		RHCE	-0.211307	8.80382e-07		LINC01420	0.268737	0.000109329		TNFAIP6	-0.488031	0.000329052		LDLRAD3	0.0764141	9.15012e-05		LPAR1	-0.113668	6.19203e-05		CNOT6L	0.166289	1.34408e-07		ACOT9	-0.182116	0.00104536
	ECHS1	0.113416	1.30612e-07		YPEL5	-0.127417	5.00371e-10		PRDX1	0.0727454	0.0461458			STXBP5	-0.139514	0.000619901		RPS27P25	0.218601	4.49678e-08		MIR3916	-0.122086	8.8207e-07		NME2P1	0.133278	0.000109712		PTGS2	-0.299839	0.00033236		ZC3H12D	0.0595041	9.30046e-05		WAC-AS1	-0.0592946	6.34555e-05		RPL30	0.211604	1.34408e-07		DCAF10	-0.182026	2.47791e-05
	OCIAD2	0.199546	1.33155e-07		ORM1	-0.739559	6.06347e-10		CAMK2D	0.102648	0.0468623			SIPA1L1	-0.125449	0.000623097		RPS2	0.141979	4.67033e-08		SRA1	-0.0654309	8.93672e-07		EIF4B	0.231599	0.000111479		LINC00211	-0.116586	0.000332731		RHOBTB2	0.0629734	9.32023e-05		C5AR1	-0.200221	6.39531e-05		NSMCE1	0.195148	1.35217e-07		LOC105377016	-0.18197	0.00655888
	LGMN	0.202469	1.34355e-07		SLC37A3	-0.40643	6.23977e-10		CDKN1C	0.0521644	0.0471567			CMTM2	-0.166269	0.000633472		UBAC2	0.0552269	4.68357e-08		TGM2	-0.172518	9.35788e-07		MORC2	0.17983	0.000111479		NCF1B	-0.255698	0.000333998		PRKCE	0.0975699	9.44314e-05		DEF6	-0.0532228	6.76897e-05		SNHG6	0.265998	1.36517e-07		TMEM88	-0.181409	1.8293e-05
	FNIP2	0.168743	1.35072e-07		LOC729218	-0.235844	5.28844e-10		SMYD2	0.0751574	0.0473668			ALOX5AP	-0.153848	0.000648093		RPSAP26	0.225406	4.74834e-08		NTNG2	-0.166449	9.40856e-07		LARP1	0.139513	0.000111479		ASNSD1	-0.196732	0.000335823		RHOBTB1	0.132869	9.5654e-05		TMEM167B	-0.107094	6.80018e-05		NDRG3	0.185539	1.37247e-07		DENND3	-0.180842	0.00109022
	ANKRD26	0.180694	1.35632e-07		F2RL1	-0.224262	5.3482e-10		METTL3	0.0653363	0.0483529			ANXA11	-0.0758423	0.000655452		PABPC1	0.107594	4.74834e-08		BATF	-0.0658321	9.40856e-07		LINC00667	0.18453	0.000111479		ANKRD20A4	-0.163059	0.000341999		KIAA0430	0.128419	9.57434e-05		MYOM1	-0.0779142	6.83116e-05		KDM1A	0.170591	1.40141e-07		HIST1H2AI	-0.180832	0.00307732
	SLC41A1	0.0953766	1.37246e-07		PCMTD1	-0.166662	5.43189e-10		UCKL1	0.0270593	0.048663			ST3GAL6	-0.119379	0.000658649		BEX2	0.0834141	4.80072e-08		ELMOD3	-0.0443	9.40856e-07		SRPRB	0.174008	0.000111479		ACTA2	-0.140518	0.00034651		ANXA4	0.117147	9.69515e-05		VWCE	-0.106846	6.93165e-05		RPF2	0.318935	1.40141e-07		GLT1D1	-0.180593	0.00120654
	MPI	0.140935	1.41794e-07		MMP9	-0.615347	6.58363e-10		RHCE	0.126124	0.0490154			PELI2	-0.116278	0.000668528		RRP1	0.0538766	4.81478e-08		CDKL1	-0.0846063	9.83492e-07		BMS1	0.221782	0.000111479		GPR160	-0.22384	0.000351843		LOC100128398	0.0845868	9.69515e-05		ZDHHC7	-0.101997	6.9321e-05		CHTF8	0.145498	1.40238e-07		TLR5	-0.180509	0.00350376
	RPL22	0.147974	1.44329e-07		ZNF267	-0.219168	6.66824e-10		IARS	0.111995	0.0490994			MOSPD2	-0.14954	0.000690714		ERGIC3	0.157129	4.85823e-08		VAMP1	-0.127861	9.83809e-07		LPIN1	0.148795	0.000111891		C7orf25	-0.112335	0.000352684		LOC100289061	0.144653	9.78465e-05		TPD52L2	-0.0993101	7.02613e-05		TRIM28	0.190423	1.42805e-07		GTF2IP20	-0.18003	0.000156367
	PRR3	0.0756943	1.44329e-07		UBAP1	-0.204294	6.65738e-10		MICALCL	0.135402	0.0494772			PRSS21	-0.0667924	0.000736639		RPL5P28	0.158714	4.88395e-08		TRAFD1	-0.173278	9.88091e-07		NOLC1	0.217437	0.000112103		SLC2A3	-0.269527	0.000355573		NR4A1	0.0754764	9.89621e-05		ATP6V1B2	-0.126183	7.29235e-05		GANAB	0.223384	1.42805e-07		LOC102724422	-0.180003	0.0122363
	PCED1B	0.254175	1.44835e-07		ATG7	-0.213324	6.73347e-10		geneSymbol	LIMMA.logFC	LIMMA.pVal.adj			MAST3	-0.0928067	0.000745685		TXLNG	0.208431	4.90532e-08		TUBB1	-0.244969	1.0017e-06		MAGED1	0.167663	0.000112383		G0S2	-0.122057	0.000359886		SCMH1	0.057501	0.000100674		G6PD	-0.114998	7.52591e-05		ZNF227	0.156975	1.42805e-07		TECPR2	-0.179805	0.000654263
	RPL7A	0.216591	1.44919e-07		KLHL21	-0.125461	5.67547e-10		SMAD1	0.368635	9.90954e-40			SLC19A1	-0.0929208	0.000746901		PFDN2	0.0755905	5.03695e-08		INPP5K	-0.104732	1.0017e-06		MACF1	0.204651	0.000112718		TM4SF19	-0.126917	0.000360443		CHID1	0.0705234	0.000101997		TIMMDC1	-0.100486	7.68173e-05		URI1	0.255853	1.42805e-07		GLRX	-0.179711	3.86195e-06
	RPS19P1	0.296782	1.44919e-07		ABHD16A	-0.109573	6.85277e-10		IGHV3-20	1.42393	5.26303e-25			AKT1	-0.0557558	0.000749027		LDHBP2	0.318931	5.10392e-08		ZNF763	-0.134458	1.00472e-06		PRDX4	0.118929	0.000113374		NPL	-0.248732	0.000360781		TPT1-AS1	0.0949276	0.000101997		KANSL1-AS1	-0.108042	7.74074e-05		CCAR2	0.140851	1.43812e-07		STX3	-0.17957	0.000894249
	POLR3D	0.1141	1.47215e-07		LOC729033	-0.340497	6.93786e-10		IGLVI-70	0.442272	1.01611e-24			ROPN1L	-0.169545	0.000756404		RPL13A	0.274892	5.21982e-08		MED16	-0.0700503	1.00472e-06		IRF4	0.299064	0.000114591		GABARAPL3	-0.115187	0.000368919		LOC389641	0.119497	0.000104588		SLC4A1APP1	-0.162685	7.772e-05		ITK	0.353511	1.4388e-07		RETN	-0.179495	0.000109051
	LNX2	0.180616	1.49143e-07		FLCN	-0.116162	5.97527e-10		KLF8	0.243137	8.8088e-24			MAEA	-0.0559451	0.000777616		RFK	0.112864	5.36209e-08		TOM1	-0.0813878	1.01841e-06		MDN1	0.20727	0.000114789		NOTCH1	-0.160536	0.000369964		TSPAN32	0.0645486	0.00010546		TMEM184B	-0.0577175	7.77829e-05		RPL29	0.137589	1.45104e-07		LOC101927522	-0.179396	2.81084e-05
	SGK223	0.147666	1.50631e-07		RAB11FIP1	-0.210745	6.01321e-10		REREP3	0.298752	5.48651e-19			P2RY13	-0.157227	0.00078109		APEX1	0.212731	5.45375e-08		ARL11	-0.137348	1.03609e-06		CARD11	0.15788	0.000115721		PGDP1	-0.220908	0.000371445		LOC105378120	0.216127	0.000107526		IMPA2	-0.130161	7.87618e-05		SUCLG2	0.220908	1.45104e-07		AKR1E2	-0.17925	8.44926e-06
	LDOC1	0.108241	1.56298e-07		IGSF6	-0.248062	6.03438e-10		PSMD5-AS1	0.44759	4.09096e-18			SLA	-0.12282	0.000809653		NR3C2	0.115854	5.47959e-08		ANKRD36B	-0.204196	1.0439e-06		METTL13	0.129499	0.000116404		UBE2D3	-0.0962936	0.000379123		DLEC1	0.0695744	0.000108275		DGCR2	-0.0793764	8.15285e-05		CCDC109B	0.285079	1.45136e-07		LOC388572	-0.179026	0.000119026
	CDC16	0.188647	1.5729e-07		UBR2	-0.198938	6.09045e-10		CMAHP	0.292824	5.6484e-16			ZBED1	-0.0525441	0.000819424		ATP6V0E2	0.101086	5.59499e-08		IGF2BP3	-0.0897085	1.04506e-06		RPS6	0.252935	0.000116404		LOC105375304	-0.114229	0.000382175		IQCE	0.0530472	0.000108799		PELO	-0.0920706	8.57108e-05		RPL17P36	0.343221	1.45136e-07		POLR2J2	-0.178998	0.0261762
	NDUFB11	0.161347	1.57436e-07		LOC90784	-0.159799	6.63556e-10		RBPMS2	0.233547	1.36875e-15			TNFAIP6	-0.393073	0.000908815		EIF4A2P4	0.186543	5.73052e-08		SLC25A28	-0.0531555	1.05415e-06		S100A10	0.266112	0.000116404		GABARAPL1	-0.179167	0.000387874		FCHSD1	0.0585115	0.000109054		DHRS4L1	-0.0426325	8.60275e-05		HNRNPM	0.170659	1.47181e-07		XAF1	-0.178744	0.00394571
	NIPA1	0.123278	1.57731e-07		LOC101928788	-0.654942	7.96166e-10		UHRF1BP1	0.171493	1.92872e-15			TGFBR2	-0.0953232	0.00091709		SPINT2	0.0707967	5.80505e-08		ASAP2	-0.181688	1.10485e-06		RBM8A	0.147639	0.000116404		ERI1	-0.101478	0.000388338		LOC105369325	0.121438	0.000109266		ARL17A	-0.489807	8.73405e-05		TOMM20P1	0.401271	1.4738e-07		R3HDM4	-0.178361	0.000155142
	SNX9	0.173752	1.60126e-07		DNTTIP1	-0.155432	6.9437e-10		IGHJ6	0.885204	2.40096e-15			C1RL	-0.1378	0.000921027		RPL5	0.224446	5.85979e-08		MIR4440	-0.142114	1.12346e-06		LOC390586	0.355858	0.000116404		ARL11	-0.168287	0.000394089		IFI27	0.964656	0.000111913		HLA-DPA1	-0.264192	8.97432e-05		MYBBP1A	0.150877	1.50839e-07		CLIC2	-0.178328	0.0269997
	ETS1	0.308263	1.60644e-07		PGD	-0.284219	7.09363e-10		RPS26P10	0.964474	2.83857e-15			RGL4	-0.0734422	0.000982635		CERS6	0.173741	6.00455e-08		GDAP1	-0.115642	1.12358e-06		DCTD	0.171669	0.000117432		NDST1	-0.138219	0.000394089		TRG-AS1	0.202042	0.000112729		CFP	-0.120378	9.0445e-05		PLEKHA1	0.264495	1.5101e-07		SLC38A5	-0.178063	0.00399385
	TMTC4	0.0977927	1.62118e-07		VWCE	-0.193097	8.44613e-10		RPS26P11	0.507574	6.28256e-15			CUEDC1	-0.0622807	0.0010343		DCLRE1B	0.0796209	6.13694e-08		PELI2	-0.128537	1.16621e-06		TTC3P1	0.216633	0.000117671		LOC146880	-0.121682	0.000395218		ZEB2	0.13459	0.000114098		CD36	-0.18396	9.07214e-05		ATP5A1	0.183452	1.5387e-07		FAM13A-AS1	-0.178012	0.00239149
	WDR74	0.143008	1.66375e-07		SLC19A1	-0.170583	9.20396e-10		ALMS1P1	0.281491	3.37838e-14			PXN	-0.0829186	0.00103864		HDDC2	0.155416	6.17679e-08		SBNO2	-0.109088	1.18288e-06		SMAD3	0.236766	0.000118056		DPY19L3	-0.166457	0.00039831		LOC732229	0.121918	0.000114492		NXT2	-0.0952008	9.07845e-05		FAU	0.196237	1.55291e-07		FRMD4A	-0.177969	4.29327e-07
	FOXP3	0.139586	1.66789e-07		C20orf24	-0.192258	7.90528e-10		DXO	0.193251	3.71002e-14			DOCK5	-0.176457	0.00106199		RPL11P2	0.237043	6.18552e-08		USP32	-0.140095	1.20826e-06		TADA1	0.109435	0.000118073		FAM41C	-0.225331	0.000398677		TRAPPC5	0.124874	0.000119223		UBOX5	-0.0594755	9.23104e-05		NONO	0.217266	1.55291e-07		P2RX1	-0.177084	0.000892837
	MAP2K5	0.133299	1.67184e-07		ICAM1	-0.205707	9.52424e-10		TUBB2B	0.358634	4.60074e-13			H6PD	-0.0777443	0.0011019		LGALS2	0.372935	6.32736e-08		CSF1	-0.091251	1.21592e-06		MYBBP1A	0.160464	0.000118197		TMEM158	-0.160652	0.000406163		ABCC4	0.213421	0.000119282		MRPS6	-0.154116	9.48416e-05		RPL35A	0.189454	1.56988e-07		HYDIN2	-0.176974	0.000754236
	SETD1A	0.0823564	1.67184e-07		LBR	-0.230595	8.31782e-10		IGKV1D-17	0.54764	5.90045e-13			LILRB3	-0.119232	0.001102		FXN	0.111137	6.41951e-08		LINC00243	-0.12055	1.22881e-06		ADSL	0.197531	0.00011891		AFF2	-0.174529	0.000406806		CPSF3L	0.0434333	0.00011936		LOC101927999	-0.27655	9.77031e-05		KDSR	0.23398	1.60493e-07		IFIH1	-0.176743	0.00952663
	FAM102A	0.25401	1.68103e-07		KREMEN1	-0.4472	9.80456e-10		ABCA5	0.263089	2.31409e-12			BRI3	-0.0729631	0.00112166		HCG11	0.097643	6.47859e-08		EHD1	-0.0609424	1.29908e-06		PRPS1	0.272493	0.00011891		ELL	-0.123368	0.000408399		LOC101928422	0.157834	0.000120327		C1DP1	-0.228725	9.90525e-05		PLCG1	0.204641	1.60493e-07		MYL9	-0.176524	0.00939845
	ELK3	0.140395	1.69256e-07		LINC01347	-0.271466	8.4041e-10		NAA30	0.136514	4.71504e-12			RAB11FIP1	-0.119119	0.00121754		ATXN7L3B	0.0853445	6.57906e-08		TCN1	-0.423033	1.42395e-06		TAF4B	0.213394	0.000119146		HAL	-0.326234	0.000412391		LSS	0.056972	0.00012276		CYTH3	-0.0685626	9.98124e-05		TMBIM6	0.140291	1.60493e-07		DACH1	-0.176302	5.18709e-06
	LIN52	0.125879	1.6963e-07		OAZ2	-0.199157	8.6824e-10		IFNLR1	0.134997	4.88206e-12			ATP6AP2	-0.114229	0.00122217		RPL24P4	0.231832	6.66336e-08		LOC399900	-0.112538	1.43383e-06		TMEM256-PLSCR3	0.149906	0.00011959		CEP19	-0.226054	0.000414502		GP6	0.170117	0.000125385		DNAJB6	-0.0876173	0.00010323		HSPA8P8	0.360387	1.61206e-07		LY96	-0.176214	0.0135259
	ZMYM3	0.0902793	1.71259e-07		SLCO3A1	-0.171098	1.01838e-09		ZNF778	0.159357	1.88181e-11			WWP2	-0.0657652	0.00126969		GRPEL2	0.163005	6.87298e-08		EFCAB2	-0.12907	1.46195e-06		PITRM1	0.170343	0.00012004		STX3	-0.256722	0.000417847		SSSCA1-AS1	0.0995292	0.00012544		TYROBP	-0.10895	0.000105043		NOB1	0.243892	1.61467e-07		FFAR3	-0.17605	1.58384e-06
	CDYL2	0.0887598	1.71687e-07		ORM2	-0.329188	8.86756e-10		SLC25A19	0.145483	1.63062e-10			CA4	-0.155093	0.00127808		RPL12	0.181673	6.95661e-08		STON2	-0.210246	1.5012e-06		IGHJ3	0.707266	0.000120283		ATP8B4	-0.316525	0.000420842		ABLIM3	0.166213	0.000126885		FOSL2	-0.106126	0.000114098		BMS1	0.215853	1.61547e-07		ABCC13	-0.175967	0.030535
	BLK	0.263489	1.71687e-07		LIN7A	-0.43872	1.03675e-09		CD180	0.466264	1.68906e-10			RAF1	-0.107416	0.0013046		RPL19P12	0.143642	6.96986e-08		ZNF276	-0.0531953	1.53468e-06		TMA16	0.128078	0.000121695		FLCN	-0.0918462	0.000428744		MAP2K3	0.195276	0.000126885		C1D	-0.063109	0.000117202		HIST1H1D	0.271643	1.62304e-07		CEACAM3	-0.175822	0.000141536
	RPL23AP64	0.170657	1.72003e-07		SERPINB1	-0.230937	1.07906e-09		SNHG17	0.138633	2.11348e-10			SPAG9	-0.112409	0.001338		CLNS1A	0.127063	7.06055e-08		SLC2A3	-0.181809	1.53872e-06		PES1	0.107719	0.000123376		PIGBOS1	-0.0891607	0.00043089		UBQLN1	0.0883627	0.000129939		SOAT1	-0.130925	0.000118596		NCBP2	0.171557	1.63107e-07		SLC25A39P1	-0.175261	0.00725867
	LPIN1	0.130627	1.76605e-07		HSPA6	-0.326083	1.08011e-09		KLF8P1	0.201819	4.13847e-10			GLB1L	-0.070895	0.00135207		RNPS1	0.0798898	7.06955e-08		MBOAT2	-0.219316	1.53959e-06		URB2	0.0932099	0.000123376		LOC100132287	-0.242084	0.000432217		IRF4	0.155249	0.000130463		MPZL3	-0.182923	0.000120487		DARS	0.19786	1.63441e-07		LUCAT1	-0.175143	0.0211578
	RPL23	0.274578	1.77708e-07		MCTP1	-0.272118	9.30512e-10		TTC12	0.141423	4.39042e-10			ARL11	-0.112587	0.00137437		VPS51	0.0817382	7.21736e-08		LINC00152	-0.154607	1.56593e-06		LOC154761	0.199097	0.000124312		WSB1	-0.23717	0.000432294		TRIM10	0.15556	0.000132883		TBL1Y	-0.0538832	0.000124329		IL27RA	0.195967	1.63441e-07		GADD45A	-0.175028	0.000197933
	HPS4	0.0696319	1.79211e-07		LOC100129617	-0.198673	9.35499e-10		LOC105369325	0.196765	5.81157e-10			LILRA6	-0.208762	0.00145463		OXNAD1	0.211409	7.2608e-08		MINOS1P1	-0.189048	1.59748e-06		IMPDH2	0.201055	0.000124792		PYGL	-0.34844	0.000436359		ISG20	0.0916932	0.000133498		SLC37A3	-0.189469	0.000129783		P2RY8	0.175665	1.63464e-07		GLRX5	-0.174885	0.0172258
	NOL6	0.103323	1.8306e-07		LOC105376505	-0.403764	1.09647e-09		AKIP1	0.0535145	1.10899e-09			TMEM30A	-0.0895755	0.00148273		TCEAL8	0.174036	7.30048e-08		GBAP1	-0.070846	1.62759e-06		RRP36	0.126351	0.000124982		RSRP1	-0.218457	0.000437132		GPX1	0.137307	0.000134696		TNFRSF10D	-0.0614917	0.000130463		FAM60CP	0.360721	1.65615e-07		LINC01410	-0.17487	0.00256333
	HS3ST3B1	0.139741	1.87338e-07		SNX27	-0.206393	1.10367e-09		SNORD14D	0.758965	1.79227e-09			PELO	-0.0786008	0.00149303		ZBTB10	0.121792	7.74591e-08		HLA-C	-0.104819	1.64765e-06		SUPT5H	0.0801513	0.000126372		STEAP4	-0.301122	0.000437132		ADD2	0.0894741	0.000134696		RNF166	-0.0716035	0.00013433		ZNF304	0.111844	1.65845e-07		SLC1A5	-0.174526	0.000913673
	RPL27	0.230429	1.94862e-07		TRPM6	-0.39761	1.14153e-09		IGHV1-2	0.743091	2.13945e-09			KDM6B	-0.120039	0.00150271		VSIG1	0.272502	7.79122e-08		LOC101927178	-0.0650203	1.65912e-06		RNPS1P1	0.205437	0.000127055		MANSC1	-0.380284	0.000437608		THEM5	0.327865	0.000138639		GMCL1	-0.119305	0.00013645		RPL38	0.152447	1.6726e-07		EHMT1-IT1	-0.174356	2.92029e-07
	FPR3	0.420617	1.95106e-07		CD82	-0.140819	1.14754e-09		TAS2R43	0.229461	2.54605e-09			DCP2	-0.0718164	0.00153497		RPS7	0.116534	7.80786e-08		AP1M2	-0.0812501	1.67827e-06		SF3B3	0.218854	0.000127248		MCTP2	-0.315678	0.000437608		MGST3	0.111213	0.000139769		STX10	-0.0839379	0.000138926		NPM1P21	0.263697	1.68601e-07		LOC101927851	-0.174236	0.00891183
	LOC613037	0.202034	1.95196e-07		TUBA1A	-0.188095	1.15028e-09		IGHJ3	0.680674	2.70959e-09			USP3	-0.0987428	0.0015487		RPL19P20	0.119316	7.89044e-08		LOC100129617	-0.116449	1.69656e-06		2018-09-09	0.113534	0.000128109		C1RL	-0.216213	0.000438386		BLK	0.160307	0.000140975		RPA2	-0.0968229	0.0001412		SLC25A5	0.215915	1.69383e-07		SCARNA5	-0.174214	0.000388859
	NPIPB5	0.213085	1.99394e-07		ABHD3	-0.245324	1.17711e-09		CHKB-AS1	0.12015	3.32277e-09			RAB27A	-0.111366	0.00173391		RPAP1	0.0591153	8.2112e-08		MYO10	-0.0808768	1.70275e-06		SATB1-AS1	0.271883	0.000128109		ADGRE3	-0.348141	0.000438386		IPPK	0.0461168	0.000140975		RAB3D	-0.128506	0.000144355		TMEM248	0.14973	1.69383e-07		CCNL1	-0.174183	0.00013498
	PPARD	0.0964264	2.00801e-07		HAL	-0.402668	1.17907e-09		TAS2R14	0.21348	3.43146e-09			RFWD2	-0.12598	0.00177104		FOXO1	0.144107	8.3088e-08		CEACAM1	-0.276757	1.76196e-06		CHD3	0.160406	0.00012923		ENTPD1	-0.256838	0.000438386		MTG1	0.0530072	0.000143298		PDPK1	-0.0931774	0.000150258		RBMX2	0.164488	1.7117e-07		HBD	-0.174156	0.00274638
	MARS2	0.153897	2.10794e-07		GTF2IP4	-0.211634	1.20987e-09		ULK4	0.142365	3.59223e-09			AP3S2	-0.109327	0.00178785		PTER	0.146295	8.4421e-08		ITPRIP	-0.127878	1.77545e-06		RNMT	0.2062	0.000129986		HIST2H2BC	-0.143847	0.000441007		SRR	0.0845394	0.000146821		FCGRT	-0.093064	0.00015115		POLR3B	0.126008	1.7117e-07		CFLAR-AS1	-0.174147	0.000335218
	MRPL9	0.10157	2.18313e-07		ZDHHC17	-0.19664	1.22475e-09		LOC389641	0.197836	6.0338e-09			ASPRV1	-0.129877	0.00190253		RPL41	0.121283	8.4509e-08		FBXO30	-0.0680563	1.79966e-06		HSP90AB3P	0.271016	0.000130405		ZNF763	-0.174702	0.000441662		LOC100133091	0.0741983	0.00014854		MAP2K4P1	-0.0860497	0.000151506		CTCF	0.175681	1.71626e-07		PARP9	-0.17383	0.0281936
	BAG2	0.15155	2.20882e-07		FCGRT	-0.161447	1.23171e-09		SRR	0.143017	7.22567e-09			OGFR	-0.0564883	0.00201943		MRPL17	0.109592	8.67064e-08		LOC284454	-0.149171	1.80509e-06		DDX24	0.287859	0.000132538		PTPRE	-0.128524	0.000443612		GNAS	0.0583023	0.000158455		HSD17B11	-0.155809	0.000155954		SLC25A3	0.197124	1.72305e-07		NSUN7	-0.17304	0.0153
	CEP290	0.244952	2.21755e-07		NUP50-AS1	-0.155775	1.23206e-09		LINC00539	0.0950658	8.83511e-09			MSL1	-0.131636	0.00204097		YEATS4	0.183788	8.87036e-08		ZFYVE27	-0.050006	1.82943e-06		CTBP1-AS2	0.090827	0.000132538		LINC00266-1	-0.255114	0.000447036		TRBV25-1	0.219587	0.000158809		ARID3A	-0.0767219	0.000158488		CCT6P2	0.3016	1.7264e-07		NARF	-0.172329	5.87015e-07
	UPF3A	0.121634	2.22128e-07		RIT1	-0.188128	1.27426e-09		P2RX5-TAX1BP3	0.215403	1.07266e-08			LPAR2	-0.0881744	0.00204968		TCEA2	0.0870657	8.94045e-08		LRG1	-0.233497	1.88551e-06		SLC25A5	0.205733	0.000132845		IER3	-0.139028	0.000450986		PSPH	0.0364164	0.000162674		BICD2	-0.0819298	0.000160957		AIMP1	0.214223	1.73791e-07		LOC730234	-0.172322	7.44249e-05
	PARP1	0.29459	2.23039e-07		IMPDH1	-0.152023	1.08969e-09		TREML4	0.344015	1.13458e-08			C3orf62	-0.132439	0.00210597		PITPNA-AS1	0.100149	9.13747e-08		LTBP1	-0.247764	1.88862e-06		MRPS17	0.119924	0.000132845		RASSF3	-0.126571	0.000451453		ADGRE1	0.227888	0.000163288		ATF1	-0.105874	0.000161622		ACO2	0.158295	1.74825e-07		MIR548O2	-0.172292	0.0147464
	PLAC8	0.29423	2.23039e-07		HCAR2	-0.441005	1.29146e-09		IRF4	0.239482	1.23318e-08			MANBA	-0.103001	0.00213523		RGPD3	0.145928	9.16666e-08		TBC1D25	-0.0712694	1.89207e-06		C14orf169	0.137063	0.000132845		NCF4	-0.233572	0.000453459		LOC105369319	0.111911	0.000167196		LAMTOR4	-0.0799511	0.000161736		ALDH6A1	0.145979	1.75036e-07		B4GALT5	-0.172263	0.00402481
	NLN	0.187897	2.23323e-07		OXER1	-0.172344	1.36005e-09		HHLA3	0.153893	1.50746e-08			SSH3	-0.0516354	0.0022068		NPM1P21	0.188984	9.36466e-08		ZNF683	-0.130828	1.89566e-06		HS3ST3B1	0.142068	0.000132845		ITIH4	-0.0846085	0.00045436		GDPD5	0.0704413	0.000167235		TUBGCP3	-0.0771796	0.000162073		TAF15	0.182086	1.76834e-07		RNU4ATAC16P	-0.171971	0.00773093
	CCND2-AS1	0.143478	2.24676e-07		GTF2IP20	-0.270631	1.36092e-09		NAT8	0.190339	2.08183e-08			B3GNTL1	-0.0725968	0.00220858		METAP2	0.131729	9.53885e-08		LY6G6F	-0.209396	1.89736e-06		DPF2	0.111516	0.000133146		TP53I3	-0.0840459	0.00045436		SLC10A3	0.0560576	0.000167235		ZBTB8OS	-0.0824228	0.000163234		SESN1	0.260131	1.78715e-07		KIAA1109	-0.17178	0.00174223
	RPS16	0.287063	2.27522e-07		IMPDH1P4	-0.297315	1.43476e-09		C11orf80	0.121124	2.40085e-08			TBC1D14	-0.0889478	0.00227061		CD52	0.225057	9.68556e-08		ERI1	-0.0880896	1.99252e-06		SND1	0.175941	0.000135028		LILRB3	-0.181499	0.000457161		MINPP1	0.11192	0.000168695		PISD	-0.132633	0.000164575		ABCF2	0.181101	1.85513e-07		HCG26	-0.171668	0.000301282
	NPM1P21	0.259406	2.29256e-07		TNFRSF10C	-0.312709	1.46005e-09		SNORD3C	0.842973	2.52824e-08			ABHD5	-0.178845	0.00227134		TOMM7	0.1344	9.84896e-08		DNASE1	-0.0524495	2.03363e-06		BLK	0.244145	0.000135028		SH3BP5L	-0.0971964	0.000457618		HIST1H2BJ	0.146649	0.000171851		NOMO3	-0.146276	0.000166242		C12orf66	0.133644	1.85803e-07		IL1RN	-0.171412	0.00816647
	PINX1	0.0915823	2.31787e-07		MIR1537	-0.288575	1.24565e-09		IGHV4-39	0.708215	3.39139e-08			RCN3	-0.0675813	0.00232068		B3GALT6	0.0987266	9.84896e-08		MAN1A1	-0.162034	2.05782e-06		CCT3	0.241338	0.000135817		LOC100129617	-0.163884	0.000457618		TERF2IP	0.119751	0.000177943		MMP24-AS1	-0.0806544	0.000167604		SLC25A32	0.164978	1.86814e-07		HSPA6	-0.171196	6.77136e-07
	HSPH1	0.31818	2.32787e-07		NRBF2	-0.244858	1.27757e-09		IGHV4-28	0.757267	4.63413e-08			FPR2	-0.209896	0.00232667		TRMT112	0.0822949	9.86073e-08		HSPA1B	-0.0907423	2.06101e-06		KARS	0.199272	0.000135991		GAB2	-0.240807	0.000464062		ATP2B1	0.138922	0.00017955		ZSCAN26	-0.0672476	0.000168297		EFCAB14	0.218066	1.87046e-07		LINC00266-1	-0.171113	0.0035226
	RRP1	0.0702544	2.34412e-07		TYK2	-0.113921	1.5105e-09		LOC102724528	0.73908	5.82389e-08			ZNF776	-0.0900865	0.0023531		PPIL4	0.150314	9.89185e-08		ATP6V0A1	-0.104505	2.06398e-06		MINA	0.17314	0.000135991		STYXL1	-0.141626	0.000465074		PPIAP18	0.127831	0.000181375		CES1P2	-0.0778521	0.000171153		LZIC	0.143814	1.88012e-07		TNFSF4	-0.171073	7.42379e-05
	RPS15	0.207683	2.37264e-07		TRIM52-AS1	-0.0780516	1.35446e-09		LRRC37A4P	0.297732	6.19824e-08			SLC6A6	-0.133203	0.00238457		LOC105371032	0.24612	9.91008e-08		MCTP2	-0.226888	2.11495e-06		CCSER2	0.211009	0.000136001		SLED1	-0.423659	0.000473471		HIST1H3H	0.173827	0.000182281		KBTBD11	-0.0835242	0.000172707		KAT6B	0.220565	1.923e-07		TMEM164	-0.170663	3.32539e-05
	GLMP	0.20022	2.41718e-07		APMAP	-0.326344	1.64135e-09		IGHV7-81	0.406958	6.5278e-08			RAPGEF2	-0.106878	0.00239602		EPHX2	0.148082	1.00518e-07		ARHGAP10	-0.102596	2.13248e-06		POLR3A	0.120648	0.000138138		IGF2R	-0.242814	0.00047363		SLC37A1	0.0565125	0.000184041		EEPD1	-0.0731784	0.000173864		UNC119B	0.112423	1.92792e-07		IFITM4P	-0.170613	0.000341625
	TOMM6	0.207143	2.42761e-07		LOC105747689	-0.431956	1.7148e-09		TUBB6	0.0951756	7.26085e-08			OSBPL2	-0.0923709	0.00245801		FAM162A	0.121273	1.03155e-07		MEI1	-0.0506524	2.15069e-06		RPSAP61	0.349014	0.000138497		ABCC6P1	-0.0807541	0.000477419		CCDC92	0.0793615	0.000188072		DEGS1	-0.0744784	0.000178217		NACA3P	0.227898	1.92792e-07		CLEC2B	-0.17041	0.00150383
	NSA2	0.303484	2.44958e-07		LINC00265	-0.225131	1.49069e-09		S100B	0.159675	9.72076e-08			CREBBP	-0.0803225	0.00249553		HSPD1	0.0741056	1.03789e-07		PHF11	-0.0987546	2.18129e-06		MTRR	0.245003	0.000139394		SUSD6	-0.147867	0.000479321		BMP6	0.126492	0.000188823		CA4	-0.165893	0.000181778		WDR82P1	0.244595	1.92792e-07		GALNT14	-0.170409	6.46844e-05
	TTC9	0.278604	2.45447e-07		TKT	-0.193818	1.51053e-09		HIST1H3A	0.148586	1.02117e-07			CDH23	-0.0527994	0.00253152		FAM120C	0.0652853	1.05102e-07		LINC01578	-0.112351	2.20594e-06		WBSCR16	0.0815432	0.000141151		DEF8	-0.113785	0.000491903		STAU1	0.105869	0.000188823		SCCPDH	-0.119138	0.000182664		RPS29	0.208176	1.95059e-07		PYGL	-0.170241	0.0124771
	PIK3IP1	0.201476	2.45544e-07		LILRB3	-0.215252	1.75103e-09		IGHV4-59	0.754445	1.02117e-07			FAM53C	-0.101744	0.002574		RGPD4	0.145254	1.11839e-07		IL1B	-0.22687	2.23065e-06		EDEM1	0.195097	0.000141151		PXN	-0.265814	0.000500206		TRIM26	0.0685406	0.000188823		TMEM170B	-0.107958	0.000188683		RPL26P4	0.254884	1.95314e-07		MIR1256	-0.170226	0.00856384
	ZNF526	0.0871948	2.45845e-07		NDEL1	-0.205191	1.53117e-09		IKZF4	0.0751671	1.0323e-07			RCSD1	-0.0665264	0.00260555		RPLP0P2	0.073677	1.14765e-07		CMIP	-0.111202	2.25711e-06		TSPYL1	0.120491	0.000141842		OXER1	-0.14106	0.000500252		PI16	0.084434	0.000191437		FAM200B	-0.116802	0.000191676		TRIAP1	0.151031	1.95512e-07		LOC102723741	-0.170177	0.00675319
	SS18L2	0.119048	2.4623e-07		ARRDC1	-0.0741314	1.84659e-09		IGHV1-18	0.686955	1.05527e-07			PHLPP1	-0.0735758	0.00260985		EIF3F	0.181661	1.16883e-07		CFLAR	-0.153831	2.29184e-06		CIAPIN1	0.106075	0.0001423		LTF	-0.730752	0.000502602		USP31	0.055551	0.00019228		APAF1	-0.154166	0.000194045		TRUB1	0.1625	1.97249e-07		ADM	-0.170017	0.000190991
	PARP1P1	0.339425	2.49758e-07		UBE2Q2P2	-0.140688	1.60114e-09		NUTM2A-AS1	0.266875	1.46941e-07			TLR8	-0.147994	0.00266899		RPS4XP21	0.142737	1.17689e-07		AIG1	-0.101449	2.29409e-06		DYNC1H1	0.184045	0.00014263		NADK	-0.176635	0.000504199		RMI2	0.0846563	0.000197694		MGST1	-0.2874	0.000197361		DDX18	0.284919	1.98108e-07		SIRPB1	-0.169935	0.000191182
	ZBTB10	0.128298	2.55982e-07		PINK1	-0.239119	1.62278e-09		RBM43	0.199809	1.56888e-07			ZFYVE16	-0.135407	0.00270934		THAP7	0.0671266	1.19356e-07		NABP1	-0.193329	2.31206e-06		TIMM10B	0.238412	0.00014263		ANKRD36BP2	-0.292676	0.000514445		LOC100506634	0.0587872	0.000200236		ASAH1	-0.130405	0.000198331		UBTF	0.169466	2.00024e-07		EBLN2	-0.169403	0.000469138
	ALG8	0.198632	2.58613e-07		SNORA71A	-0.276364	1.64254e-09		TUBB4B	0.138225	1.62378e-07			FCN1	-0.158454	0.00274711		REXO4	0.0651323	1.19536e-07		B4GALT5	-0.215612	2.32891e-06		TMX2	0.171341	0.00014263		RFFL	-0.125917	0.000519646		LOC101930307	0.154894	0.000200236		ZNF702P	-0.0885492	0.000203585		GSTM4	0.384112	2.00535e-07		ENTPD5	-0.169363	0.000117382
	PELP1	0.0751346	2.68001e-07		SLCO4C1	-0.45081	1.90933e-09		BCL7A	0.125723	1.62433e-07			FADD	-0.0589452	0.00283951		ZNF134	0.175944	1.25499e-07		ABCA7	-0.0927067	2.34244e-06		POGK	0.116392	0.00014263		DOK3	-0.135669	0.000519656		CORO2A	0.0711025	0.00020807		GRHPR	-0.0605804	0.000204565		RPL22	0.150965	2.00535e-07		LOC105376544	-0.169077	5.96759e-06
	SMAD5	0.182595	2.68001e-07		SLC2A3P4	-0.353109	1.93732e-09		USP12-AS2	0.178063	1.78965e-07			PLEKHO2	-0.0791673	0.00291287		ABHD14B	0.0682071	1.26249e-07		SH3BGRL2	-0.253295	2.36657e-06		BCL11B	0.247812	0.00014263		TPD52L2	-0.127515	0.000528564		GOLGA2P5	0.0420174	0.00021085		CMKLR1	-0.114985	0.000208585		BTF3L4	0.179628	2.00535e-07		CACNA1E	-0.169073	5.10635e-06
	TMC6	0.090365	2.68382e-07		NT5C2	-0.24236	1.95311e-09		IGHV1-45	0.414443	2.01541e-07			SPI1	-0.0821994	0.00299037		TRABD2A	0.152949	1.29013e-07		LOC105370941	-0.142089	2.43785e-06		TCEB3	0.158063	0.00014263		LINC00671	-0.10276	0.000531843		SLC1A5	0.178568	0.000213232		LOC391349	-0.0990191	0.000209875		UTP14A	0.2023	2.01187e-07		PPM1A	-0.169073	0.000148196
	SNAPC5	0.142548	2.69798e-07		CYP4F12	-0.141393	1.74233e-09		NPIPB5	0.166089	2.10208e-07			EVI2A	-0.123727	0.00306524		C12orf45	0.0908805	1.3399e-07		TTLL3	-0.117624	2.54358e-06		TMEM19	0.259186	0.000143016		VRK3	-0.112942	0.000534151		IGHV4-59	0.544318	0.00021618		GPN3	-0.0648084	0.00021085		RPP14	0.13086	2.02189e-07		KCNJ2-AS1	-0.168633	0.00633875
	CHI3L2	0.225004	2.70813e-07		SLC26A8	-0.53097	2.00324e-09		PHF19	0.0721056	2.34389e-07			FLVCR1	-0.0842093	0.00307625		EBAG9	0.15041	1.38146e-07		TSPAN9	-0.0990824	2.60002e-06		ACVR2A	0.161663	0.000143349		GALNS	-0.0778076	0.000536665		SLPI	0.329717	0.000220946		PDCD6	-0.095891	0.000212258		BZW2	0.173556	2.0246e-07		HIST1H3D	-0.1684	0.0142039
	SRP72	0.284181	2.7196e-07		TNFAIP6	-0.662427	2.02809e-09		FAM86FP	0.0724818	2.34682e-07			TMX4	-0.0954213	0.00311617		EIF1AX	0.187346	1.38491e-07		AIM2	-0.273384	2.68917e-06		NDUFB8P2	0.221697	0.000143811		TMEM120A	-0.124156	0.000546697		CFAP45	0.105459	0.000221012		SLC9A7P1	-0.192217	0.000214156		RPL30P2	0.278106	2.05851e-07		CMTM5	-0.168395	0.00122717
	PGAP3	0.103336	2.81735e-07		ATXN1	-0.186645	2.03744e-09		RNFT2	0.076698	2.36458e-07			DICER1	-0.0894941	0.00330141		SATB1	0.166546	1.46346e-07		MIR4482	-0.139153	2.68917e-06		SCO1	0.165333	0.000144018		LOC401357	-0.125633	0.000547035		NFATC1	0.0632218	0.000221012		OXER1	-0.095585	0.00021693		CA5B	0.288521	2.06146e-07		RIOK3	-0.168313	0.0379111
	S100B	0.190011	2.84163e-07		DPRXP4	-0.241962	2.04893e-09		IGKV5-2	0.429351	2.59887e-07			ANKRD13D	-0.0616757	0.00365011		RPS15AP19	0.191961	1.52187e-07		ANXA3	-0.369802	2.70297e-06		FBL	0.248164	0.000144947		ACKR2	-0.179008	0.000551027		KHNYN	0.0495662	0.0002268		MOB3A	-0.0841198	0.000221072		C3orf17	0.218148	2.09789e-07		MICAL2	-0.168255	0.0082814
	LRRN3	0.559053	2.84489e-07		LOC100289230	-0.177566	1.83405e-09		ZC3H12D	0.0977543	2.65916e-07			ERI1	-0.0573272	0.003692		ZNF702P	0.10257	1.56274e-07		TMEM208	-0.0727825	2.70332e-06		SH3BP1	0.119429	0.000144947		POM121L9P	-0.491592	0.000551027		IGHG1	0.67937	0.00022965		HSD17B4	-0.110749	0.00022593		TSR1	0.168393	2.11392e-07		RPS16P5	-0.167762	0.000730301
	TMEM256-PLSCR3	0.144286	2.85286e-07		PXN	-0.326693	1.83259e-09		SDR39U1	0.0744261	2.86929e-07			ZFAND6	-0.0524686	0.00377783		ZNF667-AS1	0.0947284	1.56292e-07		CARS	-0.0741732	2.76798e-06		TDP1	0.206918	0.000144947		NRBF2	-0.192872	0.000561786		TTC21B	0.121554	0.000231391		LOC102723373	-0.295669	0.00022593		INPP4B	0.223036	2.14276e-07		KCNRG	-0.167702	0.00025576
	ZFP30	0.13255	2.9562e-07		TOPORS	-0.162264	2.11254e-09		ZNF605	0.109702	3.32961e-07			ITGA5	-0.0779021	0.00384325		ZNF304	0.076624	1.56367e-07		ISG20	-0.0878989	2.77767e-06		CD40LG	0.343983	0.000144947		TNFRSF10C	-0.236845	0.000562258		LOC151657	0.151741	0.000233151		LINC01272	-0.168584	0.000226554		GRPEL2	0.206107	2.14802e-07		TRIM6	-0.167525	0.000577595
	EHMT2	0.0865626	2.95632e-07		PPCDC	-0.161698	1.84955e-09		SSU72	0.0670846	3.43905e-07			ACSL4	-0.122699	0.0038522		PPT1	0.195187	1.5668e-07		ATL1	-0.0915329	2.83525e-06		CHMP7	0.279405	0.000147634		RNVU1-19	-0.269231	0.000566064		SNORA5A	0.137113	0.000233729		IFRD1	-0.170321	0.000226741		ESYT2	0.203879	2.17444e-07		CD58	-0.167508	4.41214e-05
	PDCL3	0.159112	3.03937e-07		FAS-AS1	-0.213372	1.88135e-09		IGHJ1	0.34854	4.46954e-07			VPS37C	-0.0501765	0.00386552		ELP5	0.098752	1.57728e-07		LOC100288637	-0.0709346	2.84337e-06		SUGP1	0.0683783	0.000148918		POLB	-0.20378	0.000566536		ERVH-1	0.0766292	0.000242222		SLC35A5	-0.136423	0.000240668		NDUFS5	0.193588	2.17786e-07		LOC100289061	-0.167386	5.61898e-05
	IL7R	0.389015	3.13372e-07		RNF149	-0.305509	2.16523e-09		BTLA	0.364679	5.3364e-07			RNF149	-0.151693	0.00388704		LTBP3	0.0753749	1.61278e-07		TUBA1A	-0.112271	2.8548e-06		LOC102724528	0.702976	0.000150189		PQLC1	-0.102419	0.000566536		DTX2	0.0549746	0.000242729		NOV	-0.146344	0.000242222		SAE1	0.242864	2.22775e-07		LOC100132077	-0.16734	1.39329e-08
	LSM4	0.127857	3.1631e-07		SLC2A14	-0.21114	1.92844e-09		IGLV3-19	0.71008	5.36435e-07			ITGAM	-0.121052	0.0039248		CYP2S1	0.119584	1.66155e-07		MOB3C	-0.0678037	2.98669e-06		FAM102A	0.243355	0.000151344		CRISPLD2	-0.370583	0.000574349		DPH2	0.0525657	0.000243428		LINC00493	-0.121678	0.000242729		SRPRB	0.149071	2.22775e-07		MFSD2B	-0.167179	7.32528e-05
	SLC38A1	0.301147	3.16667e-07		TREM1	-0.420739	2.29772e-09		C11orf24	0.122969	5.77149e-07			TMEM91	-0.0754989	0.00400105		LYRM7	0.125812	1.67071e-07		HSPA6	-0.119604	3.00732e-06		RPL35	0.178838	0.000151778		P2RY13	-0.209922	0.000584654		OSBP2	0.227269	0.000245611		TCFL5	-0.0615228	0.000243411		ZNF14	0.174317	2.22775e-07		LOC102724552	-0.167049	0.000182373
	TIMM10B	0.156389	3.17141e-07		CASS4	-0.258926	2.30103e-09		TRG-AS1	0.244607	5.85952e-07			TLE3	-0.103572	0.00406504		EIF3K	0.149581	1.71943e-07		GLULP2	-0.206789	3.01349e-06		EIF4A2	0.235121	0.000151802		SNORA38	-0.207658	0.000597825		TAGLN2	0.134941	0.000246877		SRPK1	-0.1807	0.00024449		MMGT1	0.206156	2.27455e-07		LINC01347	-0.166933	3.73323e-06
	FGFRL1	0.0912049	3.17618e-07		NDST1	-0.194375	2.34751e-09		LIMD1	0.14931	5.86911e-07			CBL	-0.110748	0.00409718		KCNN4	0.071892	1.73749e-07		NLRC5	-0.101782	3.02958e-06		NAPSB	0.275829	0.000151802		PLD1	-0.137067	0.000598381		PCGF5	0.103819	0.000251896		LOC101927851	-0.217666	0.000251279		ZNF277	0.202836	2.29734e-07		GPR141	-0.166832	0.011444
	ZNF304	0.105668	3.17915e-07		PCYT1A	-0.143851	2.08027e-09		ZNF462	0.253765	6.05858e-07			PSEN1	-0.0882077	0.0040976		GORASP2	0.13632	1.75398e-07		PIM1	-0.146826	3.08022e-06		CD99	0.159695	0.000151802		LLPH-AS1	-0.130682	0.000601943		IGHJ1	0.239761	0.000258241		PPIL4	-0.113314	0.0002567		SEH1L	0.250942	2.29734e-07		MIR378E	-0.16669	4.85476e-06
	SYVN1	0.128029	3.20729e-07		ISCA1	-0.362327	2.39198e-09		LOC100507195	0.357935	6.48953e-07			MSRB2	-0.0904912	0.00413628		RRP7A	0.0812681	1.77658e-07		WDR45P	-0.217923	3.20151e-06		ATP10A	0.152917	0.000151802		PDLIM7	-0.170619	0.000607		ADARB1	0.0931704	0.000261965		ZNF600	-0.188564	0.0002567		EXOSC5	0.182065	2.32069e-07		FAM8A3P	-0.166128	0.0240528
	MTAP	0.23345	3.22273e-07		RAB5A	-0.136392	2.46021e-09		SMAGP	0.0617291	6.50742e-07			FCGR3B	-0.168394	0.0041401		MRPS35	0.170272	1.79289e-07		SNORD56B	-0.274545	3.26161e-06		RPS8	0.327224	0.000151802		PROK2	-0.37021	0.00061265		PA2G4P4	0.105727	0.000267197		ZNF106	-0.106381	0.000260345		MATR3	0.213515	2.33507e-07		FURIN	-0.166035	0.00027546
	GCSHP5	0.264644	3.31106e-07		ARSG	-0.186013	2.21206e-09		LOC101927902	0.12237	6.90236e-07			HDDC2	-0.102666	0.00415365		RACK1	0.174734	1.79501e-07		MIR320E	-0.0977753	3.34242e-06		P2RX5	0.17829	0.000153427		TBKBP1	-0.124649	0.000617425		LOC102725022	0.078168	0.000267599		CCDC18	-0.227194	0.000261617		MRPL53	0.199944	2.34439e-07		MIR4476	-0.166014	9.96592e-07
	MUM1	0.0764673	3.36149e-07		RNF19B	-0.221833	2.52873e-09		SCD5	0.131016	7.14675e-07			ZNF552	-0.078785	0.00415963		ADRBK2	0.260921	1.79982e-07		CD44	-0.214806	3.34725e-06		APEH	0.121205	0.000153522		ZDHHC17	-0.165362	0.000618465		MT2A	0.267491	0.000267599		LCP1	-0.0813053	0.000277369		GNL3	0.256122	2.34439e-07		MIR4420	-0.165993	3.30136e-05
	CCDC109B	0.265842	3.38281e-07		ATG16L2	-0.219212	2.23331e-09		FBXO34	0.0732926	8.30007e-07			NCF4	-0.144412	0.00418227		PIK3R1	0.186483	1.82544e-07		C14orf159	-0.128061	3.36834e-06		RPLP0	0.260418	0.000155958		LPAR2	-0.156318	0.000618465		LOC105373262	0.223256	0.000271129		PPP3CA	-0.10224	0.000277451		FBXO31	0.180633	2.3498e-07		WDR45	-0.165964	1.07439e-06
	ZNF681	0.184996	3.41561e-07		NCF2	-0.22906	2.25844e-09		EPB41L4A	0.161462	9.14223e-07			HMGCR	-0.0959842	0.0042723		SFMBT1	0.124011	1.88341e-07		CARHSP1	-0.0848145	3.38675e-06		FAM134C	0.137775	0.000159086		LOC105376544	-0.172587	0.000618465		TLR10	0.179398	0.000276417		P2RY13	-0.15605	0.000278208		FXN	0.132311	2.36431e-07		NOTCH2NL	-0.165647	1.12851e-06
	ANAPC1P1	0.18394	3.46197e-07		LOC101060128	-0.26131	2.58617e-09		MPHOSPH6	0.194668	9.68888e-07			MTMR3	-0.105638	0.00435407		ARPIN	0.105141	1.89498e-07		C20orf24	-0.0823392	3.4245e-06		LOC342541	0.209049	0.000159397		POM121L4P	-0.162171	0.000624382		SNX22	0.0720657	0.000281929		GPR108	-0.0773548	0.00028566		KARS	0.201981	2.36431e-07		MSH5-SAPCD1	-0.165414	0.000113372
	NR3C2	0.149641	3.46813e-07		LUCAT1	-0.41196	2.63249e-09		NPIPB3	0.137046	9.78818e-07			TXN	-0.125092	0.0043892		ZNF154	0.197981	1.92285e-07		PIK3R5	-0.0704199	3.435e-06		SEC24C	0.126515	0.000159942		ABHD2	-0.155518	0.000634991		RNASET2	0.146524	0.000282562		LSP1	-0.0594917	0.000299815		MAK16	0.231862	2.36514e-07		TSPAN5	-0.165235	0.0301349
	ARID5B	0.32368	3.552e-07		PTGS2	-0.344226	2.647e-09		LOC642131	0.615054	1.01698e-06			RAB20	-0.0699759	0.00446608		EIF3H	0.181727	1.96474e-07		TUBB3	-0.109392	3.52579e-06		EIF3D	0.208008	0.000160073		SLC16A3	-0.118483	0.000635048		LINC00926	0.137937	0.000285179		CEACAM4	-0.200882	0.000303514		TGFBRAP1	0.153825	2.39064e-07		LINC01004	-0.165154	9.13022e-05
	RBBP4	0.14814	3.55862e-07		S100A8	-0.249427	2.34573e-09		LGMN	0.150145	1.03492e-06			JDP2	-0.0816743	0.00458157		RPL4	0.20095	2.00092e-07		C1RL	-0.156786	3.57526e-06		PDIA4	0.283243	0.0001602		GLRX	-0.150187	0.000637363		ZSCAN30	0.0589331	0.000285179		CSF2RA	-0.178971	0.000305102		RPS23	0.230985	2.39764e-07		NEAT1	-0.165152	0.0022224
	BACH2	0.349874	3.55862e-07		MIR4802	-0.522493	2.70258e-09		BLK	0.207882	1.09224e-06			FAM160B1	-0.112332	0.00469509		TRUB1	0.128536	2.04287e-07		SECTM1	-0.136457	3.57526e-06		BANF1P3	0.344334	0.000160491		PVALB	-0.14841	0.000638583		PSME4	0.174377	0.00028566		HP	-0.292013	0.000315617		RPS27	0.204136	2.39764e-07		HCAR3	-0.16511	0.0168407
	RRP7A	0.107908	3.60612e-07		NCF4	-0.291389	2.42637e-09		MYBL2	0.174572	1.1419e-06			APLP2	-0.117291	0.00472596		PDE8A	0.129413	2.05433e-07		NAIP	-0.308504	3.58499e-06		PF4V1	0.452966	0.000160491		ST3GAL6	-0.165294	0.000639068		CLU	0.215326	0.000290844		PSMB10	-0.0728394	0.000316899		ZNF649	0.158652	2.42172e-07		SOCS3	-0.164975	0.000783126
	IKZF2	0.273149	3.66495e-07		PLPPR2	-0.183882	2.77865e-09		SIDT1	0.194344	1.34386e-06			CSF2RB	-0.123473	0.00490628		EDF1	0.0880111	2.06814e-07		CLEC2B	-0.167957	3.65472e-06		TRBV24-1	0.41575	0.000160491		HSPA6	-0.179082	0.000643496		TMTC4	0.056223	0.000296005		APIP	-0.0714259	0.000317079		SS18	0.18648	2.43722e-07		ARL4A	-0.16485	0.00898203
	DIMT1	0.235366	3.67519e-07		WSB1	-0.275698	2.81398e-09		TIMELESS	0.101493	1.49502e-06			PRR13	-0.09021	0.00492399		MTAP	0.171734	2.07499e-07		LOC339192	-0.0896609	3.65968e-06		RPL27	0.250175	0.000161981		LOC101929331	-0.201412	0.000647154		DNAJC30	0.0716513	0.000304848		VHL	-0.0439296	0.000317773		NARS	0.214112	2.46355e-07		RNF123	-0.164795	0.00189566
	TTC37	0.281954	3.72368e-07		VIL1	-0.144346	2.84155e-09		LOC732229	0.165055	1.66422e-06			ARID3B	-0.0421301	0.00492786		KANSL1-AS1	0.15136	2.18586e-07		LOC105371430	-0.137937	3.66623e-06		SMARCD1	0.102238	0.000161981		MARK4	-0.0797472	0.000649623		IGHJ2	0.48324	0.000305102		LAMP2	-0.140926	0.000319287		IKZF1	0.136735	2.50545e-07		SLC6A10P	-0.164544	0.00367807
	TCP1P3	0.239641	3.72368e-07		STEAP4	-0.371203	2.98263e-09		MYO1C	0.0620989	1.682e-06			JARID2	-0.0651383	0.00492786		C12orf57	0.143712	2.19918e-07		YPEL5	-0.0739409	3.73195e-06		FNIP2	0.200174	0.0001629		PPP1R3D	-0.200781	0.000652634		MED12	0.0627619	0.000308541		CREB5	-0.239801	0.000323141		EXD2	0.10172	2.51769e-07		TLR1	-0.164439	0.00797382
	EXOSC7	0.129411	3.78674e-07		EGLN1	-0.269961	2.61339e-09		IGHV3-43	0.613381	1.70811e-06			BST1	-0.149492	0.00496408		ZNF107	0.194047	2.21437e-07		LOC100130357	-0.0948083	3.76081e-06		ABCF1	0.171426	0.000163715		TCN1	-0.473804	0.000652634		CBFA2T2	0.106544	0.00030989		ZNF132	-0.059009	0.000326419		NUCKS1	0.202463	2.52599e-07		LINC00528	-0.164288	3.90806e-08
	HSF2	0.184372	3.7886e-07		LINC00921	-0.258091	2.62476e-09		RASGEF1B	0.264831	1.75774e-06			IKBIP	-0.0769692	0.00498398		SNAPC5	0.0734681	2.21726e-07		DHRS13	-0.148	3.89423e-06		RUVBL1	0.157965	0.00016376		PTPN12	-0.14944	0.000653522		OGG1	0.046159	0.000310507		CACYBP	-0.0657245	0.000332805		ZMYND11	0.179811	2.54633e-07		SIK3-IT1	-0.163845	0.000959285
	SOD1	0.210329	3.82735e-07		LINC00999	-0.244745	2.67603e-09		HERC2	0.0930262	2.02753e-06			PREX1	-0.111963	0.00511661		EIF3G	0.150109	2.21951e-07		ATP9A	-0.0893312	3.90827e-06		EXOC2	0.234121	0.000166684		RNVU1-4	-0.210307	0.000654289		B2M	0.0974282	0.000322775		APLP2	-0.126773	0.000334389		HERPUD1	0.209647	2.55295e-07		LOC101928361	-0.163809	0.0145838
	LOC101243545	0.106231	3.82735e-07		PLEKHM3	-0.132005	3.13521e-09		IGHJ2	0.621174	2.07124e-06			UNC13D	-0.0590582	0.00517623		NSMCE3	0.116059	2.33508e-07		DUSP28	-0.0569482	3.91052e-06		NOP14	0.160113	0.000167101		SNORA32	-0.301103	0.000655092		GABBR1	0.101482	0.000324113		ARSD	-0.0692535	0.000338441		SFXN1	0.174567	2.55389e-07		LINC00265	-0.163688	4.90944e-05
	TTC3	0.288326	3.86507e-07		PTTG2	-0.2824	3.20754e-09		WWOX	0.0614214	2.13467e-06			CEBPD	-0.089002	0.00520175		SMYD5	0.0918812	2.33757e-07		FAR2	-0.187443	3.96396e-06		TGFBRAP1	0.146035	0.000167101		DYSF	-0.325556	0.000669238		POLR2J2	0.259018	0.000330602		ACSS2	-0.044737	0.000354486		UFL1	0.266012	2.57662e-07		GDAP1	-0.163609	4.86362e-07
	RPSAP9	0.188736	3.94491e-07		GLRX	-0.21497	2.85772e-09		IGHV3-7	0.727514	2.30413e-06			PKNOX1	-0.0667445	0.00531903		SIDT2	0.167414	2.36904e-07		ATP8B4	-0.228882	3.96627e-06		HLA-DRB1	0.320432	0.0001677		ZNF200	-0.0928323	0.00067016		CDC14A	0.108258	0.000331838		LRRN1	-0.135089	0.000357129		ENOPH1	0.154366	2.57662e-07		LOC105373264	-0.163571	0.0449328
	STAP1	0.524902	3.9505e-07		MSL1	-0.25458	3.29224e-09		IGLV2-11	0.620363	2.31077e-06			MTMR10	-0.09057	0.00532472		ECH1	0.158065	2.36904e-07		RGS6	-0.118369	3.97361e-06		TTC5	0.0919255	0.000168068		HCAR2	-0.322761	0.000673018		LOC101927902	0.0994934	0.000340122		ZNF611	-0.104192	0.000362241		ATF1	0.162508	2.60973e-07		TNFSF13B	-0.163309	0.0224715
	DNAJB9	0.0821915	3.9751e-07		PPP1R3D	-0.257388	3.3766e-09		FARP2	0.0615441	2.35666e-06			CLEC7A	-0.142637	0.00551385		SETD1A	0.0558188	2.36904e-07		UBR2	-0.124044	4.02205e-06		LINC00920	0.185895	0.000168755		LY6G6E	-0.193732	0.000673037		TCF3	0.0819842	0.000346507		SUCLG1	-0.115123	0.000362266		TTC37	0.281055	2.6182e-07		PPP2R5B	-0.1633	3.70123e-06
	ATG101	0.0904897	4.00921e-07		KIF13A	-0.269981	3.372e-09		PVT1	0.140346	2.61594e-06			CD82	-0.0639832	0.00554113		RPS7P1	0.215416	2.38622e-07		TRIM25	-0.176425	4.0491e-06		MUM1	0.0792591	0.000168879		GSN	-0.130132	0.000679162		IGKV3D-20	0.303413	0.000349338		BTF3P10	-0.157358	0.000364108		RPL29P4	0.338401	2.64601e-07		HMBS	-0.163296	0.000148632
	TXLNG	0.276864	4.04694e-07		POLD4	-0.100092	3.40699e-09		IGLV5-37	0.210814	2.86859e-06			LYRM1	-0.0730921	0.00569097		EPB41L3	0.160794	2.39696e-07		GLUL	-0.127865	4.05359e-06		RPL23	0.26382	0.000169457		RAB19	-0.140796	0.000680273		LOC105374778	0.115134	0.000349663		ZNF468	-0.112069	0.00037419		NOP2	0.197204	2.70653e-07		TSPAN2	-0.163256	0.0101469
	HSP90AB1	0.284643	4.08207e-07		SLC2A3	-0.307032	2.99694e-09		BICD1	0.05881	2.88411e-06			HSPA6	-0.146889	0.00584883		POMZP3	0.0623771	2.39696e-07		TMEM63B	-0.248143	4.09594e-06		RNASEH1	0.093723	0.000169674		SYNM	-0.123213	0.000699137		PHYKPL	0.0588421	0.000349687		EPPK1	-0.0870693	0.000384211		SUMF2	0.185987	2.74568e-07		SLC9A8	-0.163208	0.00032834
	TRAT1	0.407347	4.27257e-07		DAPP1	-0.246886	3.15915e-09		TOX	0.258415	3.32914e-06			BANP	-0.0374281	0.00590837		RCAN3	0.225847	2.43256e-07		ZNF20	-0.0468154	4.11182e-06		NSA2	0.294081	0.000170009		ARSD	-0.0944191	0.000708099		IGHV4-28	0.529272	0.000355162		GYG1	-0.120319	0.000386975		NDUFS5P7	0.308224	2.74568e-07		TTN-AS1	-0.163081	0.00136276
	THG1L	0.193816	4.27257e-07		CFLAR	-0.257114	3.63993e-09		IGKV3D-20	0.397599	3.37941e-06			MANSC1	-0.220174	0.00597434		FNIP2	0.109905	2.4394e-07		FFAR3	-0.119441	4.11517e-06		RPS3	0.205	0.000173748		PGD	-0.208802	0.000708099		MYL9	0.21258	0.000355832		LOC646555	-0.0888708	0.000386975		EMC1	0.115382	2.78816e-07		HPS1	-0.162885	0.000112445
	MIR3687-1	0.259156	4.30544e-07		ERI1	-0.127198	3.20689e-09		IGHV3-21	0.419408	3.38117e-06			ITPK1	-0.085521	0.00610446		IL27RA	0.138573	2.44448e-07		GALNS	-0.0641719	4.27133e-06		SMYD2	0.191368	0.000174078		LOC729603	-0.306181	0.000710382		PDK2	0.10025	0.000361452		SACM1L	-0.101743	0.000399812		LCK	0.303953	2.87054e-07		MIR223	-0.162527	0.0258528
	PHYH	0.153544	4.37806e-07		RBM47	-0.283666	3.71379e-09		LARS2	0.0752491	3.38454e-06			PGM2	-0.104786	0.0062116		TMA16P2	0.266981	2.45092e-07		LRRFIP2	-0.0813895	4.31945e-06		TSR1	0.16521	0.000174084		GPAT3	-0.215266	0.000711961		ECHDC2	0.0567871	0.000362241		LASP1	-0.0654351	0.000401306		RBM3	0.222569	2.87054e-07		PAGE2B	-0.162452	0.0242695
	MIF	0.164144	4.4227e-07		SNORA73B	-0.293189	3.80328e-09		NEO1	0.163744	3.39035e-06			OLFM1	-0.0509137	0.00631239		ZNF783	0.0817383	2.50954e-07		FCGR2A	-0.141105	4.34129e-06		CASP7	0.15501	0.000174084		FAM157C	-0.330883	0.000713397		DNAJC15	0.143694	0.000367743		VPS18	-0.0605054	0.00040368		DHX9	0.233521	2.92136e-07		ARG2	-0.162362	6.10412e-05
	ZDHHC9	0.105098	4.47487e-07		INPP5A	-0.165999	3.79873e-09		MYO19	0.0559137	3.47383e-06			MGST1	-0.220033	0.00637525		LYRM2	0.0764052	2.52665e-07		SCARNA3	-0.168575	4.34935e-06		KLHL5	0.16611	0.000174382		ICAM3	-0.183245	0.000713953		CPNE5	0.051947	0.000369725		C18orf32	-0.0632756	0.00040715		HSPA9	0.252013	2.92136e-07		LILRA6	-0.162183	0.0172056
	IMPDH2	0.13473	4.48271e-07		F11R	-0.220855	3.81402e-09		EMP1	0.275228	3.50169e-06			FAM49A	-0.0993581	0.00640275		TOMM20	0.132774	2.529e-07		VCL	-0.172895	4.40245e-06		CASP6	0.117572	0.000174516		LOC101928675	-0.300677	0.00072188		LOC728975	0.126505	0.000371898		NOL12	-0.0376912	0.000424051		JAK1	0.143348	2.92136e-07		FAM157B	-0.162071	0.0186424
	ST6GAL1	0.249251	4.63755e-07		NLRP3	-0.233479	3.90939e-09		FUT8	0.170941	3.59165e-06			ZBTB34	-0.0704932	0.00641962		PRKDC	0.143953	2.56572e-07		CHSY1	-0.147258	4.41757e-06		CAST	0.170025	0.000174547		SLC6A12	-0.0925482	0.000724424		S100A10	0.101836	0.000371908		LOC401875	-0.0821917	0.000424823		CCT7	0.274877	2.92973e-07		ITGA2B	-0.161975	0.0140004
	PHC1	0.124767	4.65802e-07		LOC401875	-0.131753	4.00179e-09		NPIPB6	0.179245	3.70975e-06			ZBTB48	-0.0337276	0.00665519		TMEM263	0.0938799	2.56572e-07		UPP1	-0.081479	4.5383e-06		HM13	0.135958	0.000174624		LOC401320	-0.188161	0.000731579		DPCD	0.122414	0.00037419		ETFDH	-0.0823107	0.000429252		CLUAP1	0.22204	2.95425e-07		TMEM140	-0.161925	0.00454109
	NAPSB	0.26539	4.65808e-07		LOC102724777	-0.421427	4.14472e-09		PARM1	0.213196	4.16433e-06			ZNF746	-0.0545399	0.00675741		ZMYM3	0.0645629	2.56572e-07		PANX1	-0.10395	4.68011e-06		GNL3	0.267953	0.000175003		CRISP3	-0.613145	0.000737391		NLGN3	0.0686032	0.000379766		SUCO	-0.105953	0.000434717		RPL37A	0.183858	2.99423e-07		FCAR	-0.161848	0.00955797
	CD79B	0.284417	4.71655e-07		RAB27A	-0.217773	4.16499e-09		LOC100131289	0.0859459	4.43446e-06			STX6	-0.0554459	0.00677579		RNF113A	0.0684029	2.57769e-07		LRRFIP1	-0.102126	4.73759e-06		RPSAP12	0.305979	0.000175736		IRF1	-0.15708	0.00074395		CHKB-AS1	0.0593739	0.000386975		XRRA1	-0.16009	0.000441226		SLFN5	0.3688	3.00425e-07		MCOLN1	-0.161734	0.00648792
	RPS27	0.19352	4.79363e-07		RASSF3	-0.142343	3.72729e-09		ANKRD36B	0.240934	4.58305e-06			IL13RA1	-0.162839	0.00697956		EIF3M	0.194275	2.58334e-07		RNU6-890P	-0.231067	4.83883e-06		TTC4	0.119089	0.000176107		LOC399715	-0.333979	0.000744763		IGHV1-18	0.464333	0.000392871		SLC7A8	-0.0833373	0.00044727		SLC30A5	0.161738	3.04768e-07		UBB	-0.161645	2.23297e-05
	FCRL5	0.294147	4.79363e-07		MSRA	-0.233318	3.74082e-09		PWP2	0.17799	5.13724e-06			ALPL	-0.257692	0.00702707		PSMD5-AS1	0.243615	2.58749e-07		REC8	-0.0954872	4.85695e-06		M6PR	0.223749	0.000177587		APOBR	-0.116094	0.000749238		RNASEK	0.0933712	0.000392871		DDX6	-0.0997862	0.000452355		CD247	0.268688	3.06241e-07		AOAH-IT1	-0.161597	0.00508789
	MRPS34	0.136688	4.79686e-07		SLC6A6	-0.250207	4.44698e-09		LRP8	0.0534595	5.31631e-06			HKDC1	-0.0520628	0.00713436		BCKDHB	0.11384	2.60568e-07		CD82	-0.0807354	4.87883e-06		DIMT1	0.220929	0.000178821		SIGLEC12	-0.0916766	0.000753701		AMBRA1	0.0494988	0.000393398		PRDX3	-0.137431	0.00045488		LOC100996286	0.482462	3.09566e-07		RN7SKP95	-0.161549	0.000232812
	CAD	0.0813342	4.79686e-07		RASSF2	-0.197111	3.91145e-09		LOC101269108	0.279824	5.48593e-06			CXCR1	-0.162336	0.00723799		NAGPA	0.0690231	2.60568e-07		ATG16L2	-0.134795	4.94535e-06		SLC7A1	0.158361	0.000178821		CYP4F8	-0.093574	0.000757154		DMD	0.0667823	0.000411727		KIF21B	-0.0601922	0.00045765		NR1D2	0.244722	3.10896e-07		WDR37	-0.161186	0.000293518
	RPL14	0.125353	4.92418e-07		CA4	-0.301784	4.55939e-09		SPDYE5	0.103453	5.61116e-06			RBM23	-0.0738812	0.00740128		ZNF362	0.0528199	2.63534e-07		EHD3	-0.167216	5.00396e-06		SNORD3C	0.847935	0.000178821		NCF1C	-0.205036	0.000757847		FAM20B	0.105779	0.000412872		TMLHE-AS1	-0.129824	0.00046216		HACD2	0.209712	3.15579e-07		BEST1	-0.160797	0.000284518
	TOMM40	0.0999895	4.96015e-07		EIF4G3	-0.172552	4.76655e-09		PNRC2	0.136071	5.846e-06			RALB	-0.0910362	0.00740332		ISCA2	0.105107	2.64307e-07		VNN1	-0.377898	5.04242e-06		REPS1	0.174483	0.000178821		SPATA5L1	-0.126818	0.000766102		IGLV2-11	0.485631	0.000417167		SEC11B	-0.0774389	0.000465865		SLC9A6	0.209711	3.16486e-07		IFITM3	-0.160728	3.6197e-06
	PKD1P6	0.120513	4.9623e-07		NFE2	-0.344374	4.81202e-09		DPH2	0.0577065	6.31421e-06			NRG1	-0.120915	0.00742478		MRPL18	0.0986228	2.72165e-07		DCAF10	-0.12346	5.05639e-06		HSPA13	0.22044	0.000181034		LOC101929540	-0.291072	0.000771111		TRIM58	0.25231	0.000418472		PTPRE	-0.0923978	0.000466238		PITPNC1	0.233169	3.19118e-07		BSG	-0.160634	0.0082814
	FAM162A	0.159769	5.02651e-07		PPFIA1	-0.143663	4.82817e-09		CD72	0.246043	6.5451e-06			GALNS	-0.0456418	0.00744493		RECK	0.132142	2.75012e-07		KCNJ2-AS1	-0.200314	5.17303e-06		C12orf66	0.132966	0.000186221		TMCC3	-0.25884	0.000771419		C6orf62	0.0921137	0.000420014		LOC100288798	-0.0720824	0.000481875		REST	0.133759	3.19118e-07		MAPK14	-0.160616	0.00271111
	DPH5	0.205999	5.0349e-07		ASNSD1	-0.19529	4.8367e-09		TMTC4	0.0725724	6.81666e-06			RAB31	-0.11132	0.00757995		ZNF880	0.197621	2.75759e-07		TNK2-AS1	-0.106056	5.21223e-06		SEL1L3	0.330984	0.000186221		RAB3D	-0.173226	0.000786193		LRRC8A	0.071801	0.000420392		ABCC6P2	-0.0749048	0.000487743		EIF4A2P4	0.240351	3.19487e-07		NBEAL2	-0.160604	1.63272e-05
	SC5D	0.141553	5.0349e-07		SFRP2	-0.481769	4.84744e-09		DENND5B	0.170773	7.98026e-06			MCTP2	-0.168814	0.00772432		RDH14	0.107572	2.84138e-07		HDAC4	-0.0691822	5.30877e-06		NOP2	0.201482	0.000186221		ABHD3	-0.181315	0.000795637		TRIO	0.0946623	0.000420392		CCDC77	-0.0567101	0.000488489		PAIP2B	0.219257	3.22057e-07		ATG16L2	-0.160562	0.0001295
	PPIH	0.112011	5.04427e-07		ATP6V1B2	-0.198211	4.30453e-09		PRH1-TAS2R14	0.34882	8.01406e-06			DLEU7	-0.0479959	0.00778234		ACO2	0.113242	2.91352e-07		RHBDF2	-0.0885492	5.34278e-06		C6orf48	0.288647	0.000186221		ECE1	-0.112602	0.000796187		MT1JP	0.228505	0.000424823		CELA1	-0.0655167	0.000505006		EI24	0.159922	3.22912e-07		BCL6	-0.160105	0.00851248
	RPLP0	0.239009	5.04806e-07		UBOX5	-0.0865887	4.92952e-09		CPNE5	0.0725194	8.0591e-06			ZXDC	-0.0535822	0.00785419		ATP5F1	0.121633	2.92353e-07		DHTKD1	-0.0863856	5.39176e-06		DDX56	0.155866	0.000186221		PLBD1-AS1	-0.167501	0.000797154		SPTLC2	0.172449	0.000424823		RCSD1	-0.0677612	0.000510376		EXT2	0.149866	3.23654e-07		TCEANC	-0.159695	1.62628e-05
	LOC728613	0.139784	5.11303e-07		TMUB2	-0.133011	4.95565e-09		GLDC	0.226168	8.21233e-06			CPD	-0.150256	0.00788924		HEBP1	0.287529	2.97349e-07		LOC101928673	-0.127866	5.39215e-06		NPM1P21	0.261103	0.000186221		RNF19B	-0.169375	0.000810653		KIF3B	0.0712198	0.000433382		COG4	-0.0762308	0.000519731		FAM60A	0.206195	3.23654e-07		LOC727820	-0.159687	0.0219065
	LGMNP1	0.152124	5.23403e-07		PADI2	-0.509038	5.15097e-09		GLDCP1	0.307272	8.28446e-06			GLIPR2	-0.0832266	0.0079152		EIF4B	0.156008	3.0951e-07		GPR52	-0.128006	5.42153e-06		UBXN1	0.0711981	0.000186377		RPS23	-0.384067	0.000813897		REC8	0.101004	0.000433382		PKNOX1	-0.0757409	0.000531444		TYW3	0.285383	3.2388e-07		MIR548T	-0.159623	0.019379
	PRH1-TAS2R14	0.417972	5.23403e-07		UNC13D	-0.130934	5.14696e-09		IGHV1-24	0.708153	8.3802e-06			SEMA4B	-0.0579146	0.00798644		POLR3H	0.0568285	3.11103e-07		GUCY1B3	-0.200798	5.51444e-06		PKD1P1	0.0820834	0.000186592		NAIP	-0.466146	0.000824482		VPS53	0.0721604	0.000433382		CCDC126	-0.0639541	0.000533308		MARS2	0.145497	3.32348e-07		CNPPD1	-0.159598	0.00626835
	ZNF331	0.0713637	5.23745e-07		MTMR3	-0.222872	5.17807e-09		LOC728613	0.0634807	8.41985e-06			LATS2	-0.054065	0.00819565		LSM4	0.0973506	3.11611e-07		POLD4	-0.058724	5.52514e-06		DAG1	0.0563488	0.000188306		PFKFB3	-0.305811	0.000827266		ARMCX6	0.0548178	0.000433408		RGPD2	-0.147802	0.000540702		RPS20	0.223382	3.32587e-07		SLFN14	-0.159573	0.0313709
	DUSP5	0.150924	5.25802e-07		EXTL3	-0.167361	5.32173e-09		IGHD3-10	0.74259	9.32085e-06			GTDC1	-0.0822073	0.00827061		BTF3L4	0.100378	3.12549e-07		LOC105371461	-0.194506	5.56297e-06		ELK1	0.0768065	0.000189171		LOC101927472	-0.118658	0.000829845		PNMA1	0.105901	0.000434841		SREK1IP1	-0.0924423	0.000541373		HNRNPAB	0.160101	3.33444e-07		CFLAR	-0.159504	0.000677071
	TECR	0.16515	5.26004e-07		CD46	-0.232838	4.67521e-09		IGHV5-51	0.551171	9.33595e-06			MID1IP1	-0.0616911	0.00835542		RRP15	0.129293	3.12948e-07		LOC100289473	-0.170642	5.59503e-06		LOC100129358	0.165739	0.000190322		LOC101927963	-0.168101	0.00083637		SYVN1	0.0673288	0.000438548		UBN1	-0.141018	0.000543938		HNRNPA1L2	0.182662	3.35792e-07		RHAG	-0.159245	0.00392311
	SIRT3	0.0564772	5.28337e-07		ARL4A	-0.344266	4.81276e-09		TPD52	0.133604	9.36559e-06			KBTBD11	-0.0629953	0.00845032		ZNF91	0.142355	3.18067e-07		NIT1	-0.0619863	5.63745e-06		RYK	0.113923	0.000190734		CSF2RA	-0.239845	0.000836554		MRI1	0.0572511	0.000442919		CNN2	-0.0958431	0.000548918		HLA-DRB4	0.380682	3.35935e-07		ANKRD9	-0.15918	0.000459571
	SMG9	0.0936753	5.28808e-07		WWP2	-0.121327	4.84753e-09		ANKRD16	0.0551924	9.43014e-06			E2F3	-0.0879478	0.00851307		RPS4XP16	0.17126	3.18981e-07		APBB3	-0.0746204	5.6711e-06		DCPS	0.184901	0.000190892		SLC51A	-0.08262	0.000836659		OXR1	0.053805	0.00044505		CTSS	-0.095161	0.000559487		ZNF766	0.159895	3.39674e-07		TLR6	-0.159095	0.00912314
	BPHL	0.0797587	5.28808e-07		CCSAP	-0.147532	4.94404e-09		IGHV3-48	0.389925	9.59546e-06			PPP4C	-0.050604	0.00892043		TRIM44	0.175237	3.19535e-07		ARFIP1	-0.152413	5.68029e-06		GPRIN3	0.317223	0.000194285		CRYBB2P1	-0.0916407	0.000847675		MSTO1	0.057161	0.000446789		ZMAT5	-0.062622	0.000561811		GEMIN5	0.195281	3.41425e-07		NEXN	-0.159065	0.0213146
	TMEM18	0.0771044	5.38861e-07		ATP8B4	-0.390106	5.72374e-09		CCNE1	0.0833121	1.07821e-05			DBNL	-0.0464191	0.00893342		CCT4	0.19142	3.20386e-07		GP9	-0.106699	5.68029e-06		HIST1H1D	0.245465	0.000194285		GALNT3	-0.2165	0.000849629		GGT1	0.0597681	0.000448499		AATF	-0.104439	0.000563017		RPS4XP16	0.237083	3.54543e-07		ABCG2	-0.158877	0.00137811
	IKZF1	0.147754	5.42293e-07		CRISPLD2	-0.407533	5.76657e-09		GSTM1	0.24681	1.08781e-05			TMEM33	-0.0773218	0.00898274		CHMP7	0.18924	3.20386e-07		PLEKHM1P1	-0.0992677	5.80832e-06		BCL2	0.323598	0.000194285		IGSF6	-0.187215	0.000857846		PPOX	0.0395884	0.000449374		MYO9B	-0.0712783	0.000566221		ANK3	0.244384	3.56905e-07		REM2	-0.158843	0.000153071
	SCAMP3	0.10223	5.49989e-07		ACSS2	-0.113983	5.80375e-09		IGHG4	0.348182	1.11694e-05			LRRC25	-0.0951653	0.00931989		SYPL1	0.114758	3.20815e-07		NFE4	-0.233406	5.81302e-06		NTPCR	0.136864	0.000194285		ARSG	-0.160003	0.000858431		NSUN5P1	0.105702	0.000465865		RFC2	-0.0479692	0.000567626		MLEC	0.212088	3.5758e-07		HIST2H2BE	-0.158349	0.0144203
	LBH	0.209609	5.51439e-07		NELFCD	-0.206239	5.0677e-09		EGR1	0.138044	1.11798e-05			SLC26A8	-0.213147	0.00933366		TNFSF12	0.0748701	3.23057e-07		RGL2	-0.104659	5.81302e-06		LYRM4-AS1	0.144708	0.000194993		PLEK	-0.161546	0.000867368		LRRFIP2	0.077384	0.000478446		ADGRG3	-0.229918	0.000576244		CNIH1	0.186391	3.59966e-07		LOC400499	-0.158349	1.98398e-05
	FAM35BP	0.234984	5.64461e-07		LOC101929540	-0.313576	5.98438e-09		IGLV3-27	0.456558	1.16899e-05			TBXAS1	-0.109322	0.00951173		RPL10AP6	0.264705	3.27038e-07		GGTA1P	-0.128992	5.87171e-06		RPL36	0.249671	0.000195539		LOC105374407	-0.238518	0.000876047		ANKRD9	0.146635	0.000488271		TRBV27	-0.0803704	0.000578615		DHX9P1	0.232273	3.59966e-07		SIAH2	-0.158033	0.00941774
	CD79A	0.554586	5.68765e-07		C1RL-AS1	-0.182187	5.99949e-09		IGLV9-49	0.316412	1.19575e-05			EXOC8	-0.0833113	0.00957067		ZBTB39	0.0857942	3.29806e-07		GP1BA	-0.17541	5.88231e-06		ANAPC1	0.260042	0.000197131		COMMD5	-0.0587075	0.000880651		ALAS2	0.257237	0.000488848		GYG1P3	-0.221673	0.000597736		ILF3	0.162275	3.63514e-07		ASCC2	-0.157984	0.0136807
	ERCC5	0.116458	5.84868e-07		ELL	-0.155464	6.16691e-09		NIPA1	0.085756	1.27033e-05			POLR2C	-0.0725376	0.00957731		RPS8	0.223801	3.31872e-07		BMP6	-0.137651	5.91158e-06		NSUN4	0.0957772	0.000200226		CIDECP	-0.0908081	0.000884018		SIPA1L3	0.0693675	0.000501894		FCN1	-0.161967	0.000604984		PARP1	0.272299	3.7152e-07		MIR548M	-0.157982	0.0201493
	EIF5A	0.121104	5.85342e-07		HIST2H2BC	-0.344099	6.18238e-09		ZNF121	0.178843	1.33179e-05			CTBS	-0.124182	0.00995214		ZNF549	0.0863729	3.31906e-07		KATNAL1	-0.0783909	6.09708e-06		TXN2	0.0891299	0.000200326		IP6K2	-0.0543764	0.000884421		IGLV3-19	0.502626	0.000502965		BAZ2B	-0.172744	0.000610186		MTAP	0.204248	3.72172e-07		FNDC3B	-0.157745	0.00173543
	PIGP	0.174524	5.88754e-07		FLJ44635	-0.198689	5.33833e-09		LOC100506055	0.172411	1.33797e-05			LSP1	-0.042593	0.00996406		HSP90AB1	0.194234	3.32563e-07		LOC401261	-0.155155	6.18251e-06		DDX54	0.0999931	0.000200326		SOS2	-0.199983	0.000898948		PRKAB2	0.0662123	0.000513164		EGLN2	-0.0397763	0.000614911		PRRC2B	0.145756	3.77e-07		KIAA0825	-0.157711	0.0400295
	MPHOSPH6	0.216763	5.90606e-07		CYB5R4	-0.238948	6.19869e-09		ATP8A1	0.135292	1.3667e-05			SGK1	-0.110384	0.00998045		BZW2	0.134569	3.36546e-07		FES	-0.07692	6.18251e-06		LRRC8C	0.196112	0.000200326		USB1	-0.110772	0.000900483		ITGAE	0.0481286	0.000519731		AKTIP	-0.130844	0.000625464		BCL2	0.310653	3.77727e-07		NAMPT	-0.15753	0.00413186
	NLE1	0.0701531	5.96225e-07		LOC105376544	-0.236238	6.3689e-09		BLNK	0.297704	1.46582e-05			ARPC5	-0.0698673	0.0103029		PHB2	0.146664	3.37637e-07		PARD3	-0.125585	6.20076e-06		PRPF8	0.22514	0.000201745		NQO2	-0.227213	0.000901228		HECA	0.0715521	0.000522462		ZNF267	-0.110645	0.000632168		LOC255308	0.237771	3.89343e-07		TBC1D22B	-0.157189	0.00274322
	LOC105370700	0.135816	5.98905e-07		TMTC1	-0.537324	6.52334e-09		RCC1	0.0711578	1.49419e-05			SERPINB8	-0.117224	0.0103077		BMI1	0.131213	3.40597e-07		LOC102724897	-0.202871	6.29989e-06		NUP43	0.266147	0.000201799		LPAR1	-0.121645	0.000907211		TCF4	0.12663	0.000522462		DTD1	-0.0687178	0.000632796		MAT2A	0.211141	3.89602e-07		FCGR3A	-0.157129	8.47187e-05
	TSR1	0.171458	6.07253e-07		LOC643072	-0.215974	5.6546e-09		IGKC	0.543703	1.5188e-05			APRT	-0.074237	0.0104345		CD7	0.0901842	3.41045e-07		ZNF200	-0.0632339	6.44178e-06		FTO	0.223341	0.000204368		RALGAPA2	-0.297746	0.000928812		LINC00884	0.069198	0.000525855		SCFD1	-0.102703	0.000637662		CD52	0.320351	3.91797e-07		MIR548AA2	-0.157102	0.0321015
	INPP5F	0.166807	6.11149e-07		LOC399716	-0.524668	6.56541e-09		GOLGA2P5	0.0475309	1.52867e-05			MTFMT	-0.0746787	0.01048		BAG2	0.119797	3.4143e-07		MED31	-0.0834938	6.49531e-06		ARFGAP2	0.0828885	0.000205221		CHIT1	-0.187944	0.000934064		SMG1P1	0.149593	0.000526434		ZNF710	-0.0521471	0.000675664		IDH3B	0.159311	3.91797e-07		RN7SKP292	-0.156924	0.000358242
	RBPMS2	0.194142	6.20948e-07		DOCK5	-0.309657	6.74808e-09		PAX5	0.310458	1.5668e-05			TGFA	-0.0934333	0.0105646		CCL28	0.0889974	3.45506e-07		EHMT1-IT1	-0.10729	6.52347e-06		LOC100996286	0.409422	0.000205519		PDCD1LG2	-0.269832	0.000935032		SMG1P3	0.141685	0.00053118		CCDC125	-0.135574	0.000675903		EBAG9	0.184182	3.91925e-07		BPGM	-0.156458	0.0101501
	CASP7	0.137362	6.20986e-07		CSNK1A1L	-0.19677	5.89947e-09		ASNS	0.0706417	1.58088e-05			GNS	-0.106654	0.0106565		PHYH	0.114782	3.49303e-07		MIR590	-0.188577	6.53213e-06		ICAM2	0.187529	0.000206358		ARPIN	-0.122483	0.000935078		FOXO3	0.192508	0.000533865		RNY1	-0.185627	0.000676285		PDCD11	0.143401	3.92163e-07		C1RL	-0.156372	0.000578288
	HMGA1	0.10062	6.23089e-07		ZNF169	-0.112836	6.91344e-09		SNORD93	0.202785	1.79934e-05			KCNK6	-0.0450356	0.010745		HLA-DRB4	0.505562	3.56971e-07		HDAC5	-0.0513027	6.54762e-06		AQP3	0.227824	0.000206358		DCAF10	-0.204164	0.00095783		STARD5	0.0501149	0.000550408		LOC101928788	-0.343945	0.000679106		ABCF3	0.121307	3.97927e-07		LRRC4	-0.156263	0.000281493
	OXSM	0.0997514	6.2738e-07		RCBTB2P1	-0.267582	6.91033e-09		IGLV6-57	0.529787	1.85709e-05			DCTN4	-0.0634996	0.0107596		LOC101926949	0.116712	3.57154e-07		TUBA1C	-0.0733763	6.54971e-06		THUMPD1	0.176993	0.000206358		FUT7	-0.175881	0.000958223		HBD	0.215436	0.000552532		DGCR14	-0.062219	0.00068569		UBA2	0.240685	3.9958e-07		SLC25A39	-0.155918	0.00509474
	LRIG1	0.149329	6.29718e-07		ATG2A	-0.107602	6.9372e-09		IGHJ4	0.46127	1.9091e-05			AMN1	-0.123539	0.0108131		RPL29	0.0930533	3.62695e-07		LOC101927272	-0.0808323	6.66463e-06		VPRBP	0.23278	0.000207125		TREM1	-0.276512	0.000958223		MED16	0.0626924	0.000558991		GOLGA8T	-0.0854819	0.000690945		NUDT21	0.273266	3.9958e-07		TSTA3	-0.155579	0.0341278
	AKIP1	0.0532348	6.35884e-07		ZNF117	-0.455951	6.96778e-09		ARMC10	0.0648217	1.96654e-05			AQP9	-0.163628	0.011378		FMNL3	0.0895028	3.63746e-07		RPL32P3	-0.0728138	6.7005e-06		IGHV1-2	0.684222	0.000207894		TMEM63C	-0.143133	0.000958223		PPM1N	0.0668528	0.00057245		GBE1	-0.0915964	0.000702355		MPRIP	0.157903	3.9958e-07		TMEM86B	-0.155247	1.79027e-05
	DNPH1	0.0921548	6.43048e-07		LOC100134822	-0.322579	6.29003e-09		MBIP	0.174289	2.00844e-05			MBOAT7	-0.0846599	0.0114527		DDX31	0.0708511	3.6759e-07		LENG8	-0.0669436	6.74011e-06		OSBP	0.150124	0.000207894		PPCDC	-0.124273	0.000960767		TREML1	0.192749	0.000577049		SULT1B1	-0.232172	0.000711544		RECK	0.158268	3.9958e-07		POLL	-0.155173	5.27711e-06
	CD52	0.308958	6.58805e-07		SPRY3	-0.195988	6.35137e-09		IGHG3	0.564676	2.02787e-05			GHRL	-0.0598361	0.011592		CEP68	0.0707911	3.6759e-07		FFAR2	-0.246648	6.7596e-06		AAAS	0.104738	0.000207894		PIK3R5	-0.0945303	0.00096302		PBX1	0.164423	0.000580419		SVBP	-0.167724	0.000713755		EIF2A	0.227536	4.02873e-07		CSAD	-0.154828	1.70147e-05
	CCDC6	0.229443	6.59633e-07		PELO	-0.156432	7.43702e-09		IGLV3-12	0.214577	2.14303e-05			CTSW	-0.17912	0.0116045		C19orf43	0.0901059	3.7733e-07		FAM177A1	-0.0523397	6.7596e-06		DOCK9	0.299862	0.000210275		DHRS4-AS1	-0.091916	0.00096302		MICAL3	0.0638985	0.000588783		TUBA1B	-0.107993	0.000721712		PAICS	0.212578	4.06094e-07		ABLIM3	-0.154792	0.00183895
	CUTA	0.123325	6.62174e-07		ADAM8	-0.175541	7.4881e-09		KLHL14	0.256495	2.14689e-05			RNF41	-0.0494903	0.0116151		RPL24P6	0.18502	3.83664e-07		FAM157C	-0.247114	6.80148e-06		TTC3	0.290548	0.000213743		RGL4	-0.0931372	0.000969821		C18orf8	0.0997666	0.000594249		POLB	-0.135594	0.000728249		CSRP2BP	0.184664	4.06094e-07		MARK3	-0.154546	9.27133e-05
	UBE2I	0.0676421	6.72996e-07		TP53I11	-0.176006	7.8556e-09		IGKV1-9	0.603165	2.17854e-05			ST3GAL4	-0.0830597	0.0119723		NDUFAF2	0.081561	3.87757e-07		PCYT1B	-0.154655	7.21407e-06		TARSL2	0.1638	0.000215436		NBEAL2	-0.185092	0.00097111		SAMD4A	0.0535501	0.000602131		AHCTF1P1	-0.123657	0.000734257		NDUFB11	0.167487	4.12313e-07		ALOX12	-0.15454	0.00305641
	FUT8	0.221061	6.7663e-07		BAZ2B	-0.270171	8.05843e-09		LOC100133669	0.129869	2.26314e-05			FMNL1	-0.060623	0.0119885		SRP72	0.19401	3.91645e-07		TMEM120A	-0.0894728	7.23209e-06		KRI1	0.0965232	0.000215436		LOC392364	-0.13144	0.000973923		FHOD1	0.0501415	0.000605008		NRBF2	-0.125931	0.000735322		XPOT	0.232159	4.15803e-07		NCF4	-0.153921	0.00203018
	FANCF	0.229536	6.84793e-07		FCGR1B	-0.442164	8.27105e-09		IGKV2D-26	0.406245	2.35107e-05			SLC2A3	-0.132406	0.0120489		ZNF135	0.0670654	3.91948e-07		TECPR2	-0.180859	7.44822e-06		HTT	0.151976	0.00021609		MAPK14	-0.249784	0.000978838		KIAA1683	0.0814215	0.000626494		FAR1	-0.107874	0.000752478		THUMPD1P1	0.320075	4.15944e-07		RSRP1	-0.153917	0.0031065
	AKR1B1	0.0984936	6.86138e-07		MIR3690	-0.398366	7.20905e-09		FBXO39	0.127936	2.47919e-05			C7orf43	-0.0593804	0.0121712		MKL2	0.13095	4.1331e-07		ARHGEF37	-0.102659	7.45847e-06		CHTOP	0.0682346	0.000216578		RCBTB2P1	-0.233546	0.000980207		PLEKHA8	0.044474	0.000627859		PRKAR1A	-0.0683971	0.000755754		CNOT7	0.197223	4.163e-07		ANP32A-IT1	-0.153735	0.0172616
	LRRC8C	0.195822	6.92718e-07		ACSL1	-0.411263	8.42371e-09		C15orf57	0.164143	2.59152e-05			NUMB	-0.10612	0.0122227		AGMAT	0.161456	4.15946e-07		CYP4F3	-0.244125	7.46032e-06		IMP4	0.144313	0.000216578		MMP8	-0.885556	0.000991536		RBM43	0.13073	0.000633778		NMRAL1	-0.0572175	0.000756692		RPL19P12	0.188239	4.19339e-07		ELOF1	-0.153735	0.00101913
	WDR77	0.136837	6.9372e-07		BICD2	-0.121254	8.47284e-09		MAN1A1	0.181554	2.62766e-05			SLC25A44	-0.0929556	0.0124075		GRAPL	0.116854	4.17133e-07		MIR1537	-0.168245	7.52122e-06		ATP6V0E2	0.0965958	0.000220286		LINC01272	-0.224239	0.000997245		MICAL2	0.199421	0.000635938		CA2	-0.186587	0.000760468		LOC90784	0.201145	4.20277e-07		LOC101929819	-0.15371	0.000695139
	GCNT4	0.470309	6.95885e-07		ZDHHC18	-0.244328	7.50569e-09		APOOL	0.144029	2.9046e-05			FBXL5	-0.0990459	0.0125275		BOD1	0.0737641	4.17133e-07		STX3	-0.178929	7.53219e-06		SLAMF1	0.259236	0.000220286		TSEN34	-0.12101	0.00100113		MIIP	0.0593668	0.0006458		HENMT1	-0.0484022	0.000764691		TM9SF3	0.187254	4.20753e-07		MGC16025	-0.153691	2.84136e-06
	FKBP4	0.147064	7.01437e-07		SLC16A3	-0.133431	8.77741e-09		IGHV1-46	0.490812	2.93368e-05			EFHD2	-0.0609228	0.0126204		IPO7	0.182297	4.19623e-07		C20orf197	-0.121044	7.59251e-06		SKAP1	0.299209	0.000220286		MCEMP1	-0.402262	0.00100676		MIR3143	0.101813	0.000646733		ORAI2	-0.084825	0.000779694		MAGT1	0.237911	4.24481e-07		PCYT1B	-0.153583	0.000152863
	PLPP6	0.100391	7.07599e-07		BACH1-IT2	-0.261019	9.28024e-09		IGKV3-7	0.356589	3.25922e-05			CANT1	-0.0534735	0.0128553		NIPSNAP3A	0.158925	4.21087e-07		PPP1R11	-0.0469249	7.60652e-06		ITGA4	0.245635	0.000224409		VNN2	-0.277869	0.00100875		ZNF462	0.171757	0.000649417		IKBIP	-0.0874656	0.000779964		LOC400541	0.186533	4.24481e-07		DAPP1	-0.152975	0.00153273
	ZNF84	0.0963294	7.077e-07		GALNS	-0.101044	8.13536e-09		SIRT3	0.0436958	3.25922e-05			GADD45B	-0.0926342	0.0128553		FAM175A	0.132304	4.21087e-07		LOC101928788	-0.354789	7.63416e-06		TOMM34	0.17888	0.000224437		ASAP1-IT1	-0.277902	0.00101018		EPB41L4A	0.116436	0.000650214		REPS2	-0.260688	0.000781706		TTC19	0.117232	4.24861e-07		FCGR2A	-0.152629	0.000229633
	PAICS	0.234683	7.23155e-07		PLEKHG3	-0.181654	8.15281e-09		IGHA1	0.457891	3.3349e-05			ARHGAP27	-0.0551913	0.0129936		RPS2P11	0.133223	4.26926e-07		MSN	-0.0833796	7.64268e-06		WDR43	0.256523	0.000224437		LOC399716	-0.426333	0.00102787		GCNT1	0.0894355	0.000655842		DHRSX	-0.118198	0.000783032		PPIE	0.16654	4.25348e-07		MKRN9P	-0.152517	0.00975457
	B2M	0.142994	7.28471e-07		ERVK-7	-0.233447	8.19284e-09		SPRYD4	0.0546681	3.34648e-05			PPM1F	-0.067753	0.0130097		RPL23A	0.221404	4.2743e-07		PDLIM1	-0.155567	7.7518e-06		CCT2	0.19763	0.000225062		TMTC1	-0.42299	0.00103062		SETBP1	0.105301	0.00065589		LOC101928595	-0.125865	0.000787439		RPLP1P12	0.222054	4.27476e-07		FNBP1L	-0.152472	0.0059361
	IGHV4-28	0.781234	7.31268e-07		DPYD	-0.208052	9.51719e-09		IGHJ5	0.435927	3.39709e-05			IL1R2	-0.293884	0.0130577		PI4KAP1	0.0669121	4.3531e-07		MRVI1	-0.116078	7.7518e-06		HTATSF1	0.215666	0.000225062		LRG1	-0.28658	0.00103118		RUNDC3A-AS1	0.0768185	0.000664687		FAM105A	-0.114743	0.000787689		POGLUT1	0.224345	4.27755e-07		FKBP8	-0.152301	0.0104315
	PDCD2L	0.102542	7.34909e-07		PHKA2	-0.136636	9.6062e-09		MAP1A	0.114082	3.46221e-05			NACC2	-0.0436037	0.0131957		ZNF610	0.0520119	4.43562e-07		RSRP1	-0.147171	8.0021e-06		MRPL9P1	0.339961	0.00022553		UBN1	-0.196537	0.00103364		MICAL1	0.0760511	0.000667489		CEP170	-0.0670098	0.000804314		RASGRP1	0.30805	4.28822e-07		MIR548H3	-0.152211	0.0363342
	GORASP2	0.191517	7.40404e-07		LOC102723324	-0.521178	9.67646e-09		TMEM156	0.24371	3.53237e-05			FPR1	-0.140338	0.0133698		CTDNEP1	0.0890619	4.44332e-07		RFFL	-0.0784811	8.18161e-06		RNGTT	0.219714	0.000226509		SULT1B1	-0.356269	0.00104925		TMEM9B-AS1	0.112953	0.000675187		HMGCR	-0.106572	0.000812115		RHOF	0.228482	4.29327e-07		TK2	-0.152181	6.04397e-06
	CNPY2	0.12736	7.42683e-07		CD93	-0.273037	9.76377e-09		IGLV3-1	0.509137	3.59356e-05			CRIP2	-0.0483599	0.0135061		OIP5-AS1	0.103729	4.49913e-07		DUSP18	-0.086959	8.29598e-06		COX18	0.128272	0.00022654		WDFY3	-0.289425	0.0010517		INTS6L	0.0879797	0.000676485		ALDH2	-0.129801	0.000821157		ST6GAL1	0.243013	4.29327e-07		FTH1	-0.152092	0.000357697
	IL23A	0.125643	7.50435e-07		GLULP2	-0.335062	9.79299e-09		GSTM5	0.0861556	3.59383e-05			MLF2	-0.0636823	0.0139594		RPS9P4	0.175341	4.56566e-07		ORAI2	-0.104823	8.29868e-06		PIEZO1	0.103031	0.000227138		GAA	-0.110442	0.00105551		DCAF12	0.114443	0.000679183		AP3S2	-0.101793	0.000831201		IL10RA	0.264423	4.299e-07		ENTPD1	-0.151777	0.0109141
	ZNF827	0.170254	7.5476e-07		STX11	-0.249112	9.92232e-09		MFSD4B	0.115713	3.75063e-05			SRGN	-0.0867506	0.0139743		CYP2U1	0.064518	4.71119e-07		SLC2A14	-0.121389	8.40077e-06		SRM	0.266855	0.000227746		RN7SKP162	-0.131531	0.00105692		C11orf24	0.0815241	0.000685662		SH3KBP1	-0.0674823	0.000831201		FAM35A	0.224891	4.299e-07		CR1	-0.151769	0.0177752
	GRAPL	0.174471	7.67504e-07		PPP2R5A	-0.233753	9.9563e-09		IGKV3-20	0.575741	3.84717e-05			HSPA7	-0.106408	0.0140107		IMP4	0.0718686	4.77988e-07		ARHGEF12	-0.258637	8.41175e-06		IPO7	0.267648	0.000229094		RAB33B	-0.144859	0.00107711		TMEM116	0.112334	0.000686107		ANP32AP1	-0.08322	0.000834498		TCEAL8	0.224778	4.32362e-07		SNORD14A	-0.151389	0.0170832
	FAM3A	0.0817363	7.69239e-07		GALNT3	-0.232854	8.68118e-09		MED27	0.0704946	4.01201e-05			LY6G5C	-0.0434533	0.0140107		ZNF480	0.109061	4.81161e-07		AGPAT1	-0.0730295	8.43619e-06		HNRNPL	0.0913665	0.000229094		LOC101928389	-0.272087	0.00107751		CLEC2L	0.0816733	0.000689978		RFFL	-0.0819871	0.000862034		GTF3C2	0.137964	4.3425e-07		LINC01000	-0.151274	0.000124393
	ZNF783	0.106242	7.86306e-07		ANKRD22	-0.548125	1.02541e-08		IGLV3-25	0.599323	4.06411e-05			ATG2A	-0.046154	0.0141377		FCGBP	0.0812366	4.89314e-07		BSDC1	-0.0575124	8.57196e-06		FAM50A	0.0712829	0.000229094		RASGRP4	-0.188159	0.00107841		AIG1	0.0977384	0.000692181		MAP3K3	-0.0974782	0.000867123		FBXO32	0.181586	4.39066e-07		SLC25A37	-0.151073	0.00381916
	SNRPC	0.120979	8.08331e-07		DGCR11	-0.190452	1.10073e-08		RTCA	0.105868	4.09848e-05			CFLAR	-0.105786	0.01426		RPL8	0.147967	4.9472e-07		PHTF1	-0.141301	8.63619e-06		GLT8D1	0.108675	0.000229247		AOC1	-0.113517	0.00111249		TREX1	0.0712943	0.000693926		LMO4	-0.045014	0.000884832		SRP68	0.25041	4.39808e-07		LOC100129617	-0.150601	3.28983e-05
	RPL10P9	0.320086	8.08571e-07		NRDC	-0.174578	1.10949e-08		TMEM185AP1	0.17127	4.11992e-05			NEDD9	-0.115838	0.0144351		EEF2	0.144083	4.99769e-07		CFLAR-AS1	-0.158018	8.85841e-06		HSP90AB1	0.286771	0.00023319		TGFA	-0.164482	0.00111249		COPS7B	0.0527041	0.000727352		LOC101928576	-0.0603991	0.000887876		TP53RK	0.181552	4.42043e-07		SNX18	-0.150404	8.08304e-06
	HSP90AB3P	0.269559	8.09701e-07		GBGT1	-0.146207	9.77724e-09		HERC2P7	0.107611	4.29654e-05			ZNF281	-0.0630978	0.014707		PRKCA	0.193694	5.22936e-07		NUTM2A-AS1	-0.170787	8.93034e-06		UPF3A	0.119543	0.000233278		MXD3	-0.108861	0.00111249		MAP2K5	0.0763692	0.000727723		HAL	-0.220853	0.000897249		NDUFA12	0.221416	4.4353e-07		LOC102723340	-0.150371	0.0422226
	L3MBTL2	0.142998	8.14628e-07		MMP25	-0.277227	9.81172e-09		TRPM2	0.0779852	4.3312e-05			THOC5	-0.0703018	0.0148538		HSP90AB3P	0.199928	5.23033e-07		LRRC6	-0.236905	8.96041e-06		NUDCD3	0.0907738	0.000233766		COX7A2L	-0.0832167	0.00116822		ANKRD36B	0.181461	0.000728249		LOC285706	-0.105641	0.000904147		RPSAP9	0.194138	4.47918e-07		KLF1	-0.150319	0.000331343
	ATP6V0E2-AS1	0.116756	8.2518e-07		DOK3	-0.155581	1.16147e-08		DDHD1	0.142122	4.40178e-05			LAPTM5	-0.0544077	0.0149986		LOC105370652	0.135585	5.53102e-07		RN7SKP292	-0.144725	9.13878e-06		OXSM	0.09569	0.000237279		C5AR2	-0.217395	0.00116898		DTNBP1	0.063068	0.000728249		ERI1	-0.0613668	0.000908638		CNOT6LP1	0.235697	4.54036e-07		XK	-0.150304	0.0186424
	SHPK	0.0667212	8.39947e-07		SLC12A6	-0.205979	1.18462e-08		PHTF2	0.136349	4.46425e-05			CAMK2G	-0.0588042	0.0150377		RHNO1	0.115366	5.60007e-07		SDPR	-0.225446	9.15364e-06		DHX30	0.0885047	0.000238487		ZNF438	-0.262	0.00117588		RNFT2	0.0519681	0.000728249		HTATIP2	-0.0830774	0.00091635		CCT6A	0.201664	4.54061e-07		CMTM1	-0.150255	1.42329e-05
	RECK	0.168182	8.46223e-07		ARHGAP9	-0.162479	1.19312e-08		ATF7IP2	0.148725	4.56093e-05			HIF1A	-0.0873998	0.0150587		ABCF2	0.111088	5.603e-07		CMTM1	-0.123351	9.31382e-06		LOC613037	0.177816	0.000238487		F2RL1	-0.179091	0.00119385		PLAGL2	0.0835775	0.000728902		RBM23	-0.0851405	0.000929528		TAF3	0.113366	4.56247e-07		CHIT1	-0.150229	0.000269977
	FAM86DP	0.0771846	8.50557e-07		CLEC7A	-0.278352	1.04712e-08		CMSS1	0.105318	4.88052e-05			PHF20L1	-0.076076	0.0150758		CCDC109B	0.201575	5.79316e-07		MIR3945HG	-0.239339	9.32472e-06		KCNA3	0.281501	0.00023894		SOD2	-0.165858	0.00119493		PLCXD1	0.0515098	0.000730536		TTPAL	-0.0865272	0.000932498		CLPP	0.155534	4.5721e-07		LOC442017	-0.15018	8.67172e-06
	TMA16P2	0.351267	8.54019e-07		ARHGAP26-IT1	-0.296835	1.22863e-08		PSPH	0.0409229	4.9276e-05			FCHO1	-0.035736	0.0158987		NLE1	0.0561158	5.85786e-07		CTSE	-0.312848	9.3632e-06		TMED10	0.277095	0.000241674		GHRL	-0.0934388	0.00119836		LOC339803	0.0630818	0.000734723		S100A8	-0.11371	0.000943373		EIF4A2	0.215675	4.60066e-07		HCG27	-0.150015	0.0065432
	HADH	0.101018	8.55233e-07		BACH1	-0.19678	1.06934e-08		APOBEC3D	0.133645	4.98138e-05			PHF12	-0.0610429	0.0159863		ELK1	0.0528665	5.99573e-07		ST3GAL6	-0.1058	9.39297e-06		UBE2Z	0.113306	0.000242433		LOC729732	-0.0776899	0.00119836		PKD1P6	0.072457	0.000734723		PIN4	-0.104015	0.000946478		POLR2B	0.194429	4.61769e-07		LOC285074	-0.149776	0.0017486
	EXOC2	0.216823	8.62998e-07		TREML5P	-0.232818	1.12039e-08		STARD4	0.120087	5.03467e-05			UBXN2B	-0.115095	0.0159982		FCER1A	0.33254	6.19261e-07		GRINA	-0.148519	9.69672e-06		TRBV5-1	0.426596	0.000244905		DOCK4	-0.450452	0.00122503		ITGB5	0.121194	0.000743558		LOC692246	-0.139805	0.000948636		HSPA9P1	0.341099	4.61769e-07		GUK1	-0.149771	0.000468566
	ZNF532	0.132454	8.67217e-07		EEPD1	-0.128105	1.33131e-08		FAM86C2P	0.0629989	5.49927e-05			DHX34	-0.0633781	0.0160666		LOC100420892	0.220621	6.22497e-07		ZFAND2B	-0.0429647	9.92204e-06		FPR3	0.352716	0.000245211		IL1B	-0.276763	0.00123275		RNF10	0.200752	0.000745577		LOC100507577	-0.164771	0.000952518		SSRP1	0.241607	4.65188e-07		NMI	-0.149691	0.0105845
	SIK1	0.0943329	8.89114e-07		MOSPD2	-0.263798	1.16991e-08		IGKJ3	0.571833	5.55465e-05			SIPA1	-0.0371226	0.0161274		TTLL11	0.0414372	6.23408e-07		FAM174B	-0.162148	1.0107e-05		RPL29P4	0.321505	0.000246304		ANO10	-0.0939938	0.00124052		SLC36A1	0.101563	0.000766133		SLC15A3	-0.082813	0.000952518		ILF2	0.247481	4.65478e-07		ABCA7	-0.14968	1.10799e-07
	CHKB-AS1	0.1215	8.92739e-07		ZNF200	-0.113231	1.36873e-08		ZSCAN30	0.0630565	5.55911e-05			ANKRD22	-0.231759	0.0163271		TAF9B	0.167837	6.27303e-07		IKBKG	-0.0701992	1.01646e-05		VPS4A	0.0824379	0.000247105		TKT	-0.143111	0.00124657		MCTS2P	0.0936892	0.000771375		NDEL1	-0.106733	0.000952695		RNF113A	0.152969	4.67268e-07		MAK	-0.14953	0.0266967
	NTPCR	0.132983	8.96091e-07		ANKRD13A	-0.149176	1.24165e-08		TRBV24-1	0.324612	5.61959e-05			CRK	-0.0658424	0.0165384		SLC25A3P2	0.1644	6.51232e-07		LOC105369219	-0.152182	1.0272e-05		USP21	0.0894962	0.000249702		PLPPR2	-0.13196	0.00124832		FABP5	0.0429307	0.000779694		LOC101929819	-0.141481	0.000980599		ICE1	0.210894	4.6806e-07		IL10RB-AS1	-0.149495	0.00050242
	ATP5G1P4	0.307881	9.08314e-07		TNFSF14	-0.223934	1.24444e-08		ATP1A1-AS1	0.0544805	5.90937e-05			KIF21B	-0.0454836	0.0167852		MINOS1	0.115081	6.63685e-07		SNORA1	-0.198553	1.03722e-05		MRPS18B	0.127584	0.000250259		NBPF26	-0.175759	0.00124963		TUBGCP6	0.0539818	0.000780353		SAYSD1	-0.0684235	0.000990924		DDX21	0.262725	4.68423e-07		ACKR2	-0.149491	0.00013149
	TMEM106B	0.225599	9.14619e-07		GYG1	-0.238242	1.42517e-08		P2RY10	0.261738	5.95571e-05			WAS	-0.0542304	0.0168089		ACKR3	0.0672346	6.64199e-07		HIST1H2AI	-0.189863	1.03722e-05		RPLP1P12	0.213617	0.000250842		LINC01127	-0.351553	0.00125303		FOXD4L4	0.0582091	0.000799196		DNAJB4	-0.0889104	0.00100023		M6PR	0.218603	4.75371e-07		RHOBTB1	-0.149419	0.00014023
	TAF9B	0.229205	9.16457e-07		SLED1	-0.506391	1.43086e-08		SERPINB9P1	0.120881	6.33912e-05			PPP1R3B	-0.0878116	0.0171863		FOXP1	0.107459	6.64911e-07		RPS16P5	-0.148453	1.03722e-05		GATC	0.127839	0.000250852		ARAP1	-0.130581	0.00125549		SHPK	0.0492593	0.000815207		BAIAP2-AS1	-0.0826872	0.00100305		BANF1P3	0.355282	4.76568e-07		LOC101928143	-0.149147	0.042957
	TUBG2	0.0789309	9.16706e-07		PROK2	-0.405839	1.25949e-08		GSTM4	0.275776	6.3577e-05			SLC16A5	-0.0456586	0.0177381		HNRNPA1P8	0.187319	6.80561e-07		ZFYVE1	-0.0457463	1.04477e-05		SAE1	0.169301	0.000252073		LOC285505	-0.247428	0.00125688		RPS6KA2-IT1	0.0789682	0.000819609		ARHGAP1	-0.088293	0.00100952		2018-09-01	0.254206	4.76568e-07		MPP1	-0.149005	0.0270704
	ZNF22	0.191147	9.18275e-07		MAP4K4	-0.168252	1.52484e-08		ZC3HAV1L	0.0879971	6.3854e-05			BEGAIN	-0.0518113	0.0179423		DPH5	0.184307	6.8348e-07		PDLIM7	-0.113199	1.05155e-05		NF2	0.10102	0.000253559		LOC101929947	-0.153764	0.00126035		ABCC10	0.044624	0.000828166		TM9SF2	-0.108849	0.0010156		GTPBP4	0.210351	4.76568e-07		LINC01138	-0.148968	0.00490822
	PF4V1	0.436111	9.3091e-07		ST3GAL2	-0.146607	1.53987e-08		MAP4	0.109776	6.46248e-05			IRS2	-0.183777	0.0179836		DPP4	0.245494	6.90743e-07		NTSR1	-0.111507	1.05164e-05		LOC101926949	0.153781	0.000253559		BST1	-0.265457	0.00126157		MPHOSPH6	0.124691	0.000831201		MAPK13	-0.0709024	0.00102101		LOC152594	0.275591	4.76568e-07		DGCR11	-0.148741	2.91665e-05
	NOL7	0.165801	9.38876e-07		LOC730234	-0.222154	1.54196e-08		IGKV1-5	0.63998	6.47718e-05			VPS18	-0.0401576	0.0182012		RRS1	0.155623	6.90743e-07		ARL4A	-0.192585	1.05239e-05		MBNL2	0.192773	0.000255338		GYPB	-0.442531	0.00126346		MT2P1	0.230079	0.000848817		TRK-TTT8-1	-0.109184	0.00104141		SNRNP200	0.169783	4.78702e-07		STON2	-0.148529	0.00850121
	MRPL57	0.105159	9.54007e-07		SULT1B1	-0.419258	1.55874e-08		IGLV8-61	0.474279	6.50003e-05			STAT3	-0.0770851	0.0183235		LOC389641	0.132811	6.95665e-07		PTS	-0.0704185	1.09004e-05		CHD6	0.189372	0.000256438		VEGFA	-0.0854824	0.00127378		NUTM2B-AS1	0.154043	0.000848817		FAM220A	-0.0644679	0.00104991		NMD3	0.167597	4.78807e-07		GNG11	-0.148496	0.00949386
	RBMS2	0.121668	9.58016e-07		RPS2P5	-0.85106	1.57947e-08		FKBP11	0.171918	6.96199e-05			MXD1	-0.114391	0.0184553		TIGAR	0.13309	6.97053e-07		LOC105369628	-0.171814	1.09215e-05		OXNAD1	0.244186	0.000257632		LIMK2	-0.265852	0.00127514		UBE2J1	0.122998	0.000848817		YTHDF3	-0.0716633	0.00108905		GFM1	0.167483	4.8041e-07		TRIM34	-0.148483	0.000320076
	RASGRF2	0.285524	9.64145e-07		FAM63A	-0.195409	1.40912e-08		CLPP	0.0714453	7.11893e-05			ZSWIM6	-0.0749842	0.0184816		GPRASP1	0.115271	6.9888e-07		LINC01504	-0.0963835	1.09578e-05		FAM35BP	0.209278	0.000258169		ADM	-0.198477	0.00127951		MED27	0.0662382	0.000854188		TMCC1	-0.128904	0.00109564		CPSF1	0.1039	4.81362e-07		GPR27	-0.148458	0.00722232
	RCAN3	0.297133	9.64935e-07		SNORA32	-0.378749	1.60967e-08		HPS4	0.0489591	7.33866e-05			RP2	-0.0886444	0.0185607		LOC440862	0.113414	6.99219e-07		RPL21P44	-0.161997	1.1008e-05		SMARCA4	0.101284	0.000259173		TGM2	-0.187711	0.00128551		GSTM2P1	0.078876	0.000856406		STARD3	-0.0340233	0.00109848		NDUFB5	0.263354	4.8301e-07		SLC24A3	-0.148206	6.99852e-06
	PPP1R2	0.125859	9.7155e-07		RTCA-AS1	-0.372309	1.62682e-08		WEE1	0.137716	7.45239e-05			ATP6V1E1	-0.0665681	0.0188842		TMEM187	0.0746137	7.05532e-07		HIST1H1T	-0.171301	1.1021e-05		PTPN1	0.129621	0.000259717		CD302	-0.0927394	0.00128661		RFX2	0.111543	0.000876047		CAB39	-0.0941845	0.00111155		TMEM243	0.145628	4.87118e-07		PDE5A	-0.1481	0.0276257
	GTPBP4	0.23708	9.75308e-07		LOC399715	-0.404053	1.64967e-08		TMEM134	0.0499649	7.67812e-05			SRPK2	-0.0717668	0.019249		TFAM	0.143411	7.09998e-07		EEF1DP3	-0.0692647	1.1021e-05		MAP4K1	0.15301	0.00026035		MIR4802	-0.402264	0.00128779		LOC100422106	0.121455	0.000876518		H2AFV	-0.0856198	0.00113003		ARHGEF18	0.104123	4.90266e-07		TNS1	-0.14787	0.0182237
	R3HDM1	0.132666	9.79632e-07		CHST15	-0.241604	1.67382e-08		SCGB3A1	0.108965	7.75543e-05			ARAP3	-0.0766337	0.0195736		NPM1	0.159986	7.14065e-07		LOC105374102	-0.238685	1.11416e-05		SMYD5	0.122971	0.000261918		CDH23	-0.0780564	0.00131084		ACER2	0.0673817	0.000884832		RNF185	-0.0612629	0.00113618		RBMX2P5	0.362223	4.92605e-07		BACH1	-0.14776	0.000269811
	PRMT6	0.0956267	9.89649e-07		SYNE1	-0.295698	1.68041e-08		IGHV3-11	0.464943	7.76406e-05			FUT7	-0.0696957	0.0198843		JMJD8	0.0703499	7.20752e-07		UNC13D	-0.0718761	1.11722e-05		CFAP36	0.169256	0.000261918		PTTG2	-0.256497	0.00131113		EPHB6	0.0504796	0.000894172		USP3	-0.101628	0.00114391		C14orf166	0.226789	4.93214e-07		RILP	-0.147566	6.62799e-06
	CCR4	0.355818	9.89649e-07		TMCO3	-0.133119	1.47234e-08		MYO18A	0.0677172	7.8274e-05			SLC6A12	-0.046719	0.0200153		NUDT9	0.101315	7.20801e-07		MIR4476	-0.110731	1.1304e-05		ELP5	0.132356	0.000261918		LCN2	-0.494175	0.00132392		CBWD6	0.163529	0.000901252		PRKACA	-0.0625377	0.00119518		FCF1	0.148557	4.96843e-07		LOC105373836	-0.147481	0.0451785
	PLEKHA8	0.081548	9.90174e-07		SECTM1	-0.216337	1.73975e-08		ZNF736	0.0574625	7.84744e-05			PBX2	-0.0730047	0.0201389		AES	0.155402	7.32048e-07		SNX20	-0.0901543	1.1304e-05		TNRC6A	0.146362	0.000261918		ACSS2	-0.0690618	0.00132732		TAF4B	0.116667	0.000913911		TXN	-0.134452	0.00120749		GRPEL1	0.131525	4.98631e-07		LOC101060128	-0.147317	0.00120589
	TAF6	0.111375	1.00988e-06		BRI3	-0.142865	1.51603e-08		NPIPB15	0.088879	7.97415e-05			KLHL8	-0.0967738	0.0204478		ENG	0.100401	7.34733e-07		IFITM3	-0.107191	1.14219e-05		MTR	0.20753	0.000261918		CXCL2	-0.0853009	0.00133724		TRMT12	0.0835204	0.00091419		LOC388572	-0.143001	0.00122309		AKR1B1	0.192914	5.0389e-07		LOC102724236	-0.147184	0.000208198
	CDKN1C	0.127501	1.01598e-06		NLRC4	-0.307587	1.7586e-08		BORCS5	0.0501802	7.98566e-05			BCKDK	-0.0397429	0.0204758		CRYBG3	0.198461	7.35028e-07		OLFM4	-0.618641	1.14304e-05		OGFOD1	0.227324	0.000261918		CSNK1A1L	-0.15467	0.00134334		HIST1H2BH	0.181393	0.000918251		LINC01127	-0.270447	0.00122313		GATA3	0.190218	5.0389e-07		PHLPP2	-0.147177	0.00169152
	PTPRCAP	0.213994	1.02354e-06		CCS	-0.11411	1.76405e-08		SCLY	0.0409243	8.1997e-05			FAS	-0.0871511	0.0211751		RPL7	0.129473	7.36431e-07		CXorf65	-0.12811	1.15349e-05		ZMYM3	0.0838635	0.000262285		SDCBP	-0.144658	0.00134839		SNORD35B	0.100551	0.000919183		BPI	-0.453507	0.00122894		TRAT1	0.363336	5.07618e-07		LOC401261	-0.146955	0.00668311
	UTP4	0.219908	1.03373e-06		OSBPL2	-0.170888	1.54596e-08		LOC100133091	0.0756207	8.21012e-05			FGD3	-0.0519685	0.0213907		HMGA1	0.0666974	7.40069e-07		ANKRD10-IT1	-0.168241	1.18045e-05		TCF7	0.246535	0.000264923		MS4A3	-0.517841	0.00136077		NAT8	0.126567	0.000932498		HLX	-0.10518	0.00123781		ELP5	0.131932	5.11316e-07		ARHGAP26	-0.146832	0.00289745
	DAG1	0.0632139	1.03404e-06		GMIP	-0.149296	1.7819e-08		CHI3L2	0.151082	8.25685e-05			SIRPA	-0.0787385	0.0218497		ZBED3	0.0677111	7.46151e-07		VPS29	-0.109517	1.18234e-05		TRW-CCA4-1	0.438718	0.000264923		TANC2	-0.173122	0.00137553		SNHG3	0.125528	0.000951446		ARSG	-0.106802	0.00124464		TESPA1	0.331006	5.13509e-07		VPS29	-0.146741	0.000134722
	ICOS	0.377613	1.04266e-06		CCPG1	-0.146943	1.80304e-08		TTLL12	0.052574	8.52509e-05			SLC44A2	-0.067394	0.0222168		RPSAP58	0.106005	7.67208e-07		NSUN7	-0.2275	1.1831e-05		RPS7P1	0.308055	0.000265824		HK2	-0.155894	0.0013838		HERC1	0.0710706	0.000973657		SYNE2	-0.140593	0.00124832		SLC39A6	0.172541	5.19394e-07		SNORA16B	-0.146703	0.0255834
	GPR183	0.408281	1.05721e-06		RRM2B	-0.20897	1.84715e-08		DAG1	0.0460834	8.65859e-05			GPSM3	-0.0452522	0.0225466		ID3	0.111704	7.6937e-07		FCHSD1	-0.0537763	1.18395e-05		NUMA1	0.156376	0.000266007		USP32P1	-0.0998828	0.00139114		MARCH8	0.185572	0.000976637		RGS14	-0.0559729	0.00127901		KHDRBS1	0.147326	5.19755e-07		LOC84214	-0.146678	5.69914e-05
	ZNF585B	0.202387	1.05721e-06		TET3	-0.103239	1.85344e-08		SS18	0.113748	8.80517e-05			NADSYN1	-0.0409237	0.0227713		RSL24D1	0.177897	7.88503e-07		RAB37	-0.0734508	1.18839e-05		MLEC	0.194853	0.000266007		FAS	-0.162904	0.00139202		ANGEL2	0.0868922	0.000984011		CYB5R1	-0.0707716	0.00129559		METTL23	0.146932	5.2249e-07		RPH3A	-0.146392	3.92581e-05
	ALG3P1	0.136848	1.05805e-06		CIDEB	-0.146303	1.88515e-08		LOC105370700	0.091054	8.93137e-05			DNAJC5	-0.0362434	0.0228387		C5orf15	0.0765863	7.88503e-07		PPP3R1	-0.146985	1.1939e-05		2018-09-06	0.236261	0.000266669		ADCY4	-0.10329	0.00140826		FLVCR2	0.15981	0.00100114		RGPD4	-0.118049	0.00130884		HACD3	0.396484	5.22888e-07		SNORA11B	-0.14639	0.00118403
	EGR1	0.150254	1.05834e-06		TSPAN16	-0.162261	1.6585e-08		IGHE	0.134342	9.08974e-05			SIK3	-0.0425332	0.022933		RPL6	0.179744	7.88732e-07		EPG5	-0.082792	1.19468e-05		DAZAP1	0.0758211	0.000271846		MAP2K6	-0.314362	0.00140826		CDCA7L	0.193253	0.0010042		S100A9	-0.123065	0.00131263		MALT1	0.243722	5.26584e-07		CTTN	-0.146389	0.00259521
	ZCCHC14	0.127572	1.05953e-06		TTC7B	-0.219433	1.90979e-08		NR1D1	0.0894716	9.1726e-05			SLC25A40	-0.088983	0.02306		BACH2	0.227147	7.89862e-07		ACSL1	-0.248424	1.27211e-05		RPL38	0.149381	0.000272531		PELI2	-0.157262	0.00142385		GRAP2	0.10441	0.00101173		PCYT1A	-0.107614	0.001325		ABRACL	0.156923	5.26584e-07		GATSL2	-0.146194	0.000326216
	FAM159A	0.15904	1.07325e-06		RAB20	-0.135859	1.90798e-08		SLC35F2	0.0796535	9.37803e-05			CHMP1B	-0.067633	0.0231674		C14orf166	0.159975	8.00524e-07		CLEC5A	-0.212176	1.28243e-05		CLPTM1L	0.161054	0.000273906		TCEANC	-0.079218	0.00146418		ATP10A	0.0894496	0.00102674		TMEM120A	-0.0664324	0.00132586		TXLNG	0.183872	5.2884e-07		MIR3143	-0.146183	5.46951e-06
	KLHL3	0.0686163	1.07791e-06		AOAH-IT1	-0.306482	1.95327e-08		NPIPB9	0.0961558	9.54183e-05			NLRX1	-0.0412396	0.0243466		HNRNPA1P10	0.163883	8.12757e-07		LINC00963	-0.0745817	1.28682e-05		PKD1P6	0.108209	0.000274062		TNFAIP8L2	-0.0973185	0.00147886		ZRSR2	0.0614975	0.00103543		RPL23AP82	-0.106387	0.00135722		CCT3	0.245021	5.2884e-07		BEND2	-0.146172	0.0253044
	PLCG1	0.194114	1.08057e-06		LAMTOR4	-0.132899	2.00831e-08		PTDSS2	0.0577005	9.58463e-05			NFIL3	-0.152013	0.0250562		HLA-DQA1	0.397375	8.43972e-07		VCPIP1	-0.0990303	1.29158e-05		LDHB	0.375248	0.000274407		ARL2-SNX15	-0.09246	0.00148037		LINC00893	0.0752587	0.00104092		TOPORS	-0.0901603	0.00136176		FAM175A	0.153684	5.2884e-07		NELFCD	-0.14609	6.92569e-05
	ELK4	0.179122	1.11005e-06		LOC146880	-0.134876	2.02482e-08		SPDYE8P	0.0703103	9.64782e-05			UBE2J2	-0.0218948	0.0251978		RPL38P2	0.128361	8.54258e-07		CEACAM3	-0.14739	1.30445e-05		RPLP1	0.261255	0.000274407		NLRC4	-0.243788	0.00149103		CCR1	0.268604	0.00104541		SEMA4B	-0.0650677	0.00137222		OXNAD1	0.240621	5.2884e-07		GP6	-0.145637	0.00384214
	ESYT2	0.200347	1.11063e-06		LPAR2	-0.158874	1.7722e-08		STAG3L5P	0.170166	9.69836e-05			PHC2	-0.0774517	0.025615		ABHD6	0.0655533	8.80382e-07		ABCA13	-0.375072	1.30841e-05		EIF2AK3	0.226039	0.000275954		CST7	-0.292145	0.00149945		SNORD100	0.240848	0.00104947		CSTF2T	-0.143476	0.00137316		SYNCRIP	0.218788	5.29201e-07		FAM8A1	-0.145486	0.00151783
	CCT4	0.265894	1.13647e-06		RAB11FIP4	-0.0920811	2.05868e-08		TRDV1	0.37574	9.74414e-05			TMEM88	-0.0946228	0.0263855		RPS18P2	0.132061	9.05194e-07		LOC100216337	-0.189389	1.31677e-05		ATP5H	0.176396	0.000278034		HPR	-0.154896	0.00149972		YME1L1	0.285202	0.00107299		CEP19	-0.150992	0.00138935		PDCD4	0.205793	5.29845e-07		TDRD7	-0.145456	0.040278
	TCF7L2	0.212354	1.14189e-06		ITIH4	-0.118328	2.1358e-08		ATP10A	0.116063	9.85909e-05			CHIC2	-0.0680349	0.0273345		GTF2H2B	0.477031	9.28774e-07		GMDS-AS1	-0.0473644	1.36629e-05		VANGL1	0.104953	0.000278034		MIR646	-0.18119	0.00150439		HIST1H3A	0.100522	0.001083		FAM118B	-0.0785043	0.00139672		RPS19P1	0.253277	5.29845e-07		CYP4F3	-0.145335	0.0303977
	ATP8B2	0.241187	1.1553e-06		IRAK3	-0.330967	1.89711e-08		NBR2	0.110517	0.000101616			ATP5J2	-0.0690357	0.0275063		GATC	0.0965567	9.30628e-07		CFAP161	-0.13357	1.36783e-05		TSPAN3	0.250148	0.000278263		MPZL2	-0.186341	0.00151341		MTFR1L	0.0589697	0.001083		LIN7A	-0.195916	0.00139703		NACA	0.145758	5.32792e-07		PHF21A	-0.145252	2.51499e-05
	HEATR6	0.224586	1.17795e-06		ALPL	-0.488789	1.93515e-08		KCNN3	0.0814942	0.00010294			ARHGEF11	-0.0616784	0.028006		SC5D	0.100976	9.32055e-07		FBXL4	-0.111601	1.37753e-05		PDHA1	0.167827	0.000278263		FBXL13	-0.304746	0.00151514		SZT2	0.0450741	0.00109119		USP1	-0.0812995	0.00143648		RRP36	0.141542	5.35417e-07		GATS	-0.145241	1.28883e-07
	POU2F2	0.133953	1.18715e-06		SMIM24	-0.465448	2.23805e-08		IGHG2	0.605397	0.000103004			LAMP1	-0.0449503	0.0282365		CHRAC1	0.101882	9.32901e-07		NATD1	-0.0972579	1.37753e-05		MCCC2	0.215626	0.000280519		NDEL1	-0.144785	0.00151853		MBNL1-AS1	0.0836309	0.00109264		TBL1X	-0.10047	0.00145451		TRBJ2-2	0.431219	5.41527e-07		LMNB1	-0.145159	0.015887
	USP12-AS2	0.199802	1.18744e-06		TRPC4AP	-0.116582	2.31781e-08		EML2	0.0518229	0.000103814			IFNGR1	-0.110663	0.0284111		HIGD2A	0.163507	9.39571e-07		MCOLN2	-0.171168	1.39479e-05		UBAP2L	0.13272	0.000280519		DPRXP4	-0.203443	0.00151867		IGHV3-7	0.497113	0.00109304		MIS12	-0.0930203	0.00146029		PTBP1	0.181121	5.41861e-07		ANKRD36B	-0.145099	0.0127123
	LINC01420	0.249076	1.1883e-06		RNASEL	-0.221246	2.3675e-08		FAM86DP	0.0565487	0.000103814			OSTF1	-0.0777602	0.0284111		KLHL3	0.0542808	9.3976e-07		LOC729737	-0.189557	1.41964e-05		PMS2P9	0.320555	0.000280519		GYG1P3	-0.344358	0.00152671		IGHV7-81	0.248271	0.00109657		TRMO	-0.0700513	0.00146139		DNAJB1	0.185901	5.47652e-07		CBWD6	-0.145072	0.00769429
	GPRASP1	0.154369	1.19112e-06		CMTM2	-0.269472	2.46846e-08		RRP15	0.126718	0.000106599			CR1	-0.137351	0.0284567		TRAV26-2	0.30286	9.40628e-07		PTCRA	-0.0818828	1.46236e-05		NCBP2	0.127386	0.000281671		CEACAM6	-0.356324	0.00152988		CMC2	0.095497	0.00110152		ZNF134	-0.132359	0.00146279		TSN	0.157322	5.5092e-07		SLC6A9	-0.144997	0.00444769
	RPSAP12	0.300826	1.20418e-06		NPPA-AS1	-0.148371	2.51107e-08		SNHG3	0.134396	0.000109895			OSBPL11	-0.0767404	0.0291614		RPL36AP40	0.162296	9.56343e-07		LOC729218	-0.107059	1.46306e-05		THG1L	0.121696	0.000282414		OLFM4	-0.738841	0.0015515		ITGA2B	0.193398	0.00112641		CST7	-0.198502	0.00150556		RPN1	0.170235	5.51457e-07		FOXO4	-0.144836	0.0148371
	NPIPP1	0.212261	1.20749e-06		CSAD	-0.143925	2.24187e-08		LOC102724748	0.148648	0.000113999			RUNDC1	-0.0412516	0.0298578		TMEM223	0.0544186	9.64599e-07		ZSWIM8	-0.0580801	1.47272e-05		DFFA	0.119203	0.000283395		IL10RB-AS1	-0.188757	0.00156036		ALDH16A1	0.0472916	0.00112878		RAB18	-0.143105	0.00150556		SMARCA2	0.141792	5.57056e-07		MKLN1	-0.144699	0.00639545
	RNPS1P1	0.207796	1.23188e-06		GTF2IP12	-0.215851	2.56629e-08		HIST1H2BH	0.200212	0.000115647			FCGR2A	-0.0960703	0.0300971		GIMAP1	0.163455	9.77359e-07		VIM-AS1	-0.0982907	1.48903e-05		FAM76A	0.0917848	0.000285165		SFRP2	-0.364636	0.00159788		PTPN18	0.0453225	0.00113339		LOC283788	-0.136661	0.001509		CAMK4	0.385389	5.57151e-07		LOC100505798	-0.144492	9.61276e-06
	BCL11B	0.237373	1.24181e-06		CIDECP	-0.16731	2.58713e-08		IGKV1D-16	0.361908	0.000115728			HEXB	-0.104955	0.0301722		TMEM243	0.114907	9.80916e-07		ATF6	-0.12305	1.5033e-05		METTL10	0.225785	0.00028556		GDPD3	-0.111372	0.00160824		INF2	0.0518092	0.00114935		NOTCH1	-0.0833826	0.00152311		RPS26P11	0.372536	5.59783e-07		PGLYRP1	-0.14441	0.03084
	PNO1	0.141755	1.24459e-06		PRKCD	-0.191059	2.58749e-08		TUBG2	0.0577175	0.000118766			AOC2	-0.0792139	0.0302266		PPRC1	0.0939601	9.96316e-07		ESAM	-0.0965091	1.52666e-05		XRCC6	0.212485	0.000286305		PRKCD	-0.149433	0.00161365		CD99	0.0940285	0.00115802		GAPDH	-0.0705537	0.00152788		IMMT	0.214002	5.6314e-07		RBM47	-0.143948	0.00313768
	ZSWIM1	0.0815759	1.24459e-06		NOL12	-0.0816043	2.63034e-08		SEL1L3	0.234701	0.000121258			KPNB1	-0.0753372	0.0302931		VPS11	0.131094	9.97503e-07		APPL2	-0.089881	1.54026e-05		CLUAP1	0.205685	0.000286953		SERPINB1	-0.163202	0.00162429		SNORA77	0.0824195	0.00116003		LOC729737	-0.177941	0.00153411		SFMBT2	0.245274	5.687e-07		BCL2L11	-0.143851	0.000335218
	GLTSCR2	0.247105	1.26086e-06		ARF3	-0.0931024	2.47335e-08		MED16	0.0683943	0.00012265			CAP1	-0.0516752	0.0304041		OLA1	0.0824201	1.0017e-06		BAZ1A	-0.114411	1.54205e-05		SYVN1	0.104193	0.000286953		OLFM1	-0.0835959	0.00162667		NPLOC4	0.0532392	0.00118105		CCR2	-0.190495	0.00153503		SRP14	0.197049	5.68724e-07		CA4	-0.143749	0.0046033
	ZIK1	0.183482	1.27369e-06		MIR3916	-0.20544	2.80629e-08		HSPB1	0.0899416	0.000122808			NIN	-0.058538	0.0306938		HIST1H4E	0.190562	1.00981e-06		GALM	-0.1939	1.56207e-05		QRICH1	0.140459	0.000287278		RAMP3	-0.0935477	0.00169551		HRK	0.0656015	0.00119075		RASSF5	-0.0726615	0.00157622		ZNF460	0.14596	5.68907e-07		PDLIM1P1	-0.143661	0.000405877
	SRM	0.197079	1.29361e-06		RPL21P44	-0.288706	2.65687e-08		KIAA0125	0.104511	0.000122897			MNDA	-0.0810488	0.0311141		LRIG1	0.103304	1.02099e-06		DENND3	-0.170538	1.57071e-05		CHTF8	0.115139	0.000287278		F8A1	-0.182167	0.0017167		MS4A7	0.230999	0.00119367		PRKAB1	-0.04233	0.00160648		CD28	0.396696	5.68907e-07		FOXO3B	-0.143561	0.0415542
	GTF3A	0.207717	1.29414e-06		TSEN34	-0.159513	3.02804e-08		IGKJ5	0.468036	0.000123706			SEMA4D	-0.0586297	0.0311827		EID1	0.102839	1.0409e-06		TRIM6	-0.150201	1.57255e-05		ABCF3	0.123141	0.000287278		FCGR2A	-0.169752	0.00173855		ESPN	0.0935231	0.00122313		ATP6V1A	-0.119224	0.00161085		DDX6	0.157735	5.70161e-07		ITGB5	-0.143419	0.000372336
	ATP5H	0.191451	1.30302e-06		CXCR1	-0.326436	3.05189e-08		LOC390846	0.111593	0.000125844			NPC2	-0.0846562	0.0318354		HSPD1P4	0.136687	1.05415e-06		CDK5RAP3	-0.0845319	1.58639e-05		RYKP1	0.231034	0.000287278		FAR1	-0.164042	0.00173984		RRP12	0.0922	0.00122313		KIR3DL1	-0.150763	0.00161085		USP36	0.127024	5.70161e-07		ZMYND8	-0.14336	9.34322e-06
	KLHL14	0.329552	1.31877e-06		GPR108	-0.128325	3.0714e-08		HMGN4	0.0802221	0.000125912			YTHDF3	-0.0538049	0.0319489		PEBP1	0.152163	1.06454e-06		CCRL2	-0.102481	1.59352e-05		LRRC47	0.089296	0.000288017		BASP1	-0.195683	0.00174133		H1F0	0.157772	0.00122472		BID	-0.0793763	0.00169707		CBLL1	0.209814	5.70161e-07		REXO1L1P	-0.143285	0.00404022
	CRTC3	0.202974	1.33111e-06		MANSC1	-0.422427	3.11075e-08		IGHV3-49	0.474547	0.000125912			RILPL1	-0.0380386	0.0319491		F8A1	0.13412	1.06634e-06		MGAM2	-0.281887	1.59354e-05		CUTA	0.142257	0.000288886		PADI2	-0.344189	0.00175198		DAG1	0.033353	0.00122984		MTIF3	-0.0753803	0.00171842		TMEM170A	0.151316	5.71726e-07		ITLN1	-0.143281	0.010794
	ZNF550	0.142578	1.34267e-06		LINC01094	-0.253821	2.77901e-08		FAM86C1	0.0792683	0.000129746			SLC44A4	-0.0592826	0.0325937		OPN3	0.0932656	1.08104e-06		MXD3	-0.08149	1.59354e-05		JOSD1	0.097492	0.000288886		RFWD2P1	-0.185613	0.00175517		OSGEP	0.0524843	0.00123781		WASH1	-0.10805	0.00172503		PPM1G	0.152736	5.74311e-07		MUSTN1	-0.143279	6.49831e-05
	PDE4DIP	0.116494	1.3726e-06		ALPK1	-0.335764	3.17982e-08		PDK2	0.0894372	0.000131044			RGS19	-0.0415308	0.0328192		IL7R	0.272112	1.10175e-06		CAMP	-0.326323	1.62164e-05		ICOS	0.389036	0.000289545		ZDHHC18	-0.189525	0.00176397		PPIEL	0.0712213	0.00126578		RNVU1-4	-0.143172	0.00173217		TCEAL1	0.105204	5.76645e-07		SIRPD	-0.143231	0.00327171
	RPS29	0.207263	1.37386e-06		LOC100289473	-0.25382	3.23057e-08		AAAS	0.0767929	0.000131465			GBA2	-0.0375431	0.0329027		TCEA3	0.0983918	1.12902e-06		TGFB1I1	-0.125525	1.63098e-05		PORCN	0.0871446	0.000290246		ATG7	-0.139246	0.00176896		PIGB	0.15812	0.00127876		MGAM	-0.276173	0.00173291		CHAMP1	0.18069	5.78842e-07		NT5C3A	-0.143199	0.0218755
	HSD17B10	0.116886	1.4109e-06		SDCBP	-0.178553	3.3131e-08		TRIM61	0.0495842	0.000134196			RNF130	-0.0805825	0.0329277		ZNF419	0.0904695	1.13075e-06		LOC100287036	-0.0921233	1.63389e-05		SDR39U1	0.0892057	0.000290452		PHKA2	-0.121939	0.00177014		TMEM57	0.0994453	0.00128399		BOD1L1	-0.116248	0.00174194		SMARCAD1	0.229195	5.78842e-07		LOC105379350	-0.143053	0.000272533
	CCND2	0.266104	1.41336e-06		PFKFB3	-0.382354	2.96865e-08		GIT1	0.0856118	0.000135126			LOC729732	-0.0403115	0.0331316		FDX1	0.0844722	1.14821e-06		ATG4D	-0.0468117	1.67975e-05		KDELR2	0.157312	0.000291361		SDCBP2-AS1	-0.0823761	0.00177467		YEATS2	0.0697655	0.00128919		LOC105376781	-0.192933	0.00175041		EIF3KP2	0.284116	5.78842e-07		CA2	-0.143005	0.017444
	LOC399783	0.125116	1.41539e-06		FAM13A-AS1	-0.273323	3.40058e-08		SLC7A5P1	0.0877838	0.000135518			RGL2	-0.0661201	0.0333706		ATP5O	0.198313	1.15657e-06		ALPK1	-0.200079	1.70725e-05		MGA	0.219039	0.000292267		MIR1537	-0.22383	0.00178268		CDKN2D	0.0841059	0.00129175		LAPTM5	-0.0682221	0.0017616		LOC100287430	0.373456	5.84074e-07		HIST2H2BA	-0.142954	0.0122124
	SFXN2	0.0815023	1.41709e-06		ALOX5AP	-0.25971	3.03917e-08		ADGRL1	0.0627889	0.00013672			DOCK2	-0.053881	0.0337356		BTG1	0.10437	1.16415e-06		FAM13A-AS1	-0.162194	1.72763e-05		EXT2	0.133357	0.000294852		AGTRAP	-0.158305	0.00178838		BROX	0.103525	0.00129414		TNFAIP2	-0.096373	0.0018148		TOP2B	0.240235	5.87015e-07		CXorf21	-0.14293	0.0062315
	RPS16P7	0.337004	1.41797e-06		RGL2	-0.170779	3.43112e-08		DNAJC30	0.0740129	0.000138262			CLIP1	-0.056874	0.0341385		ZNF354C	0.0743656	1.16928e-06		CASP8	-0.0911525	1.73426e-05		DPY19L1	0.169676	0.000294852		CLTCL1	-0.117254	0.00180147		RMDN3	0.0508389	0.00131138		CCNY	-0.0584766	0.00182449		SATB1-AS1	0.268314	5.87662e-07		RGS6	-0.14279	1.01771e-05
	FDX1	0.13694	1.42223e-06		CNIH4	-0.199966	3.06599e-08		IGHV2-5	0.375134	0.000139016			NT5C2	-0.0825744	0.0341385		TTYH2	0.0934957	1.19604e-06		ITIH4	-0.0680963	1.73813e-05		PAK1IP1	0.189279	0.000294852		NBN	-0.206095	0.00180699		PDE9A	0.0912751	0.00131239		SLA	-0.12358	0.00184189		MPHOSPH10	0.188617	5.90513e-07		LINC-PINT	-0.142749	0.00104559
	USP11	0.190242	1.42223e-06		FCGR2A	-0.225596	3.12429e-08		GPHN	0.0821607	0.000140025			CAMP	-0.215009	0.0341685		GLMP	0.0986353	1.20206e-06		BROX	-0.0947597	1.73843e-05		RPL8P3	0.273708	0.000296947		RTN3	-0.180835	0.00181583		FAM193A	0.0431027	0.00131929		IL17RA	-0.106808	0.00189237		C11orf57	0.154957	5.97697e-07		KIAA0226L	-0.142733	0.0180473
	PI16	0.0730245	1.42223e-06		KIAA0556	-0.111226	3.51425e-08		MIR3687-1	0.17962	0.000144902			LRRK1	-0.0426167	0.0343972		LINC01550	0.198877	1.20867e-06		MCTP1	-0.147817	1.76455e-05		TXLNA	0.107021	0.000297001		TMC4	-0.102148	0.00183398		IGHMBP2	0.0389607	0.00132832		NCF2	-0.110062	0.00190169		CYFIP2	0.199975	5.98138e-07		LLPH-AS1	-0.142701	8.11884e-06
	FAM60CP	0.31096	1.43241e-06		SSFA2	-0.167799	3.5269e-08		C19orf12	0.058593	0.000145006			SLC15A4	-0.0884234	0.0344146		HSF2	0.171571	1.21122e-06		LAIR2	-0.129552	1.7702e-05		ZNF805	0.149772	0.000299084		MFSD13A	-0.0725138	0.0018402		LINC00969	0.0926683	0.00133469		KRT23	-0.149513	0.00192034		MINOS1	0.161545	5.9974e-07		NFIX	-0.142675	0.00277891
	CFAP36	0.135538	1.43317e-06		ASF1B	-0.111918	3.58743e-08		COBLL1	0.163706	0.000147874			FYB	-0.0530624	0.0349061		TECR	0.13749	1.22072e-06		ENTPD1	-0.181368	1.79652e-05		RPL23A	0.327026	0.000299787		DIRC2	-0.175904	0.00184246		PGRMC1	0.130881	0.00135184		KIF13A	-0.130587	0.0019303		NARS2	0.142386	6.00122e-07		ATP6V0CP3	-0.142663	0.000329037
	VPS51	0.104794	1.44172e-06		TLE3	-0.217883	3.62186e-08		KIF22	0.0645397	0.000149917			HDAC4	-0.044818	0.0349973		RPL12P2	0.125542	1.23411e-06		AGTRAP	-0.106738	1.79888e-05		SDCCAG3	0.0762148	0.000305007		LOC100288798	-0.0857619	0.00184746		HSPC081	0.0996449	0.00135722		SPG20	-0.0802556	0.00193598		CBFB	0.206409	6.06141e-07		2018-03-08	-0.142654	0.0220641
	LOC100131289	0.109681	1.45269e-06		KDM6B	-0.212813	3.75627e-08		HIST1H3H	0.175188	0.000150804			VPS8	-0.0827362	0.0354479		RPS2P18	0.15269	1.25134e-06		LMTK2	-0.121087	1.81318e-05		OSGEP	0.0993535	0.000305007		SIPA1L1	-0.175161	0.00187293		SNORA70E	0.171551	0.00137242		MAP2K4	-0.0855732	0.00195564		SEC31A	0.224156	6.0636e-07		GFI1B	-0.142433	0.00070731
	C22orf46	0.0683776	1.49652e-06		RFWD2P1	-0.263025	3.80795e-08		CD22	0.394921	0.000152411			SFT2D1	-0.0613166	0.0354816		AAMP	0.0533012	1.26985e-06		MKNK1	-0.142741	1.81843e-05		RPL18	0.25523	0.000305007		SYTL3	-0.154742	0.00189445		KLF1	0.123922	0.00137461		NSFL1C	-0.10129	0.00195579		ATP5A1P3	0.289052	6.09678e-07		SLC2A3P4	-0.142412	0.0137301
	BAG3	0.092659	1.49652e-06		NUAK2	-0.215078	3.51889e-08		MS4A1	0.450551	0.000156711			PSENEN	-0.0647841	0.0357697		TPCN2	0.0832182	1.27621e-06		MYLK	-0.0979895	1.82337e-05		TAS2R14	0.359925	0.000305333		EP400NL	-0.0554477	0.00190893		ACSL6	0.12829	0.00139214		GSK3B	-0.0682799	0.0019606		GLT8D1	0.103788	6.11887e-07		LY6G6F	-0.142239	0.010281
	POGK	0.126421	1.51379e-06		LOC101928143	-0.382081	3.95091e-08		MAGI2-AS3	0.105027	0.000157242			HCG27	-0.106697	0.0358062		ZDHHC4	0.0678254	1.30386e-06		MMP8	-0.674876	1.83831e-05		PTPRCAP	0.205797	0.000307229		CHSY1	-0.188099	0.00191773		MT1DP	0.0861992	0.00142762		TOP3A	-0.0463244	0.00197265		MTR	0.205871	6.14195e-07		CBWD5	-0.142188	0.0087678
	ZDHHC16	0.131003	1.5399e-06		S100A12	-0.480936	3.97043e-08		IGHV5-78	0.327226	0.000158815			FBXL13	-0.158295	0.0374404		RPS11P5	0.160859	1.30621e-06		TSPAN33	-0.125929	1.83831e-05		ZNF84	0.0858966	0.000307279		UNC13D	-0.106866	0.0019343		ZMIZ2	0.0429455	0.00142762		ELOVL5	-0.075137	0.00198148		HIPK2	0.202632	6.20341e-07		DPPA5P1	-0.142104	0.0017649
	NOSIP	0.15253	1.55441e-06		EXOC6	-0.219051	4.02715e-08		MSTO2P	0.0839154	0.000161254			EVI2B	-0.0865735	0.0381837		KLF2	0.130448	1.34402e-06		CDC42EP3	-0.13717	1.83911e-05		CD96	0.360574	0.000308007		UBE2W	-0.14343	0.0019343		MARCH2	0.128919	0.00142987		PHF20	-0.0541747	0.00198898		ELAC2	0.145288	6.20728e-07		LOC729218	-0.142083	7.90486e-05
	PLSCR3	0.10445	1.5792e-06		EGLN2	-0.0613415	3.62649e-08		TCF4	0.151396	0.000163165			RRAGC	-0.0666076	0.0385007		NME1-NME2	0.15279	1.38855e-06		FZR1	-0.065835	1.86006e-05		PDCD11	0.133309	0.000309175		TNFRSF9	-0.217126	0.00194572		CHKB-CPT1B	0.0860686	0.00144401		PIK3R5	-0.0619337	0.00199353		SART3	0.174409	6.29189e-07		GTPBP2	-0.142069	0.000551766
	METTL5	0.120046	1.58658e-06		ATP6V0A1	-0.157519	4.21491e-08		PSAT1	0.136041	0.000163338			NAGK	-0.0979001	0.0387152		ZBTB41	0.20553	1.39387e-06		ZFYVE16	-0.159876	1.88269e-05		PTBP1	0.174174	0.000310303		CCDC125	-0.183414	0.00194893		IGKV1-9	0.481624	0.00145365		ARHGAP9	-0.0856744	0.00199725		XPO4	0.202211	6.29198e-07		MIR371B	-0.142043	0.000298984
	TMEM5	0.133737	1.60518e-06		CSF2RB	-0.23264	3.77762e-08		CPSF3L	0.040254	0.000167373			AATK	-0.0490996	0.0389113		C10orf2	0.0764295	1.39616e-06		RNU4ATAC16P	-0.178515	1.88872e-05		WDR74	0.121753	0.000310313		GYG1P1	-0.182231	0.00195041		TNS1	0.183817	0.00147759		LINC01061	-0.150896	0.00199725		ERMP1	0.162318	6.29198e-07		BIRC2	-0.142026	0.00843309
	LOC100287430	0.33346	1.642e-06		CHIC2	-0.187135	4.24872e-08		IKZF2	0.181132	0.000168036			CTDP1	-0.0308031	0.0391336		SLC25A6	0.160422	1.42333e-06		CKLF	-0.115855	1.91781e-05		CALR	0.262698	0.000310313		HHEX	-0.100423	0.00196052		STON2	0.160374	0.00148127		SNORA71A	-0.131231	0.0020205		WDR36	0.277845	6.37343e-07		DDIT3	-0.142023	0.000170453
	BCL2	0.328517	1.64533e-06		RGS2	-0.312627	3.85263e-08		MIR3939	0.244689	0.00016837			ALAS1	-0.0667693	0.0398828		SLC7A7	0.176984	1.4316e-06		RNF141	-0.123847	1.92337e-05		GCSAM	0.301912	0.000312821		PSTPIP2	-0.272308	0.00199126		LOC107133515	0.0548965	0.00148515		FCGR3B	-0.148967	0.00202155		CAAP1	0.141868	6.39892e-07		ARHGEF37	-0.141931	9.19626e-07
	NPM1	0.214623	1.64772e-06		GAB3	-0.164512	3.95169e-08		PRMT6	0.0621613	0.000171129			NSMAF	-0.0516379	0.040726		SRR	0.114997	1.43591e-06		PPCDC	-0.090021	1.94e-05		IL6ST	0.23372	0.000312821		PIK3CD-AS2	-0.0848433	0.00200984		LOC642131	0.420169	0.00149268		SNHG16	-0.111968	0.00202738		RPL18AP6	0.322029	6.41494e-07		FUT7	-0.141832	0.000147388
	RBPMS2P1	0.38447	1.65447e-06		HCG27	-0.258343	3.95563e-08		MLLT11	0.0707114	0.000172287			FRY	-0.0970652	0.0409065		ZNF284	0.127547	1.4407e-06		MIR4669	-0.105112	1.96134e-05		PPM1G	0.14851	0.000312821		SNORA71A	-0.195811	0.00201249		TRDV1	0.304267	0.00151569		NUAK2	-0.108898	0.00204422		ATP6AP2	0.174666	6.44537e-07		LINC00641	-0.141777	0.0149229
	MRTO4	0.0885986	1.66354e-06		GCA	-0.311977	4.48161e-08		PI16	0.0853273	0.000174577			RHOG	-0.0488284	0.0410765		ENOX2	0.128042	1.44562e-06		HCG27	-0.165202	1.98864e-05		RPS5	0.290029	0.000316218		NACC2	-0.0742627	0.00201273		FOXO3B	0.208179	0.00151818		LPCAT2	-0.15476	0.00205855		USP5	0.145625	6.44537e-07		TMEM55A	-0.141236	0.00868402
	ENOPH1	0.134849	1.67057e-06		HDAC4	-0.1156	4.50602e-08		KIF3B	0.0849191	0.000174882			LCP1	-0.051261	0.0411979		MRPL3	0.164255	1.45918e-06		GZMH	-0.333711	2.00134e-05		POMZP3	0.0776456	0.000317967		LOC102723324	-0.429803	0.00201974		CD44	0.202977	0.00153237		RIPK2	-0.129046	0.00208839		IARS2	0.222093	6.50464e-07		MCTP1	-0.141133	0.00404806
	AEN	0.0861202	1.67403e-06		MMP24-AS1	-0.118862	4.5945e-08		ANXA4	0.131595	0.000176875			TBC1D2	-0.0531196	0.041499		HINT1P1	0.205614	1.47732e-06		LOC440434	-0.106517	2.02096e-05		CCDC88C	0.147016	0.000318615		LOC145474	-0.284995	0.00202903		LGMNP1	0.0783339	0.00154136		CHMP2A	-0.0832011	0.00217115		PITRM1	0.163928	6.54169e-07		CAPRIN2	-0.141119	0.0209211
	MLLT11	0.10283	1.67861e-06		LY75	-0.243805	4.19516e-08		PMS2P2	0.0982315	0.00017822			TLE4	-0.0577352	0.0428204		NOL6	0.0706291	1.48285e-06		HLA-F	-0.068089	2.03291e-05		IPO5	0.255089	0.000318968		HIST2H2BF	-0.1544	0.0020297		ADAMTSL4-AS1	0.21695	0.00154687		C2CD2	-0.0358957	0.00218924		POGK	0.115574	6.5465e-07		LOC199882	-0.141106	0.00928465
	EVL	0.129339	1.67939e-06		BASP1	-0.261968	4.75802e-08		PPP5C	0.0603655	0.000179643			SLC9A1	-0.055025	0.0429514		ADCK1	0.0560872	1.55348e-06		MAP4K5	-0.145369	2.03497e-05		TTC9	0.237786	0.000322381		STX11	-0.180227	0.00204995		MSTO2P	0.0725463	0.00156671		F2RL1	-0.110279	0.00224154		ABCE1	0.259215	6.61485e-07		HIST1H4D	-0.141064	0.0236222
	SIT1	0.111321	1.69964e-06		LOC440434	-0.183112	4.26025e-08		SLC1A4	0.110794	0.000181623			ACSL1	-0.162839	0.0438561		SMG9	0.0627249	1.55925e-06		NIPBL-AS1	-0.0754788	2.03537e-05		ZNF154	0.2755	0.00032426		SIGLEC7	-0.131861	0.00206624		STOM	0.141746	0.00160431		TMEM128	-0.0725048	0.00224154		TFAM	0.230889	6.61485e-07		NT5C2	-0.140866	0.00182922
	RPS3	0.219809	1.71676e-06		MIR548C	-0.417289	4.82113e-08		VANGL1	0.0922634	0.000183435			IFNGR2	-0.0779205	0.0438561		SPOCK2	0.147662	1.56189e-06		LINC00937	-0.0846781	2.04618e-05		MFSD6	0.179021	0.000324775		KIAA0232	-0.155794	0.00208502		RASA4DP	0.128215	0.001607		ARRDC1	-0.0346521	0.00225149		C19orf43	0.131292	6.61485e-07		CEP63	-0.140768	0.00296076
	SH3BP1	0.118522	1.72151e-06		SPOPL	-0.213129	4.91046e-08		RASA4CP	0.0755361	0.000185993			LIMK2	-0.126575	0.0441161		ZBTB4	0.0887144	1.60709e-06		ELF2	-0.117322	2.06653e-05		OXR1	0.0892906	0.000325414		CTSE	-0.439348	0.00208581		ZNF767P	0.088493	0.00161313		RTN3	-0.123307	0.00231928		SMARCA5	0.183695	6.65981e-07		SPARC	-0.140666	0.00997384
	SMIM10L1	0.125437	1.72975e-06		RAB13	-0.151236	4.39238e-08		ARMCX6	0.0576346	0.00019283			DHRS12	-0.0850204	0.0442838		BNIP3	0.12068	1.62759e-06		LGALSL	-0.193857	2.0772e-05		ATP5G1P4	0.300605	0.00032553		CSF3R	-0.189114	0.00208678		ZNF318	0.102333	0.00161325		MON1B	-0.049726	0.00236206		ARMC1	0.23221	6.66738e-07		SRRD	-0.140636	0.0144973
	P2RX5-TAX1BP3	0.222338	1.73745e-06		SLC43A2	-0.147417	4.93548e-08		IGLV2-23	0.5744	0.00019283			PITPNA	-0.0528175	0.044741		UBIAD1	0.113232	1.63942e-06		CLUHP3	-0.0922986	2.08896e-05		EIF3G	0.212272	0.000326779		LPP-AS2	-0.133194	0.00209375		MT1G	0.145732	0.00162404		SPATA20	-0.0584565	0.00239454		MGC57346	0.300235	6.66738e-07		UBE2W	-0.140625	0.0215374
	ZNF570	0.100861	1.76052e-06		GK3P	-0.229979	4.97765e-08		TTC38	0.0974438	0.000194812			FZD2	-0.0422348	0.045433		IL6STP1	0.180419	1.64203e-06		PSTPIP1	-0.0573757	2.09588e-05		DDX31	0.0819541	0.000327141		RAB13	-0.117501	0.00212232		EBF1	0.169284	0.00163032		ITPRIP	-0.105077	0.0024504		GLO1	0.217075	6.75182e-07		TTC7B	-0.140611	0.000539842
	TPD52	0.167694	1.77286e-06		CALCOCO1	-0.112612	4.50685e-08		VAMP2	0.0946833	0.000200986			RBMS1	-0.050941	0.045433		MAL	0.176373	1.64216e-06		RNU6-611P	-0.1288	2.11331e-05		RPL19	0.235314	0.000328981		GCA	-0.231506	0.0021326		LRRFIP1	0.0998981	0.00166669		LOC100131223	-0.102738	0.00250233		RNF4	0.159186	6.75182e-07		LOC105376266	-0.140496	0.00198949
	RPL18AP3	0.276037	1.8019e-06		LOC101928451	-0.151903	5.13697e-08		LOC100422106	0.140311	0.000204394			RAB24	-0.0856483	0.0462734		BPHL	0.057384	1.65153e-06		VPS13B	-0.0857294	2.12885e-05		ARL2BP	0.141432	0.000329052		OSBPL2	-0.122631	0.0021326		RMDN2-AS1	0.0689654	0.00167288		PTAFR	-0.0867578	0.00252154		LY75	0.241152	6.77504e-07		LOC105370838	-0.14041	0.000391931
	PAFAH1B3	0.0892795	1.81307e-06		TECPR2	-0.284384	4.61942e-08		LOC388436	0.0968571	0.000211426			RENBP	-0.0378198	0.0474295		CLUAP1	0.161645	1.71489e-06		SLC12A9	-0.0946385	2.13794e-05		FCGBP	0.119299	0.000330964		AVIL	-0.206652	0.00214525		PKD1P3	0.094922	0.00170954		TREM1	-0.186635	0.00252453		XPOTP1	0.301102	6.77504e-07		CLEC18B	-0.140203	2.54984e-05
	PDXDC2P	0.152089	1.81307e-06		SOS2	-0.219232	4.71712e-08		SMAD5	0.115446	0.000219171			DENND3	-0.109381	0.0476342		DCANP1	0.102862	1.72121e-06		NADK	-0.121204	2.13828e-05		TRIB2	0.179956	0.000331609		AMPD3	-0.121472	0.00214635		MYO1E	0.102625	0.00172968		PTPRM	-0.105013	0.00256607		FNTA	0.148259	6.82394e-07		LSMEM1	-0.139998	0.0206846
	ZNF135	0.111449	1.83803e-06		LINC00623	-0.245935	5.32251e-08		TNFRSF13B	0.0947485	0.000220029			SETD2	-0.0404163	0.0476998		ZNF814	0.166749	1.73056e-06		MAPK3	-0.0641815	2.13828e-05		CLYBL	0.136705	0.00033236		MTHFS	-0.120294	0.00216026		APOOL	0.096158	0.00173291		ERMP1	-0.0899007	0.00257748		NHEJ1	0.146626	6.82394e-07		VCPKMT	-0.139982	0.0148772
	GRAP	0.111271	1.83847e-06		GLUL	-0.196018	4.77695e-08		MECP2	0.0451352	0.000231804			UBR2	-0.0771974	0.0482563		SS18L2	0.0729947	1.74754e-06		BATF2	-0.11209	2.14402e-05		HLA-DRB6	0.292567	0.00033236		LOC285074	-0.167705	0.00216229		AP1S2	0.0749973	0.00173372		USP30	-0.0307148	0.00264		RFC1	0.209637	6.83086e-07		ANKRD13D	-0.139721	2.42667e-05
	CEBPZ	0.269416	1.90413e-06		DENND3	-0.279919	5.36984e-08		CTPS1	0.0853466	0.000232493			TECPR2	-0.111297	0.048961		APBB1	0.0609335	1.7742e-06		LOC400927	-0.0795124	2.14985e-05		NPIPB15	0.11305	0.00033236		TDRP	-0.0951139	0.00216306		DNHD1	0.0628815	0.00173372		SLC2A3	-0.151103	0.00264514		CDK4	0.214929	6.88456e-07		CEACAM4	-0.139651	0.0156406
	GNL3	0.268323	1.92581e-06		KIDINS220	-0.128798	5.41445e-08		LINC00342	0.17173	0.000232493			SYK	-0.0683411	0.0499318		KDSR	0.162927	1.78757e-06		MGC16025	-0.102142	2.16556e-05		AMIGO1	0.133778	0.00033236		LOC101060022	-0.14689	0.0021632		GAS7	0.116386	0.00175041		POLR2J	-0.0774131	0.00266423		HINT1	0.175248	6.90069e-07		MIR548Q	-0.139612	0.0349254
	MRPL4	0.0779763	1.93417e-06		MEFV	-0.250014	5.56517e-08		SLC41A1	0.0615561	0.00024029			NUCB1	-0.174016	4.22647e-10		SLC38A1	0.269471	1.81759e-06		PANK2	-0.171231	2.17542e-05		C12orf57	0.187963	0.000333932		TMEM88	-0.177062	0.00216642		PAQR6	0.0674622	0.00176698		IFITM2	-0.137082	0.00266729		CTSO	0.253153	6.90597e-07		ANPEP	-0.139583	0.0150726
	PRPF38A	0.169216	1.94516e-06		UBE2W	-0.179578	5.57345e-08		LOC339803	0.0825703	0.000242428			ISCA1	-0.320484	2.92383e-07		GINM1	0.119713	1.83982e-06		CCS	-0.0675858	2.17681e-05		MRPS23	0.121203	0.000333932		RNF166	-0.0874122	0.00221454		SPDYE7P	0.0754971	0.00179547		ATP6V1G1	-0.045736	0.0026863		CD2	0.383663	6.9657e-07		MIR4639	-0.139311	0.00903026
	PP7080	0.0857012	1.95833e-06		GPAT3	-0.274029	5.59484e-08		FCRL2	0.252011	0.000244453			AMMECR1	-0.204123	1.55258e-06		TWISTNB	0.149339	1.84609e-06		GNAZ	-0.121981	2.18284e-05		VSIG1	0.333675	0.000333998		PLBD1	-0.22472	0.00221455		LOC101927550	0.0567441	0.00181521		MKRN2	-0.0582054	0.00272113		KNOP1	0.191103	7.0652e-07		LOC105377067	-0.139184	0.00987412
	PLEKHA1	0.191395	1.95931e-06		TRIQK	-0.240105	5.71045e-08		MDC1	0.0671077	0.000245929			GYPB	-0.305973	1.57821e-05		C1QBP	0.148298	1.85122e-06		WDTC1	-0.0972696	2.21585e-05		ZNF562	0.198029	0.000337018		KIF13A	-0.19394	0.00223524		IGHG2	0.50881	0.00181722		RAB5A	-0.0802361	0.00275029		ABCF2P1	0.26982	7.104e-07		PSMF1	-0.139063	0.016479
	LDHB	0.341214	1.97651e-06		SFXN5	-0.107318	5.70503e-08		COCH	0.0740901	0.000247713			SFRP2	-0.28299	0.0005599		TOMM40	0.0613801	1.86773e-06		SLC25A37	-0.176018	2.22202e-05		WBSCR22	0.122032	0.000337294		DGCR2	-0.0963444	0.00224779		SH3RF1	0.0476939	0.0018184		HCG11	-0.0695164	0.0027508		ESF1	0.263874	7.14208e-07		YPEL3	-0.138933	6.03994e-06
	SUPV3L1	0.191762	1.98415e-06		SNX13	-0.157518	5.06516e-08		COX20P2	0.106234	0.000247854			UBE2D3	-0.0675074	0.000678154		RPP38	0.0441752	1.87803e-06		TRIM34	-0.115296	2.23329e-05		SACS	0.167932	0.000337764		CD93	-0.230127	0.00226162		FAM21A	0.0747004	0.00182022		CCNB1	-0.226968	0.00275584		OARD1	0.143527	7.20795e-07		FRAT2	-0.138702	0.00429998
	ATXN2L	0.104079	2.016e-06		PVALB	-0.153463	5.06492e-08		ODF2	0.0475579	0.000247854			PDK4	-0.263626	0.0011019		PLEKHA1	0.148911	1.90787e-06		MIATNB	-0.114362	2.2467e-05		ATP6V0A2	0.142948	0.000337954		CNIH4	-0.16808	0.00226457		ZNF736	0.0444518	0.00182272		STX6	-0.0539751	0.00276819		ALDOC	0.123423	7.24248e-07		MIR1285-1	-0.138642	0.000649343
	MAN1C1	0.128933	2.016e-06		CEACAM1	-0.430667	5.11829e-08		SLC9B2	0.0722947	0.000253216			FAM134A	-0.0806715	0.00331407		PEA15	0.159957	1.93041e-06		LOC101927963	-0.117831	2.32637e-05		XBP1	0.306376	0.000338241		ELF2	-0.146968	0.0022914		CNPPD1	0.168114	0.0018849		SDCBP	-0.0946549	0.00281182		TADA1	0.103574	7.29342e-07		KLC3	-0.138625	5.2082e-06
	GSTM2P1	0.130398	2.03314e-06		MIR4441	-0.336115	5.27146e-08		GBAP1	0.0593914	0.000258178			RPIA	-0.224206	0.00463063		NAPSA	0.0896968	1.95346e-06		HLA-F-AS1	-0.0664752	2.32637e-05		PPIB	0.255587	0.000339518		2018-03-01	-0.281477	0.00231029		STK36	0.0431265	0.00189508		MAP4K4	-0.0912033	0.00281666		FLT3LG	0.272763	7.33017e-07		MKNK1	-0.138607	0.00320451
	RPL18P13	0.199009	2.09598e-06		BTNL8	-0.174036	5.28562e-08		FAN1	0.0678964	0.000259953			DENND1A	-0.0654118	0.00634451		IFT46	0.0749694	1.96219e-06		SNORA46	-0.110552	2.34208e-05		ANKRD52	0.0805922	0.000339592		LOC101929567	-0.101593	0.00232195		ZNF544	0.0524179	0.00189566		KIAA0513	-0.0761104	0.00284384		PRPF19	0.204817	7.34564e-07		MIR1271	-0.138579	0.000758266
	PIGU	0.14221	2.1283e-06		LYRM1	-0.162375	6.01798e-08		RNU6-1099P	0.26555	0.000260287			CRYBB2	-0.0473899	0.00695711		OXSM	0.105581	1.98048e-06		FCAR	-0.194871	2.34756e-05		CD69	0.269267	0.000339592		ERVK-7	-0.195185	0.00232352		KAT2A	0.0519918	0.00190288		FAR1P1	-0.120778	0.00285912		TRIM44	0.21817	7.369e-07		REC8	-0.138372	1.43911e-05
	CFAP97	0.100124	2.13451e-06		ARHGAP26	-0.249331	5.56928e-08		CEP250	0.040004	0.000261827			KCTD12	-0.130153	0.00708707		MRPL48	0.0856479	1.99828e-06		ASAP1	-0.104409	2.38915e-05		DDX27	0.131902	0.000339807		DUX4	-0.149086	0.00232799		ZNF714	0.0700452	0.00190616		ME2	-0.0973671	0.00291309		SUPT16H	0.223298	7.41132e-07		MIR4442	-0.138321	0.00623747
	MDN1	0.199992	2.13726e-06		AHCTF1	-0.138372	6.4529e-08		IGLV3-21	0.548171	0.000262469			TRIM23	-0.115349	0.00775735		PUS3	0.0920796	2.00137e-06		GABARAPL1	-0.129971	2.38971e-05		SMG1P3	0.20877	0.000340776		GRHPR	-0.066995	0.00233069		BTLA	0.2193	0.0019238		CD300C	-0.091683	0.00296237		GAS5	0.338915	7.45054e-07		LOC285505	-0.138283	0.00252729
	NOC3L	0.260717	2.1392e-06		HNRNPLL	-0.20198	5.74208e-08		KDSR	0.16272	0.000265891			CNTNAP3B	-0.345493	0.00808608		UBE2E2	0.0742243	2.01536e-06		TSSK4	-0.0508473	2.40752e-05		TWISTNB	0.189526	0.000342797		MIR604	-0.2448	0.00233561		STEAP3	0.0564078	0.0019238		CUX1	-0.0899089	0.00296494		NOP56	0.230538	7.47735e-07		NFKBIZ	-0.138281	0.00115812
	LRFN3	0.128532	2.15952e-06		PIK3CD	-0.119976	5.83261e-08		LOC101928567	0.0864344	0.000271073			GYPA	-0.249482	0.00919875		SERBP1	0.153372	2.02844e-06		CYTH4	-0.0951668	2.43298e-05		AGMAT	0.193441	0.000343523		MNDA	-0.149377	0.00235184		TBCD	0.0489481	0.00193211		ZNF217	-0.0712502	0.00299891		ICOS	0.391227	7.49462e-07		SRXN1	-0.138184	0.000278878
	TOE1	0.0794837	2.21202e-06		LOC101929331	-0.247592	6.59828e-08		PHC1	0.0844575	0.000283163			ARL4A	-0.151681	0.0105086		RPL29P4	0.225809	2.03363e-06		TPM3	-0.0608698	2.47204e-05		LOC152594	0.244795	0.000344009		MSL1	-0.177042	0.00236103		DENND5B	0.107673	0.00193917		LOC100133331	-0.155958	0.00300759		ATIC	0.292903	7.51341e-07		MIR548AN	-0.138086	0.0349655
	CPSF1P1	0.120901	2.21588e-06		CTBP2	-0.107397	6.63374e-08		LOC101930307	0.12795	0.000298479			DHX40	-0.0960957	0.0112957		FANCF	0.169078	2.03811e-06		TMTC1	-0.305676	2.48201e-05		ENOX2	0.151759	0.000344646		P2RX1	-0.196335	0.00239567		TNIP2	0.0403197	0.00195104		RNASEL	-0.12253	0.00309216		CBX5	0.213049	7.60329e-07		LEPR	-0.137924	0.0282345
	KAT2A	0.0765898	2.24025e-06		TCEANC	-0.238154	6.68337e-08		PPM1K	0.191213	0.000300974			CTSE	-0.244787	0.013228		NUDCD2	0.101743	2.04173e-06		LINC01094	-0.142711	2.5474e-05		ANAPC16	0.15354	0.000346267		KIF9-AS1	-0.0560056	0.0023958		SLC18B1	0.1407	0.00197401		MSL2	-0.0505134	0.00312862		NOL9	0.201456	7.60329e-07		MIR4435-2HG	-0.137742	0.000258734
	NDUFB11P1	0.303941	2.30634e-06		SLC24A3	-0.177628	6.79324e-08		TUBBP5	0.0599485	0.000302097			GYPE	-0.188147	0.0140107		ABLIM1	0.149698	2.06668e-06		NLGN3	-0.0675239	2.58167e-05		XPOT	0.210317	0.00034651		ABHD16A	-0.0575175	0.00239823		CEACAM21	0.038686	0.00199126		SH3BP5	-0.0693293	0.00316296		C1QBP	0.21655	7.71833e-07		GCLC	-0.137622	0.0210011
	CD200	0.215003	2.31004e-06		PHF20L1	-0.185969	6.02219e-08		IGLV1-40	0.549492	0.00030371			RAMP3	-0.0527331	0.0170649		RPL3	0.139665	2.06731e-06		IL10RB	-0.0886816	2.62408e-05		IFT57	0.15209	0.00034651		TRIM40	-0.0895316	0.00240598		SLC24A3	0.0918109	0.00200201		ABAT	-0.08168	0.00317521		KLHDC3	0.185683	7.72855e-07		PLVAP	-0.13752	0.0346012
	RPUSD3	0.0983685	2.3451e-06		RNF169	-0.137016	6.86831e-08		TRBV4-1	0.279314	0.000307436			PCMTD2	-0.0800365	0.0198413		AKR1B1	0.0656263	2.08933e-06		LILRA5	-0.163416	2.6286e-05		NECAP2	0.141413	0.00034651		LINC00623	-0.205841	0.00240882		ERMAP	0.148348	0.00200934		DDX6P2	-0.0952529	0.00320438		DYNC1H1	0.181977	7.77052e-07		LOC100506142	-0.137347	0.000223511
	C21orf59	0.124786	2.3451e-06		TLR4	-0.306596	6.87357e-08		SREBF2	0.0682461	0.000312092			FLCN	-0.0439757	0.0213075		ADCK3	0.0488346	2.10867e-06		PCYT1A	-0.0742528	2.63181e-05		USP10	0.187159	0.00034651		CFLAR	-0.178629	0.00241569		RTCA	0.0747569	0.00203453		IVNS1ABP	-0.111787	0.00320498		EIF2D	0.0915008	7.77052e-07		RNU6-611P	-0.137283	0.000461989
	SFMBT2	0.257982	2.35055e-06		PLEKHO2	-0.147119	6.86603e-08		GSTM2	0.114142	0.000313582			DPRXP4	-0.0848347	0.0351356		RPL34	0.102697	2.11932e-06		LOC101929531	-0.169461	2.64117e-05		NUP188	0.20205	0.00034962		CDC42EP2	-0.0967754	0.00242681		ATF4	0.0503147	0.00203922		RGPD3	-0.109508	0.00323502		RIOK1	0.182793	7.77681e-07		LOC101927131	-0.137246	0.00114259
	MDC1	0.105447	2.366e-06		CAMP	-0.535069	6.88666e-08		TRBJ2-3	0.225079	0.000320977			NPEPPS	-0.0604681	0.0387763		CYTH3	0.0699834	2.14834e-06		CASP4	-0.13717	2.64799e-05		INPP4B	0.285901	0.000351558		RRM2B	-0.155819	0.00245366		STK11	0.109899	0.00204012		GPR65	-0.109645	0.00324676		RPL35	0.175876	7.80647e-07		ABCC4	-0.137153	0.0262408
	PPP1R13B	0.0772064	2.37535e-06		PPP1R3B	-0.186212	6.94312e-08		IGKJ2	0.411574	0.000325776			geneSymbol	LIMMA.logFC	LIMMA.pVal.adj		PABPC3	0.114124	2.15032e-06		GUCY1A3	-0.129911	2.66057e-05		ITPR1	0.211525	0.000352498		ARHGAP26-IT1	-0.220262	0.00245705		IGHA2	0.462965	0.0020565		FPR2	-0.192234	0.00325474		PRKCH	0.301852	7.80647e-07		OR2T8	-0.136882	0.00101124
	SDCCAG3	0.0789252	2.4119e-06		NLRP1	-0.181556	7.25887e-08		POP1	0.0636421	0.000326777			CRYBB2P1	-0.1719	8.80282e-29		TRMT10C	0.0825369	2.17216e-06		TIMM10	-0.161773	2.66368e-05		SRP68	0.237917	0.000352571		LINC00528	-0.10768	0.00250347		IGLV3-12	0.141852	0.0020565		FLJ44635	-0.0943895	0.00328285		CCT6P4	0.265224	7.80647e-07		MILR1	-0.13656	0.0167205
	MCCC2	0.216694	2.41493e-06		IL1R2	-0.554907	7.35302e-08		FAM3C2	0.214045	0.000330549			HSPC102	-0.970451	1.02194e-27		SKI	0.0581209	2.17216e-06		GGT1	-0.0587564	2.66729e-05		NAT10	0.204881	0.000352595		CLCN4	-0.12977	0.00250512		NEO1	0.100413	0.0020641		DDX11	-0.0751139	0.00329357		CCND2	0.27436	7.88745e-07		LOC101929207	-0.136537	0.000356984
	TOMM34	0.213713	2.41669e-06		FKBP1A	-0.130658	6.47466e-08		HIBCH	0.103413	0.000333088			ZDHHC2	-0.37312	1.71418e-20		ZNF331	0.0488608	2.17491e-06		ARHGAP26-IT1	-0.168746	2.67806e-05		DDX20	0.167775	0.000354153		DGCR11	-0.136297	0.00253887		XKR6	0.0873998	0.00208033		FAM216A	-0.0500232	0.00330203		XRCC6P2	0.227899	7.8899e-07		CTRL	-0.136425	3.75013e-06
	ZNF706	0.0897042	2.46115e-06		NAMPT	-0.264693	6.56199e-08		B2M	0.0901336	0.000333183			LOC90784	-0.226682	2.59624e-20		WDR74	0.093733	2.1884e-06		CEACAM5	-0.0843369	2.71619e-05		PLEKHB1	0.0998267	0.000354153		NUP50	-0.0687389	0.00254105		IGKV3-7	0.230284	0.00209656		PGM2	-0.115311	0.00332219		NOL11	0.271425	7.91082e-07		BMP2K	-0.136233	0.000197766
	SIPA1L3	0.118942	2.47257e-06		FAM151B	-0.152667	6.69935e-08		CTSL	0.139541	0.000333805			ACKR1	-0.281975	4.89601e-20		LOC101927209	0.105774	2.19065e-06		PYGL	-0.226575	2.72252e-05		TBC1D9B	0.0863639	0.000355208		RNF149	-0.213295	0.00254833		TMEM119	0.0699084	0.002106		DHRS4L2	-0.0950291	0.00333974		SRPRA	0.193669	7.92369e-07		GCA	-0.136208	0.0288662
	TYW3	0.199212	2.47428e-06		CA2	-0.337482	7.68746e-08		TCP1P3	0.151262	0.000335328			ARPIN	-0.218886	5.36438e-20		ARRDC2	0.0666022	2.20071e-06		SRPK1	-0.166141	2.723e-05		COPS7B	0.0811875	0.000355509		LPCAT2	-0.221072	0.00257205		MARCH6	0.0959766	0.00213534		TMEM33	-0.0878074	0.00336193		MRPS35	0.22466	8.09015e-07		LOC100420423	-0.136018	0.00992331
	CACNA1I	0.0880059	2.48031e-06		PGS1	-0.278079	7.76575e-08		MAN1B1	0.0450727	0.000336656			NRBF2P2	-0.757711	3.29826e-19		FAM118B	0.100326	2.20239e-06		SNORD78	-0.154494	2.72372e-05		CD3D	0.356836	0.000355509		CCDC159	-0.0575816	0.00257248		CLDN15	0.0531544	0.00214297		MRVI1-AS1	-0.117135	0.00339724		CAPRIN1	0.162667	8.15462e-07		CREB5	-0.135991	0.00277759
	MOCS2	0.160983	2.48041e-06		GGTA1P	-0.228978	7.81245e-08		SLC20A2	0.0588715	0.000340151			SUMF1	-0.128345	5.58354e-19		PNPLA4	0.0656895	2.20594e-06		LENG8-AS1	-0.0962321	2.77263e-05		LZTR1	0.0769007	0.000358042		MCTP1	-0.190506	0.00258788		PFKP	0.0636053	0.0021701		SIGLEC17P	-0.0761712	0.00339724		INTS9	0.18308	8.19804e-07		LOC105370514	-0.135969	0.01699
	GCSAM	0.298469	2.50014e-06		LOC102724552	-0.226285	7.85492e-08		IGHG1	0.648563	0.000342101			F8A1	-0.298684	6.25244e-18		ZNF675	0.177621	2.22362e-06		LYRM1	-0.0892832	2.77999e-05		PFKP	0.101494	0.000358357		ACTN1	-0.141238	0.00259082		HEXDC	0.0457277	0.00217115		ZFAND6	-0.0530203	0.00339724		BAG5	0.0973662	8.19804e-07		MLKL	-0.135955	0.00203606
	TRAV41	0.455026	2.50149e-06		NFIL3	-0.349722	7.86709e-08		SYNGAP1	0.0711128	0.000342156			HTATSF1P2	-0.375141	1.74921e-17		RPS14	0.0821643	2.2503e-06		BIRC2	-0.151864	2.7942e-05		LOC100506985	0.38246	0.000358616		LOC105371028	-0.20089	0.00261231		PLPP5	0.148122	0.00217418		SNRK	-0.0743907	0.00342547		RPSAP58	0.136708	8.20715e-07		FBXL5	-0.135761	0.00129351
	HSPD1P4	0.192761	2.50604e-06		PLCB2	-0.150599	8.01968e-08		PDE9A	0.102182	0.000342328			LOC100130207	-0.181668	5.36933e-17		TMEM256	0.0921932	2.25434e-06		MTVR2	-0.118321	2.80781e-05		FCMR	0.371532	0.000359261		FCGRT	-0.11232	0.00262987		SUGP2	0.0690429	0.00217418		BST1	-0.156443	0.00344886		DHPS	0.126768	8.21435e-07		TRL-TAG3-1	-0.135753	0.00756582
	WBSCR22	0.0811823	2.52133e-06		RGL4	-0.119407	8.1284e-08		MCPH1	0.107601	0.000346265			NIPAL2	-0.313535	2.90021e-16		SLFN5	0.235821	2.2648e-06		WDR13	-0.0528172	2.86552e-05		TSC22D2	0.0800749	0.000359261		CARD16	-0.244666	0.00264799		PARM1	0.138062	0.00219051		PIK3CD	-0.0638346	0.00352757		TMEM230	0.152746	8.27745e-07		CYSTM1	-0.13567	9.00543e-05
	DCPS	0.196102	2.53143e-06		LYST	-0.206105	8.15366e-08		IGHV3-38	0.432921	0.000346335			NUDT16P1	-0.208759	4.26737e-15		MARS2	0.104467	2.29184e-06		PARVB	-0.069389	2.89252e-05		ZC3H7B	0.0907878	0.00036018		RFWD2	-0.180542	0.0026675		GSE1	0.0406482	0.00219594		ELL	-0.0701183	0.00356379		ZZZ3	0.208658	8.32657e-07		HAUS4	-0.135604	0.0199813
	NUDT7	0.0834741	2.53739e-06		LOC153684	-0.17	8.18576e-08		LOC101927204	0.0482706	0.00034682			LOC105369213	-0.320252	1.03281e-14		RPL4P4	0.193116	2.31055e-06		CD177P1	-0.178673	2.93271e-05		HERC2P3	0.121448	0.00036128		NAMPT	-0.20561	0.00268189		PITPNM2	0.0534515	0.00219594		SLC48A1	-0.084579	0.0035706		RHNO1	0.134763	8.35247e-07		SCARNA22	-0.135583	1.27454e-05
	SLC20A2	0.0793425	2.55372e-06		ARSD	-0.109455	8.24599e-08		LOC102723922	0.0911144	0.000351528			SIGLEC12	-0.146928	1.16448e-14		ADO	0.0702059	2.31279e-06		LOC100130872	-0.0753588	2.97044e-05		SRCAP	0.0908006	0.000361773		ATG2A	-0.0815186	0.00269123		CD300LD	0.0960227	0.00222344		HSBP1L1	-0.080789	0.00357378		EIF3I	0.191057	8.4479e-07		MIR640	-0.135516	0.000224377
	PAK1IP1	0.21981	2.56737e-06		BCL3	-0.16464	8.24096e-08		PNP	0.14925	0.000355618			TMEM164	-0.261708	4.23017e-14		POLR1C	0.0646323	2.31761e-06		LOC100506282	-0.117298	2.98053e-05		METAP1	0.210161	0.000361773		LUCAT1	-0.289717	0.00269387		CLK3	0.0583895	0.00229393		ALOX5	-0.118434	0.00360258		EIF4A3	0.158319	8.4479e-07		LOC105378120	-0.135447	0.0276525
	BLNK	0.388112	2.56904e-06		ZBTB34	-0.157987	7.24451e-08		SCARNA9L	0.1318	0.000364289			MIR646HG	-0.220438	4.65167e-14		MRPL16	0.0886509	2.33695e-06		ATG2A	-0.0610857	2.98416e-05		PIK3C2B	0.150875	0.000361875		MIR3690	-0.308096	0.00271368		CPT1B	0.0625054	0.0022947		SLC25A40	-0.111579	0.00361107		EIF3A	0.214263	8.58108e-07		C3orf62	-0.135336	0.00639356
	MSTO1	0.0805556	2.63066e-06		SIRPAP1	-0.188948	8.78236e-08		LIN52	0.0764915	0.000365044			SNORA73B	-0.313944	5.07694e-14		IL6ST	0.166102	2.34244e-06		DBNL	-0.0573317	2.98806e-05		RASA3	0.188137	0.000362987		HSD17B11	-0.140221	0.00272711		SLFN12	0.183116	0.0022947		RTN3P1	-0.105887	0.00365447		ADH5	0.197116	8.59026e-07		JAK2	-0.135304	0.00491845
	ZNF318	0.177681	2.63135e-06		IL1B	-0.343709	7.62793e-08		LOC154761	0.120295	0.00036666			DDX11L2	-0.815466	1.79326e-13		NEO1	0.129957	2.34477e-06		TCEB1P19	-0.176303	3.03012e-05		SLC25A36	0.196558	0.000365614		LOC105372458	-0.094722	0.00274151		XPNPEP1	0.0754657	0.00232299		HKDC1	-0.0597279	0.00374291		SMAP1	0.11363	8.61602e-07		RNF24	-0.135178	0.00623747
	NOP16	0.110613	2.68562e-06		FBXO30	-0.0931321	7.64346e-08		TTC21B	0.119103	0.000377226			CXCL8	-0.485098	2.59803e-13		WHAMMP2	0.0959308	2.34558e-06		LOC101926967	-0.0903331	3.11448e-05		TMEM263	0.149025	0.000365614		SNORD56B	-0.348701	0.00276489		CHKB	0.0512176	0.00233266		C5AR2	-0.147192	0.00375794		NUDT9	0.119816	8.62476e-07		LOC729040	-0.134948	0.0132519
	FTO	0.18249	2.7037e-06		MBOAT7	-0.178543	8.87422e-08		TMEM9B-AS1	0.120388	0.000386996			JAML	-0.259799	1.67846e-12		URB2	0.0683412	2.36084e-06		RNF24	-0.166944	3.12015e-05		EEF1DP1	0.208388	0.000365614		LOC105374985	-0.462197	0.00276603		PTBP2	0.103135	0.00234873		MAP3K2	-0.117903	0.0037926		CFAP36	0.16705	8.6378e-07		FAM117A	-0.13481	0.00129461
	CDC14A	0.15924	2.71178e-06		NUMB	-0.227023	9.04746e-08		GSTM2P1	0.0853816	0.000387289			LMTK2	-0.212487	2.12003e-12		EEF1A1	0.0895078	2.38961e-06		FGGY	-0.0711955	3.14258e-05		NR1D2	0.238865	0.000366092		LOC283440	-0.101896	0.00278326		POLR1D	0.125901	0.00235572		GPR160	-0.128759	0.00383394		GTPBP8	0.205882	8.68948e-07		EIF1B	-0.134793	0.0137274
	PHF10P1	0.242672	2.71281e-06		ZNF20	-0.0719828	7.94576e-08		RCL1	0.0874188	0.000389879			DDX11L10	-0.681301	2.39282e-12		MRPL3P1	0.216029	2.39781e-06		KIZ	-0.0941344	3.16402e-05		HMCES	0.102634	0.000367984		MIR378E	-0.145703	0.00279563		SLC25A42	0.0518318	0.00235572		ALDH3A2	-0.0837421	0.00395464		ZNF91	0.177786	8.77804e-07		C5orf56	-0.134761	0.000310206
	RPS18	0.242405	2.71665e-06		PLBD1-AS1	-0.22176	8.02618e-08		IFI27L2	0.102064	0.000407824			NUP50-AS1	-0.152926	2.39368e-12		EHMT2	0.0598071	2.41006e-06		HIST2H2BF	-0.214645	3.19449e-05		PAPD7	0.12615	0.000368843		OSBPL1A	-0.111556	0.00279667		HBM	0.223339	0.00239454		CDK19	-0.0796509	0.00396865		KLHL11	0.141746	8.82456e-07		LINC00937	-0.134663	3.52495e-06
	TRBV5-1	0.43305	2.71885e-06		FBXL5	-0.217866	8.11327e-08		IGHV4-30-2	0.541197	0.000407824			IPMK	-0.287384	2.69585e-12		LOC150776	0.0857128	2.43e-06		WDFY3	-0.204769	3.22321e-05		SARAF	0.177129	0.000369849		ARHGAP9	-0.120085	0.00280222		IKZF4	0.0482724	0.00243611		RHOU	-0.0905205	0.00398097		POM121	0.126519	8.83022e-07		C9orf72	-0.134612	0.00259387
	IFT46	0.124851	2.71979e-06		ZBTB37	-0.132102	9.35556e-08		RFX3-AS1	0.176234	0.000413422			DDX11L9	-0.711229	3.40117e-12		EIF3KP2	0.174143	2.45942e-06		SDF2	-0.052838	3.23375e-05		TRIM26	0.0919107	0.000371301		MAP4K4	-0.130457	0.00281392		LOC102723927	0.0709359	0.00243815		TADA2B	-0.0309778	0.00400357		CLNS1A	0.142813	8.92653e-07		PSTPIP2	-0.134592	0.0263278
	IGKV1D-17	0.466158	2.74155e-06		CEACAM8	-1.01291	9.59836e-08		MICAL3	0.0631237	0.000415409			LILRA1	-0.28758	4.16584e-12		FAM96B	0.0679394	2.49259e-06		ANKRD22	-0.316367	3.24266e-05		ERAL1	0.116081	0.000371445		APTR	-0.0924173	0.00281951		TGFB1I1	0.105917	0.00244202		BCL10	-0.0620954	0.00405482		TMEM50B	0.220637	8.93351e-07		C1RL-AS1	-0.134486	5.16745e-08
	LOC100420880	0.2587	2.78397e-06		LRG1	-0.335255	9.64157e-08		C12orf73	0.0453625	0.000417752			LOC101928389	-0.319704	4.98579e-12		CNOT7	0.135429	2.50756e-06		LHFPL2	-0.1233	3.26145e-05		SHC1	0.0682012	0.000371445		NT5C2	-0.167542	0.00282728		C1orf220	0.0794268	0.00244904		CD209	-0.0543904	0.00405814		EPB41L4A-AS1	0.139384	9.0573e-07		YBX3P1	-0.134478	0.0329234
	ALKBH3	0.122339	2.79568e-06		THOC5	-0.157314	9.84621e-08		IGKV4-1	0.560034	0.000438634			LRRC37A3	-0.161365	1.03207e-11		CDC37L1	0.120518	2.51131e-06		CHIC2	-0.112303	3.40102e-05		RPLP1P4	0.257879	0.000378725		AGAP7P	-0.250566	0.00283951		PAX5	0.185494	0.00245024		CRYBG3	-0.111059	0.00411134		GLUD2	0.261763	9.06399e-07		RNF149	-0.134217	0.0177345
	HIST1H1D	0.247532	2.79698e-06		C19orf38	-0.254215	1.02073e-07		IGHV3-73	0.333866	0.000441974			UBE2Q2P2	-0.15493	1.11215e-11		SCOC	0.0629401	2.53047e-06		MIR22HG	-0.0607281	3.45948e-05		SSR2	0.204562	0.000378873		NLRX1	-0.075139	0.00287127		MMS19	0.056484	0.00247434		MYCL	-0.0560029	0.00416107		SUPV3L1	0.188572	9.06399e-07		TMEM91	-0.134192	1.08199e-06
	PKD1P3	0.153117	2.80468e-06		MTMR10	-0.179874	1.02576e-07		TUBB8P12	0.103223	0.000444422			KCNE3	-0.254767	1.33402e-11		PLXNB2	0.131897	2.53169e-06		SLC22A15	-0.177634	3.46915e-05		ERN1	0.202519	0.000379013		UXT-AS1	-0.0872253	0.00289371		DMWD	0.0473675	0.00249832		RPS6KA5	-0.13429	0.00418038		POLR2M	0.258838	9.08387e-07		FOXO3	-0.134183	0.0272906
	2018-09-09	0.117384	2.83924e-06		MAP3K3	-0.147825	1.03412e-07		PCNX4	0.121253	0.000454082			SNORD35A	-0.373268	1.33402e-11		DOCK9	0.197417	2.56233e-06		RPS15AP10	-0.127565	3.46915e-05		UQCC2	0.152528	0.000380294		GBGT1	-0.107973	0.00291109		NUDT4	0.064767	0.00252474		LOC644172	-0.132685	0.00418477		ZNF675	0.240351	9.0893e-07		FLJ45513	-0.134082	0.00151191
	PMEPA1	0.139261	2.86106e-06		THEMIS2	-0.160439	1.04577e-07		CYP51A1P1	0.200447	0.00045619			DDX11L1	-0.620004	2.00369e-11		POFUT1	0.0784467	2.57858e-06		NSFP1	-0.189614	3.49755e-05		AKR1B1	0.180077	0.000380637		HLA-F-AS1	-0.0653484	0.00293161		TIMP1	0.0899831	0.00253968		AMD1	-0.0892704	0.00421359		VDAC2	0.13596	9.1008e-07		CXorf65	-0.133994	0.0027271
	SEPHS1	0.100599	2.91717e-06		PHF21A	-0.177632	1.04715e-07		TUBB3	0.107601	0.000460762			HK2P1	-0.249932	2.00655e-11		LOC389906	0.150967	2.60994e-06		GSN	-0.0894671	3.51118e-05		KIAA0391	0.161802	0.000381412		FCGR1B	-0.312737	0.00293575		IGHV1-45	0.23142	0.00255967		MED30	-0.0501175	0.00425834		TRBV5-1	0.439329	9.13546e-07		MXI1	-0.133966	0.0310013
	GALNT12	0.0953523	2.92433e-06		GPSM2	-0.200069	9.35481e-08		IGLV2-5	0.382421	0.000466119			DDX11L11	-0.396434	3.40628e-11		LOC283357	0.128814	2.64117e-06		MOSPD1	-0.178433	3.51321e-05		AVEN	0.0852986	0.000385399		KIF24	-0.0747923	0.00294843		POU5F1P4	0.0815673	0.00257896		LOC654342	-0.0601738	0.00428997		AGMAT	0.204042	9.1498e-07		LINC01094	-0.133966	0.00140879
	ADAT1	0.138784	2.93007e-06		ITM2B	-0.133403	9.55424e-08		BTN3A2	0.195724	0.000466282			LRRC37A16P	-0.179934	4.138e-11		LOC285591	0.222944	2.64495e-06		LOC101928762	-0.079649	3.53723e-05		TXNDC15	0.13243	0.000386258		FLJ44635	-0.148465	0.00296504		LOC101927765	0.0609025	0.0026479		PLA2G4A	-0.0950468	0.00430113		HNRNPA0	0.168399	9.16584e-07		SLC36A1	-0.133837	8.02253e-05
	GSTM2	0.173965	2.93909e-06		SBNO2	-0.162434	1.11883e-07		LOC101928343	0.093158	0.000469552			DDX11L5	-0.576923	6.15283e-11		LOC101243545	0.0749773	2.6454e-06		RAB27B	-0.220996	3.54296e-05		AXIN2	0.10326	0.000386375		SMIM5	-0.111436	0.00296872		RPS6KB2	0.0361607	0.00265159		PRR13	-0.0806417	0.0043118		MAP2K1	0.132886	9.16584e-07		TOR1B	-0.133774	0.0425809
	LOC105371032	0.324829	2.96853e-06		MXD1	-0.2476	9.93471e-08		PA2G4P4	0.105356	0.00047116			PPM1D	-0.195368	2.08853e-10		C16orf58	0.0522997	2.66733e-06		CARD8	-0.106575	3.55226e-05		GIMAP1	0.211684	0.000386842		TMCC1	-0.164636	0.00297122		RDH5	0.0678156	0.00270647		BASP1	-0.100927	0.00432537		POLR3GL	0.137526	9.16584e-07		LOC101929738	-0.133665	0.00416229
	RPS13	0.288724	3.03209e-06		CD274	-0.477844	1.18828e-07		LOC401602	0.108454	0.000472786			ST14	-0.11932	2.83334e-10		LINC01336	0.177684	2.69902e-06		MTMR3	-0.117235	3.59528e-05		TULP3	0.153198	0.000387605		RNF13	-0.127599	0.00297546		E2F1	0.0509931	0.00270708		TMEM55A	-0.143822	0.0043387		LOC100506985	0.381276	9.16584e-07		TRAFD1	-0.133603	0.011191
	TNRC6A	0.142372	3.03327e-06		CTTN	-0.23862	1.1895e-07		SIPA1L3	0.0698008	0.000474115			CYP4F2	-0.315042	3.27064e-10		REREP3	0.105825	2.70749e-06		NDE1	-0.082212	3.59528e-05		DDX1	0.228699	0.000387721		ASF1B	-0.0932151	0.00302314		JAKMIP1	0.0523562	0.00270852		APOL3	-0.0963814	0.00439537		HSF2	0.204609	9.36715e-07		AGAP4	-0.133239	0.000905246
	HNRNPA1P33	0.23837	3.04772e-06		ADM	-0.345871	1.25337e-07		GRIK4	0.0748326	0.000477758			MSRB1	-0.294395	3.29137e-10		G3BP1	0.199391	2.71552e-06		VPS8	-0.122348	3.61398e-05		ZNF607	0.151192	0.000388338		IFT122	-0.0464092	0.00303332		MEF2C	0.119565	0.00272113		LPP	-0.100647	0.00450148		ZNF551	0.159074	9.39334e-07		LOC105372698	-0.133194	0.046922
	EPHB6	0.0769228	3.05355e-06		ELOVL5	-0.135067	1.11899e-07		MPZL1	0.199752	0.000478188			SIGLEC7	-0.159131	3.60324e-10		ZNF600	0.198132	2.776e-06		NAMPT	-0.160236	3.62069e-05		PSMC4	0.175036	0.000388856		AHCTF1	-0.11107	0.00304796		INPP5F	0.077106	0.00274706		NRG1	-0.119159	0.00450148		CLCC1	0.207793	9.40718e-07		CDK14	-0.133134	0.00542364
	SNRPD2P1	0.266386	3.07787e-06		MBD6	-0.141261	1.12645e-07		HERC2P3	0.0746837	0.000503468			SPATA20	-0.116927	4.73366e-10		ZNF681	0.125629	2.78661e-06		FERMT3	-0.0779455	3.66341e-05		CCT8	0.220258	0.000391105		SLC23A2	-0.0884864	0.00306114		IGHA1	0.351388	0.00275177		STAG2	-0.0690723	0.00450148		IL2RA	0.248038	9.60821e-07		DYNLT1	-0.13311	0.00599407
	THAP2	0.109075	3.08003e-06		DIRC2	-0.212522	1.2834e-07		IGLV2-18	0.428707	0.0005278			LOC101927999	-0.40511	5.21861e-10		NAA20	0.0738683	2.81881e-06		SOCS3	-0.136965	3.67439e-05		RRP15	0.155128	0.000393852		MUSTN1	-0.128089	0.00307941		TUBB1	0.188828	0.00276696		CD46	-0.118588	0.00450403		YTHDF1	0.11231	9.67806e-07		FTX	-0.133045	0.00882977
	XRCC1	0.127068	3.09175e-06		FAM111A	-0.131891	1.12952e-07		IGHV4-34	0.379684	0.000528964			RNVU1-19	-0.319437	5.5214e-10		RPF2	0.168692	2.83395e-06		CTSA	-0.0921768	3.74862e-05		ATPAF1	0.120123	0.000393852		LITAF	-0.128983	0.0030795		PTGER4	0.0977662	0.00276917		CYP27A1	-0.133945	0.00456137		TSHZ1	0.227248	9.6917e-07		VAMP1	-0.132942	0.00042409
	KGFLP2	0.141136	3.10568e-06		STK10	-0.0955498	1.14579e-07		STAMBPL1	0.104083	0.000534615			KANSL1	-0.262406	6.37617e-10		TIFAB	0.0929551	2.85242e-06		SRP54-AS1	-0.0756686	3.75946e-05		FAU	0.112372	0.000394089		CPEB4	-0.18559	0.00313211		LOC400499	0.104589	0.0027851		UBE2D1	-0.13615	0.00456137		TWISTNB	0.20236	9.6917e-07		PHTF1	-0.132923	0.00330276
	ZNF16	0.155144	3.12223e-06		TCN1	-0.604884	1.3244e-07		ANKMY2	0.0991311	0.000535823			NR6A1	-0.158089	7.22802e-10		PKD1P1	0.0652364	2.85274e-06		LOC101927522	-0.133598	3.76614e-05		SYNGAP1	0.0946879	0.000397656		IMPA2	-0.145442	0.00314367		PDE1B	0.0571682	0.00278812		RNF20	-0.0604875	0.00460531		DDX19B	0.123139	9.69179e-07		FRAT1	-0.132802	0.0109141
	TSFM	0.0524088	3.12804e-06		MYOM1	-0.134876	1.16703e-07		RAB30	0.154666	0.000536626			ADGRE3	-0.421925	9.33737e-10		NARS	0.134559	2.85384e-06		TMEM260	-0.105761	3.76614e-05		NOB1	0.177911	0.000397708		ALPL	-0.378613	0.00315293		AHSA2	0.118474	0.00279433		PARP2	-0.057244	0.00474376		EIF1AXP1	0.304207	9.69179e-07		IRF7	-0.132605	0.00799717
	TMEM19	0.220446	3.17236e-06		FAM53C	-0.175293	1.33691e-07		TRAJ5	0.200933	0.000548221			SUSD6	-0.167196	9.91112e-10		ACVR2A	0.117844	2.87409e-06		PRRG4	-0.221839	3.81958e-05		SMAD5	0.194364	0.000398202		MPO	-0.383555	0.00316092		SLC25A25-AS1	0.0610687	0.00282485		NFE4	-0.236918	0.00475126		LOC100128776	0.272332	9.69179e-07		IFRD1	-0.132333	0.0150284
	C12orf66	0.132637	3.18141e-06		TMEM127	-0.119146	1.35271e-07		SSSCA1-AS1	0.0920803	0.000558637			TSPAN16	-0.164722	2.13863e-09		NOA1	0.164825	2.87873e-06		LOC100500719	-0.206189	3.82306e-05		LEPROTL1	0.186455	0.00039831		NARF	-0.12689	0.00316604		LSM8	0.0789224	0.00286828		GLTSCR1	-0.0482279	0.00476911		TAF9B	0.206034	9.77776e-07		AVIL	-0.132238	0.0154609
	TMEM41A	0.088321	3.18293e-06		TDRP	-0.122077	1.3569e-07		EXOC2	0.147144	0.000563365			LOC105374264	-0.544698	2.13945e-09		LY75	0.155405	2.89141e-06		ARSA	-0.0602362	3.82504e-05		PTGER4	0.16494	0.000398576		UBE2D1	-0.195333	0.00318037		LOC100507616	0.163986	0.00296345		DGAT1	-0.0557333	0.0048019		CCDC59	0.15808	9.79202e-07		CTDSPL	-0.132169	0.0238562
	EIF4A2P4	0.224012	3.22074e-06		PISD	-0.190762	1.36661e-07		NUDT7	0.0573774	0.000566577			HEBP1	-0.396553	2.70959e-09		TMEM230	0.110766	2.9462e-06		NEK6	-0.0900829	3.8892e-05		ZNF175	0.140622	0.000398576		ACSL1	-0.296351	0.00318051		LOC644919	0.0655879	0.00301612		CYP4F12	-0.0652757	0.00485385		TRMT10C	0.190148	9.82794e-07		PDLIM1	-0.132067	0.00548299
	VSIG1	0.323983	3.22323e-06		VPS8	-0.205084	1.38813e-07		CDC20	0.137128	0.000572894			LOC101927851	-0.336977	3.07634e-09		TIMM22	0.101754	2.95822e-06		IFIT1B	-0.356512	3.94679e-05		TRAC	0.375928	0.000400424		SNX27	-0.141095	0.00323034		MT1A	0.124937	0.0030839		PPP4C	-0.0579049	0.00485385		THAP12	0.140582	9.84725e-07		GAB2	-0.131825	0.00623987
	ATP5G2	0.102387	3.24671e-06		SLC25A44	-0.197603	1.3908e-07		PLEKHG1	0.193088	0.000575855			LOC339874	-0.201524	3.46624e-09		KLHDC3	0.0786366	2.9822e-06		KLF1	-0.124108	4.01308e-05		CPSF1P1	0.11477	0.000401758		ST3GAL4-AS1	-0.145902	0.00327246		MIR181B1	0.157766	0.0031222		PVALB	-0.0861819	0.00485385		RBBP9	0.19481	9.85564e-07		PRR5L	-0.1317	0.0213796
	LSM2	0.0973512	3.24807e-06		FFAR2	-0.369796	1.41782e-07		HSD17B7P2	0.108247	0.000599483			LOC101929947	-0.186852	3.4892e-09		SLC25A6P2	0.152441	2.99862e-06		SNORA74B	-0.101235	4.01901e-05		EEF1G	0.276027	0.00040205		LOC105747689	-0.286886	0.00328196		BCL2L11	0.113702	0.00317368		MARC1	-0.172478	0.00495143		LRPPRC	0.27065	9.87161e-07		AP5B1	-0.131555	0.00137573
	ZFAND5	0.121807	3.2712e-06		PDK3	-0.180615	1.42303e-07		MZB1	0.26578	0.000610226			TRIM52-AS1	-0.0747206	3.54292e-09		PEX6	0.0576582	3.01243e-06		LOC101930112	-0.135012	4.01911e-05		COG1	0.119185	0.000403476		KIAA0226L	-0.232897	0.0033164		ADGRL1	0.056269	0.00319589		ZNF816	-0.0887329	0.00503383		CHRAC1	0.146906	9.87161e-07		NPPA-AS1	-0.131103	8.96187e-06
	GPR18	0.282397	3.27287e-06		DGKG	-0.178122	1.43805e-07		CCNF	0.0589441	0.000611693			GPAT3	-0.24134	5.22817e-09		HEG1	0.170871	3.01451e-06		SNORD35A	-0.18213	4.04695e-05		SNUPN	0.125695	0.000404592		LINC01220	-0.110402	0.0033164		TUBA8	0.0819738	0.00322394		ATP9A	-0.0591237	0.00504904		MID2	0.21703	9.90794e-07		ESPN	-0.131054	3.063e-05
	CCL28	0.10912	3.27623e-06		TPM3	-0.105164	1.43676e-07		PDCD5	0.0490818	0.000611693			RASSF3	-0.121348	6.83102e-09		NID1	0.170519	3.04937e-06		RFWD2	-0.139222	4.13128e-05		NDUFS5P7	0.278933	0.000404939		CLEC4D	-0.386465	0.00333305		POU2AF1	0.143902	0.00325349		UEVLD	-0.0960271	0.00507869		DDX20	0.167509	9.92443e-07		GUCD1	-0.131048	0.0158999
	NUDCD1	0.178207	3.28098e-06		RHOT1	-0.154426	1.27584e-07		TRIB2	0.104086	0.00061745			C19orf38	-0.242078	7.70863e-09		MMGT1	0.105281	3.10414e-06		STK19	-0.0571984	4.15616e-05		ELAC2	0.161287	0.000406322		GK3P	-0.178227	0.00334323		NT5C	0.0466341	0.00325474		MAP2K6	-0.185928	0.00513381		CARNMT1	0.155092	9.951e-07		RAB24	-0.130862	0.00260719
	CCDC127	0.161283	3.28976e-06		RTN3	-0.227543	1.46838e-07		LOC100506123	0.130137	0.000620343			PCMTD1	-0.147937	7.81088e-09		NAT10	0.151842	3.1224e-06		LAG3	-0.08889	4.23967e-05		NAP1L1P3	0.197658	0.00040663		ECRP	-0.235129	0.00337604		BSDC1	0.0423257	0.00325994		ITM2B	-0.0793065	0.00514504		RWDD1	0.115911	9.96592e-07		GYPE	-0.130832	0.041188
	USP5	0.127534	3.33591e-06		PPM1D	-0.171231	1.29772e-07		IGLV1-50	0.327625	0.000623097			LOC285505	-0.242339	7.86306e-09		RAN	0.0708986	3.13097e-06		LOC101927851	-0.196991	4.25626e-05		EEF1D	0.129767	0.000407776		ARRB2	-0.12683	0.00338269		LOC642929	0.139434	0.00326993		ARL4A	-0.162361	0.0051836		DGKA	0.262157	1.00252e-06		SLC2A3	-0.130745	0.0161832
	PMS2P9	0.310024	3.35123e-06		CARD16	-0.291994	1.48803e-07		PDIA6	0.122984	0.000623097			DHRS4-AS1	-0.104273	8.12834e-09		R3HDM1	0.0834638	3.14999e-06		CDC14B	-0.0739594	4.25854e-05		FMN1	0.276568	0.000410339		SYNE1	-0.211525	0.00340266		IGHG4	0.202354	0.00327321		CREBBP	-0.071664	0.00521592		EXOSC2	0.182723	1.00276e-06		SMA4	-0.130376	0.0139245
	IMP4	0.0951626	3.38357e-06		CAPN1	-0.095027	1.51429e-07		UBIAD1	0.100252	0.000627847			LOC105375566	-0.505731	1.04707e-08		EIF2S3	0.188282	3.17835e-06		TUBA8	-0.0947481	4.26681e-05		CFD	0.344809	0.000410588		EHMT1-IT1	-0.131059	0.00341605		DGCR8	0.0578867	0.00331856		NBPF26	-0.105694	0.00522665		U2AF2	0.151011	1.00341e-06		GBP2	-0.130299	0.0212661
	CYP4F22	0.136534	3.39821e-06		RAB33B	-0.177189	1.54437e-07		CDK2AP2	0.0794884	0.000633472			UIMC1	-0.208318	1.23318e-08		ATP5L2	0.0998798	3.19422e-06		WDR26	-0.120124	4.27121e-05		HNRNPA1P10	0.251958	0.000411729		PLEKHG3	-0.113679	0.00344983		METTL17	0.075427	0.00333372		CSGALNACT1	-0.159159	0.00524226		CCR4	0.399459	1.01009e-06		LOC105375785	-0.130119	0.00984715
	ZNF549	0.114166	3.39821e-06		DLEU2	-0.229232	1.58115e-07		DCPS	0.117975	0.000633472			LOC100422645	-0.139103	1.55503e-08		PRR12	0.0707728	3.21472e-06		LOC613206	-0.0797219	4.28976e-05		EMD	0.127869	0.000411745		PLXNC1	-0.139023	0.0034817		MAP3K1	0.097142	0.00334852		CARD8-AS1	-0.105399	0.00525883		DCAF7	0.175786	1.01347e-06		USP32P3	-0.130037	0.000283318
	RPUSD4	0.0804704	3.39921e-06		SLC11A1	-0.313906	1.59414e-07		RNGTT	0.137365	0.000633472			GTF2IP4	-0.181436	1.7295e-08		POGK	0.086645	3.22724e-06		LILRA6	-0.188286	4.32838e-05		MINK1	0.0690247	0.000412391		LCE1F	-0.104541	0.00348435		SETD6	0.0423187	0.00335091		GLTP	-0.0688982	0.005267		ZNF275	0.164287	1.01759e-06		CHSY1	-0.130031	0.00340234
	RPS2	0.171575	3.40101e-06		AMN1	-0.219515	1.60822e-07		TIGIT	0.104238	0.000634174			TRIQK	-0.17571	1.94191e-08		DDT	0.119254	3.23924e-06		JUN	-0.0673218	4.3398e-05		TAF9BP1	0.254569	0.000413505		PLXNA2	-0.0850468	0.00348467		TXNDC5	0.102641	0.00338677		FAM118A	-0.0798927	0.00530072		AFG3L2P1	0.277447	1.01759e-06		ARAP1	-0.129996	2.58392e-05
	HLA-DRB1	0.330771	3.4021e-06		HSPBAP1	-0.175335	1.46042e-07		TRAM2	0.155968	0.000651721			DGCR2	-0.0971643	2.39738e-08		EMC1	0.0817437	3.24344e-06		KIF1B	-0.144113	4.38373e-05		STIM2	0.140408	0.000413537		B9D2	-0.0886301	0.00349959		ATG4D	0.0432654	0.00340564		POLD4	-0.0417123	0.00541052		RBM8B	0.149287	1.01759e-06		MAP2K3	-0.129929	0.0238129
	TMEM214	0.117063	3.40943e-06		NAIP	-0.484752	1.67314e-07		SUPV3L1	0.138914	0.000679344			TDP2	-0.204786	2.79995e-08		NOLC1	0.13876	3.24987e-06		PSMB9	-0.107106	4.42038e-05		CRY2	0.0608022	0.000415433		FRAT2	-0.195985	0.00350223		EEF1DP3	0.0656006	0.00343194		PER2	-0.0384785	0.00555466		DAP3	0.131206	1.01879e-06		USP32	-0.129848	0.000810451
	SLC41A3	0.0606361	3.45178e-06		MOB1B	-0.196355	1.67843e-07		OSBPL3	0.118628	0.000686713			CCDC126	-0.141124	3.38049e-08		C17orf51	0.0612188	3.2617e-06		MAF	-0.082373	4.46553e-05		THUMPD1P1	0.304187	0.000417417		C2orf61	-0.059712	0.00350511		ST3GAL5-AS1	0.0793154	0.00343566		EP400NL	-0.0346915	0.00558739		RNF20	0.109096	1.01898e-06		ALOX5	-0.129771	0.00333099
	RPS20	0.207462	3.4654e-06		NAPB	-0.116101	1.6812e-07		IGHD	0.322641	0.000691504			ZNF763	-0.16384	3.51879e-08		ANK3	0.179504	3.27297e-06		JAK2	-0.131064	4.49325e-05		SIPA1L3	0.111468	0.000417571		ASAH1	-0.148465	0.00352887		LINC00520	0.0544527	0.00345033		LOC730378	-0.0912975	0.00558895		TMEM109	0.233048	1.03986e-06		LOC284454	-0.129643	0.00385255
	RAN	0.111453	3.47154e-06		EZH1	-0.125366	1.69666e-07		MRI1	0.0485371	0.000697102			OSBPL1A	-0.16287	3.85099e-08		PABPC1P4	0.110822	3.27924e-06		PNPLA2	-0.157284	4.66904e-05		OARD1	0.143624	0.000418538		SSH3	-0.0658516	0.00354089		MGC72080	0.10019	0.00346815		PLXND1	-0.0691069	0.00559519		PTER	0.181023	1.0532e-06		FAM151B	-0.129313	4.63753e-07
	HMOX2	0.0447451	3.48741e-06		GUSBP11	-0.145221	1.76096e-07		TRAV26-1	0.293572	0.000698728			C20orf197	-0.172866	4.68152e-08		HLTF	0.159549	3.34972e-06		MIR421	-0.157233	4.69776e-05		SF3A3	0.186152	0.00041963		AOC3	-0.0999678	0.00355011		TRBV24-1	0.231232	0.00348707		HIBADH	-0.0848	0.005612		RBMX	0.210562	1.05819e-06		SOX6	-0.129239	0.0169409
	RPL17P36	0.281441	3.54519e-06		SEPT5-GP1BB	-0.235105	1.53362e-07		CDK12	0.0686866	0.000706994			LINC00243	-0.145731	4.81728e-08		ZNF551	0.115169	3.34972e-06		CCM2	-0.0617699	4.74944e-05		SBF1P1	0.0802435	0.000419977		CD1D	-0.0763891	0.00355601		HHAT	0.0460464	0.00350768		SLC16A3	-0.0607125	0.00561364		THUMPD1	0.178793	1.05988e-06		LOC105370567	-0.129156	0.00321267
	MGAT5	0.205515	3.54672e-06		STX16	-0.140466	1.53683e-07		SNORD32A	0.118525	0.000709691			NME8	-0.280095	4.86306e-08		CIPC	0.0400139	3.38577e-06		GALNT4	-0.0757025	4.91326e-05		TSFM	0.0793935	0.000420391		TDP2	-0.159337	0.00362302		C19orf12	0.0402789	0.003536		WDR60	-0.0542912	0.00566179		EIF4A2P1	0.248966	1.06057e-06		SLC2A1	-0.129135	0.00208099
	MRPL9P1	0.29568	3.55011e-06		PICALM	-0.129563	1.78134e-07		IGLC6	0.433561	0.000715772			LOC105372698	-0.288953	5.10666e-08		MBLAC2	0.0725567	3.39145e-06		KMT2E-AS1	-0.0719814	4.9156e-05		ASXL1	0.0791316	0.000420842		LIN7A	-0.264362	0.0036552		CBWD3	0.162226	0.00360047		PPP2R3C	-0.0917893	0.00566209		HNRNPR	0.233259	1.07275e-06		EPHB1	-0.129022	0.00314333
	LEPROTL1	0.205449	3.55508e-06		LATS2	-0.100724	1.83345e-07		IGKV1-17	0.479293	0.000748197			LINC01061	-0.226423	6.42833e-08		TGFBI	0.210627	3.4231e-06		SLC7A6	-0.0985531	4.91634e-05		MAGOH	0.114129	0.000420842		NFKBID	-0.0739174	0.00366376		FUT8	0.10361	0.00360264		PYGL	-0.178624	0.00567059		ARL4C	0.263335	1.07545e-06		GABRR2	-0.129016	4.29327e-07
	MTR	0.193131	3.6026e-06		RNF185	-0.100567	1.84153e-07		RASA4DP	0.136338	0.000749027			PGDP1	-0.224567	1.11163e-07		IPO5	0.117436	3.44215e-06		TMEM44-AS1	-0.0509947	4.95255e-05		SLC37A1	0.0790135	0.000420842		ZBTB37	-0.104843	0.00368634		CEP250	0.0344844	0.00360607		KIAA0319L	-0.0734113	0.00571763		COX7C	0.250982	1.07647e-06		CREG1	-0.128884	0.0181351
	SLC39A8	0.133638	3.61297e-06		LOC400927	-0.109724	1.60118e-07		CCR6	0.16654	0.000761852			CEACAM4	-0.277915	1.11314e-07		ZNF569	0.0759186	3.44818e-06		GDPD3	-0.0789495	4.96801e-05		ACTL6A	0.170361	0.000420842		RBM47	-0.184545	0.00373785		LOC101927522	0.119364	0.00360607		SIGLEC14	-0.25314	0.00574307		METAP1	0.198462	1.07647e-06		AHSA2	-0.128766	0.00209792
	RMDN3	0.0795554	3.61337e-06		FTH1	-0.191101	1.86115e-07		RHOBTB2	0.0544281	0.000773637			MIR3978	-0.216502	1.12695e-07		PBX3	0.0711394	3.46163e-06		RCOR3	-0.0884446	4.97156e-05		CD3E	0.326395	0.000420842		LOC100289473	-0.20431	0.00373785		FAR2	0.143261	0.00361107		TMCC3	-0.147402	0.00574307		UBP1	0.125616	1.07647e-06		TSHZ3	-0.128692	3.54003e-05
	ADCK1	0.0625892	3.65017e-06		LOC101927999	-0.396831	1.87616e-07		ADAT1	0.0856543	0.000774721			LOC643072	-0.185237	1.40584e-07		MRPL11	0.100541	3.49953e-06		SNORA16B	-0.18527	4.99398e-05		SMARCAL1	0.107726	0.000421827		BTNL8	-0.134662	0.00374641		SELENBP1	0.290066	0.00362908		OSTF1	-0.096477	0.00577321		MGAT4A	0.27387	1.08199e-06		ATP6V0C	-0.128626	9.72347e-05
	FAM60A	0.201321	3.713e-06		EHD1	-0.0877441	1.62358e-07		ZNF714	0.0722038	0.000774721			LOC100133331	-0.239409	1.42747e-07		STT3B	0.143483	3.54807e-06		ACTN1	-0.10383	5.12675e-05		TRIT1	0.142805	0.000421827		NCF2	-0.151466	0.00376367		ST6GALNAC6	0.0672947	0.00363438		ADCK3	-0.0392416	0.00578563		ARL2BP	0.170846	1.08442e-06		CSF1	-0.1286	2.10094e-06
	IGFBP3	0.0961603	3.7136e-06		MYO9B	-0.150019	1.62689e-07		JAKMIP1	0.0587291	0.000779294			LOC285638	-0.156364	1.45603e-07		MPI	0.0885204	3.55323e-06		FLJ46875	-0.11445	5.15883e-05		FAM168B	0.0977418	0.000422083		DHRS7	-0.119016	0.00377304		PMS2P2	0.0839314	0.00367376		TIRAP	-0.0355407	0.00582194		PCYOX1	0.28267	1.09039e-06		NCOA4	-0.128519	0.00149976
	RPLP1	0.238287	3.71779e-06		DGAT1	-0.100779	1.90242e-07		MPRIP	0.0783187	0.000784256			CDKL5	-0.175963	1.60346e-07		EIF2A	0.155245	3.58499e-06		YPEL3	-0.103569	5.20827e-05		RPS13	0.314804	0.000422083		LOC400927	-0.0812207	0.00380138		IGHV3-48	0.264058	0.00367453		OSBPL2	-0.0842457	0.00583874		GATC	0.136326	1.09196e-06		TRA-CGC3-1	-0.128479	0.000962375
	ATP1A1	0.222593	3.72984e-06		ARRDC4	-0.334073	1.90209e-07		SKA2	0.0981801	0.000785571			ARF3	-0.0792574	1.71332e-07		PHB	0.0769146	3.61919e-06		PDLIM1P1	-0.120564	5.27204e-05		EIF3F	0.248327	0.000423769		GOLGA6L1	-0.0773605	0.00381282		SDHAP3	0.0520299	0.00368859		PLCB1	-0.116994	0.0058407		RSL24D1	0.228776	1.09267e-06		MIR3916	-0.128285	0.00558966
	DDX24	0.261558	3.7403e-06		CTBS	-0.233789	1.66476e-07		CD81	0.0679741	0.000789559			NFAM1	-0.168642	1.96598e-07		TRAV8-6	0.245074	3.65621e-06		SLC25A51	-0.0649056	5.40532e-05		TMEM109	0.20483	0.000425004		BICD2	-0.0857367	0.00384558		DSPA2D	0.175007	0.00369229		LOC101929531	-0.161616	0.00584525		TOMM22	0.158803	1.09381e-06		DXO	-0.128267	8.10626e-05
	POP1	0.0914599	3.7786e-06		FAM8A1	-0.215199	1.97233e-07		TREML3P	0.215615	0.000795063			TMEM8A	-0.10598	2.01459e-07		CAMSAP1	0.0599382	3.67893e-06		TMEM40	-0.149461	5.41445e-05		PPP1R9B	0.0971726	0.000425004		UBOX5	-0.0680807	0.00386592		PRDM8	0.0616084	0.00372172		CDADC1	-0.0531711	0.00589276		ENOX2	0.15686	1.10449e-06		LOC339192	-0.128267	8.17558e-05
	ATIC	0.185949	3.80754e-06		ITGAM	-0.234686	1.98114e-07		RMDN3	0.0557873	0.000808177			CD1D	-0.096241	2.22197e-07		AP1AR	0.0944566	3.70246e-06		PRDM8	-0.0675858	5.41623e-05		HNRNPUL1	0.117623	0.000425098		CMTM1	-0.152934	0.00387555		SLC25A25	0.0465911	0.00373105		CHMP2B	-0.0915544	0.00589597		LANCL1	0.187495	1.10559e-06		TIMM10	-0.128236	0.0461506
	CTBP1-AS2	0.058273	3.84595e-06		AKIRIN2	-0.169103	2.0091e-07		LINC01599	0.119476	0.000809653			LOC101929331	-0.213201	2.36601e-07		DNAJB9	0.0466249	3.71345e-06		GCLC	-0.171239	5.43562e-05		EVL	0.130946	0.000425098		EEPD1	-0.098086	0.00389078		CRKL	0.0647876	0.00375322		LOC101060128	-0.119279	0.00595504		MTA2	0.209176	1.12827e-06		LOC101927963	-0.128216	0.000803728
	TCEAL8	0.197009	3.85235e-06		C5AR1	-0.28349	2.03067e-07		SNORD41	0.164863	0.000810855			RPS2P5	-0.82022	2.71229e-07		ENOPH1	0.11057	3.75584e-06		ZNF185	-0.101897	5.45408e-05		TIGAR	0.15673	0.000425417		ALPK1	-0.234564	0.00389661		TMEM208	0.0554874	0.00378015		C7orf26	-0.0658268	0.00598072		LOC729317	0.261417	1.12851e-06		LINC01270	-0.128058	0.017311
	RRN3	0.220668	3.8776e-06		LOC101930112	-0.211443	2.03358e-07		INF2	0.0707802	0.000815423			SNORA16B	-0.256499	2.98542e-07		ZNF204P	0.072378	3.76271e-06		LOC105370514	-0.162317	5.49932e-05		MRPL3P1	0.312651	0.000427237		NAP1L5	-0.0765245	0.00389923		TTC21A	0.0739997	0.00379472		MCCC1	-0.0674248	0.00598105		UBASH3A	0.239433	1.13788e-06		MIR27A	-0.127992	0.0268536
	ZNF460	0.139565	3.88071e-06		SNRNP35	-0.0709427	2.05495e-07		ZNF100	0.166313	0.000818474			FAM200B	-0.156343	3.42978e-07		RPS14P3	0.118227	3.81235e-06		RAD51-AS1	-0.0867422	5.54136e-05		CNOT6	0.14872	0.00042776		NFE4	-0.291888	0.0039054		IGSF9B	0.0548941	0.0038014		EAPP	-0.0730303	0.0059856		S1PR1	0.316109	1.13818e-06		LYL1	-0.127965	0.00100045
	RAB30	0.24174	3.88087e-06		ZNF746	-0.0986203	1.79235e-07		MAP4K1	0.0952169	0.000830448			SEC22B	-0.0971753	3.583e-07		SYNE3	0.0571174	3.8834e-06		LOC105379251	-0.339081	5.55858e-05		LOC729998	0.291498	0.00042776		DNAJB6	-0.0988392	0.00394123		PCNX4	0.0974845	0.00384175		APOBR	-0.0653247	0.00598752		RPL36AP40	0.211049	1.14123e-06		LOC730378	-0.127925	0.000108425
	DIS3L2	0.0672117	3.88696e-06		G6PD	-0.156536	1.79665e-07		IGHV3-53	0.41933	0.000841979			LOC388955	-0.18184	4.28104e-07		NOL4L	0.0577716	3.8915e-06		STX10	-0.0704542	5.56181e-05		HSPA8	0.247094	0.000428028		TESK2	-0.10214	0.00394542		IGHJ5	0.296339	0.00384945		MCEMP1	-0.216291	0.00607658		KCNA3	0.269487	1.15699e-06		TMEM260	-0.127835	0.000570382
	ZBTB41	0.27002	3.88696e-06		STK40	-0.139154	2.11072e-07		IGKJ4	0.271733	0.000864083			LOC391349	-0.126129	5.073e-07		CFAP36	0.129648	3.96396e-06		TAOK2	-0.0308787	5.60395e-05		RING1	0.0833907	0.000428028		SLC11A1	-0.238467	0.00394974		MTOR	0.0665905	0.00384945		VPS4B	-0.0765696	0.00612911		SLC35B4	0.157384	1.15699e-06		EIF2AK1	-0.127773	0.0447388
	ZNF480	0.138579	3.88696e-06		LOXHD1	-0.138078	2.1174e-07		IGKV1-6	0.545118	0.000868562			TRBV28	-0.51022	5.29169e-07		NOC3L	0.187878	4.00414e-06		NCF1	-0.115001	5.70968e-05		ELAVL1	0.136385	0.000428744		DGKG	-0.110495	0.00396092		TAB3	0.104016	0.0038989		SRD5A3	-0.10977	0.00616273		VMA21	0.1797	1.16089e-06		HECTD4	-0.127702	0.000476769
	MIR4737	0.223264	3.96026e-06		RCOR3	-0.128733	1.90357e-07		PTCH1	0.115581	0.000869085			LOC105376505	-0.290475	6.75833e-07		ATP5G1P4	0.19594	4.00647e-06		ZNF346	-0.0599876	5.7408e-05		POLR3D	0.0928607	0.000431473		HDAC4	-0.0892762	0.00396759		MINK1	0.0435378	0.00392446		LOC105376517	-0.0655603	0.00618261		OXA1L	0.214913	1.16735e-06		GP1BA	-0.127687	0.0106452
	FBXO31	0.12042	3.96784e-06		TNFRSF1A	-0.170205	1.93057e-07		IGKV1-16	0.291834	0.000870925			NHSL2	-0.16291	6.90236e-07		SEPHS1	0.0685116	4.02801e-06		CSF3R	-0.13987	5.74683e-05		APOBEC3D	0.165949	0.000432217		MAPK13	-0.100168	0.00398025		MAP3K7CL	0.118637	0.00393903		LOC105371512	-0.102432	0.00621423		PURA	0.0662388	1.18472e-06		GPCPD1	-0.127292	0.00902986
	HCFC1	0.146653	3.99888e-06		HCK	-0.202897	2.27897e-07		HLA-DQA2	0.228167	0.000884073			SLC29A3	-0.100408	7.04106e-07		DNAJB1	0.120177	4.08391e-06		TCIRG1	-0.081942	5.77298e-05		GOLGA8B	0.328587	0.000432217		LYST	-0.153301	0.00398861		COL19A1	0.0924437	0.00396395		LOC102723741	-0.162405	0.00622052		CLSTN1	0.207388	1.19351e-06		LOC105372578	-0.127263	0.00870819
	FAM35A	0.23314	4.13669e-06		LOC100132287	-0.245717	2.30245e-07		IGLV7-46	0.305704	0.000888515			PLCG2	-0.109537	7.05476e-07		PDCD6IPP2	0.0655071	4.10614e-06		NELFCD	-0.110477	5.77857e-05		LOC105371032	0.334707	0.000432348		RGL3	-0.0806989	0.00398861		AP1G2	0.0591176	0.0039714		MTR	-0.0942021	0.00623247		TNFRSF10A	0.150652	1.19614e-06		MIR320E	-0.127262	4.54041e-05
	CCDC115	0.091252	4.18015e-06		PDCD1LG2	-0.304759	2.32087e-07		RTKN2	0.208677	0.000902358			LOC101929819	-0.197163	7.58686e-07		H2AFY2	0.0518761	4.11944e-06		MGEA5	-0.0913625	5.77891e-05		GANAB	0.198226	0.000433557		ALOX12-AS1	-0.0806064	0.00399445		RNF123	0.14408	0.0040162		PHKA2	-0.0848169	0.00629508		DLAT	0.181731	1.21532e-06		LINC01504	-0.127233	1.08853e-05
	PRRC2B	0.137347	4.18947e-06		ZNF552	-0.146767	2.35203e-07		PLCXD1	0.0531223	0.000902955			LOC105371433	-0.167612	7.92335e-07		TSR1	0.117414	4.1315e-06		FBXL5	-0.11882	5.7899e-05		STT3B	0.213488	0.000437132		ARHGEF11	-0.122083	0.00400613		MXI1	0.167045	0.00406112		PRKCD	-0.100698	0.00632875		CS	0.180345	1.21712e-06		SCARNA9	-0.126702	0.0223602
	ERAL1	0.0943271	4.19678e-06		FBXL4	-0.180115	2.41689e-07		LOC100506405	0.0828352	0.000903396			PNPLA1	-0.172502	8.61323e-07		HABP4	0.0909655	4.13652e-06		FTH1	-0.112848	5.83608e-05		PTGER2	0.146056	0.000437132		GRINA	-0.165248	0.00401893		PDE8A	0.0797197	0.00408231		CXorf38	-0.0630142	0.0063742		AFG3L2	0.143239	1.22451e-06		CDH1	-0.126675	0.00108979
	SF3B3	0.190673	4.21472e-06		DBNL	-0.103751	2.42314e-07		CEPT1	0.0842017	0.000904741			LINC00937	-0.154248	9.19849e-07		CTSO	0.186689	4.14996e-06		DYSF	-0.204501	5.84868e-05		FUBP3	0.124825	0.000437132		MMP25	-0.219303	0.00403595		GEMIN8	0.0413912	0.0041185		RCN1P1	-0.183535	0.00645995		MFSD6	0.187394	1.22764e-06		SHISA7	-0.126607	0.00041076
	SLC35F2	0.103537	4.24049e-06		FPR2	-0.355801	2.427e-07		PPP3CC	0.119639	0.000927903			SLC8B1	-0.0950237	9.22654e-07		TNRC6C	0.0880995	4.16451e-06		LRSAM1	-0.039276	5.87296e-05		MED24	0.106209	0.000437132		MYO5A	-0.119479	0.00403923		MACF1	0.103022	0.00416048		ACTN4P1	-0.0601175	0.00650249		PPP1CC	0.198471	1.22814e-06		TNK2-AS1	-0.126539	4.9774e-05
	VEGFB	0.0863758	4.25124e-06		PRR13	-0.166021	2.44778e-07		GMPPA	0.0419197	0.000933239			LOC101927963	-0.159899	9.497e-07		NUBP1	0.0778252	4.19113e-06		FURIN	-0.149549	5.90218e-05		BCR	0.10533	0.000437594		COQ2	-0.122034	0.00404353		ZER1	0.157789	0.00416048		SEPHS2	-0.0410175	0.00651203		GGNBP2	0.132541	1.231e-06		MSRA	-0.126459	0.000647464
	NACA	0.139513	4.25136e-06		RAF1	-0.193022	2.11115e-07		LINC00926	0.194479	0.000933589			RPL23AP7	-0.204239	1.18757e-06		GPR15	0.425105	4.23368e-06		CPEB3	-0.0821954	5.97227e-05		RAB30	0.273339	0.000437608		RGS3	-0.0617153	0.00404408		SIGLEC16	0.0630111	0.00419501		NOG	-0.183895	0.00652913		DNAJC8P1	0.252188	1.23703e-06		ALS2CR12	-0.126171	0.00753046
	RRS1	0.210665	4.27731e-06		TMEM63B	-0.36018	2.48818e-07		IFT57	0.118222	0.000935956			TET3	-0.0844232	1.32181e-06		NDUFA12	0.167599	4.24413e-06		KIN	-0.0819275	6.02586e-05		TYW3	0.232213	0.000438386		NRADDP	-0.0987344	0.00411222		P2RY10	0.183367	0.00423249		OGFR	-0.0498015	0.00652913		FAM134C	0.151573	1.25715e-06		SP110	-0.125977	0.0242901
	DNAJA3	0.109159	4.28828e-06		C14orf159	-0.181157	2.53027e-07		ECHDC2	0.0536289	0.000937618			PLAGL1	-0.181103	1.35562e-06		SCAMP3	0.067854	4.26505e-06		FUT7	-0.11351	6.04452e-05		NOL6	0.0951017	0.000438386		HLX-AS1	-0.0704604	0.00411797		GATAD2A	0.0487435	0.00425532		SDHC	-0.0702171	0.00653246		ZDHHC16	0.129171	1.26099e-06		MOSPD2	-0.125931	0.0128895
	NUDCD2	0.16965	4.34292e-06		SPAG9	-0.184577	2.56525e-07		NDUFB8	0.0776895	0.000939023			SORD	-0.0887846	1.35562e-06		FAM169A	0.118075	4.29704e-06		DYNLT1	-0.127535	6.08663e-05		PPIA	0.16993	0.000439009		SEPHS2	-0.0542953	0.00415743		HSD17B7P2	0.0915325	0.00428588		AP3S1	-0.0647411	0.00653258		IMP4	0.140949	1.26594e-06		RN7SKP296	-0.125834	0.0234904
	USP36	0.122221	4.35278e-06		MILR1	-0.325683	2.7117e-07		MAGED1	0.105278	0.000939487			KIF13A	-0.194327	1.59953e-06		PAXIP1-AS2	0.127151	4.29936e-06		FAM111A	-0.0832643	6.10115e-05		LOC100301990	0.424408	0.000439727		PPIL3	-0.164063	0.00417904		WDR59	0.0475629	0.0042883		LRRK2	-0.154671	0.00654372		POM121C	0.113791	1.26597e-06		MIR548H2	-0.125797	0.0437239
	SARAF	0.161331	4.36313e-06		ZNF230	-0.216467	2.72957e-07		FAM86HP	0.0479969	0.000941268			SERPINB6	-0.0887191	1.80027e-06		RPL18P5	0.111216	4.30249e-06		FAH	-0.0686827	6.16598e-05		NME1-NME2	0.219489	0.000441007		CYP27A1	-0.169908	0.00423723		LYL1	0.104903	0.00430458		MS4A3	-0.298439	0.00654674		MRFAP1L1	0.199923	1.26927e-06		BIN3-IT1	-0.12569	1.24917e-05
	VPS11	0.171898	4.4333e-06		SAP30L	-0.256019	2.35482e-07		NT5DC2	0.0692055	0.000955565			SIRPB2	-0.238498	1.87075e-06		FAN1	0.0671483	4.34095e-06		SERPINB1	-0.107338	6.17987e-05		PI4KAP1	0.0985257	0.000441007		NADSYN1	-0.0668299	0.00428439		HK1	0.102216	0.0043118		PSEN1	-0.083398	0.00659437		ERHP1	0.262331	1.26927e-06		GTPBP1	-0.125484	9.44343e-05
	TCEAL1	0.126523	4.43712e-06		ABTB1	-0.217956	2.74164e-07		CCDC50	0.179458	0.000959808			LY75	-0.193743	2.07625e-06		DFFA	0.0820823	4.36567e-06		GRIPAP1	-0.0584641	6.20674e-05		RPS17	0.19828	0.00044142		HCK	-0.155795	0.00430754		WIPI2	0.0595021	0.0043118		CPVL	-0.129835	0.00660972		OSTC	0.240446	1.27518e-06		LOC105374407	-0.125404	0.0408538
	LARP1	0.114805	4.47304e-06		CLEC4D	-0.50083	2.76353e-07		BRD7	0.0774644	0.000964663			MAP2K4	-0.125311	2.45948e-06		UBP1	0.0932112	4.40245e-06		SYNE1	-0.15562	6.26098e-05		SF3B2	0.138324	0.000450805		APAF1	-0.174688	0.00432573		CALB1	0.0748482	0.0043387		MOSPD2	-0.13214	0.00662811		CAND1	0.231887	1.27984e-06		LOC105376060	-0.125383	0.00388014
	SKAP1	0.249006	4.4792e-06		LOC729609	-0.109944	2.38126e-07		IGLV4-69	0.295905	0.000966757			HP	-0.410629	2.5049e-06		TECRP2	0.15233	4.41757e-06		MKLN1	-0.13536	6.29409e-05		CCT4	0.267417	0.000451411		LOC105374629	-0.114038	0.00432706		PMS2P5	0.0856039	0.0043387		NHSL2	-0.0896807	0.0066661		COX6C	0.342497	1.28451e-06		VPS9D1	-0.125351	6.27754e-08
	POP5	0.0974458	4.53944e-06		LILRA6	-0.397048	2.81041e-07		ANKRD52	0.0585266	0.000973665			LINC00623	-0.197881	2.75296e-06		EIF3L	0.159742	4.49618e-06		RAB33B	-0.0663239	6.33238e-05		RPS4X	0.232493	0.000451411		INO80B	-0.0595889	0.00434902		LOC100133315	0.0842011	0.00434243		DUT	-0.0487159	0.00667966		FCMR	0.333455	1.28572e-06		LOC105371295	-0.125307	0.0040612
	ZKSCAN2	0.0877705	4.54676e-06		ANKRD13D	-0.114723	2.44048e-07		MCM7	0.0837873	0.000973665			WHAMMP1	-0.193233	2.90251e-06		ACADSB	0.138398	4.52689e-06		RAP1GAP2	-0.0677666	6.3681e-05		PARK7	0.136306	0.000451541		LOC101928143	-0.266187	0.00436905		SNORA38	0.155421	0.00434668		SMS	-0.0746289	0.00667966		DDX6P2	0.168485	1.31324e-06		MOV10	-0.125284	0.0175003
	PITRM1	0.141262	4.60083e-06		IP6K1	-0.10034	2.9338e-07		TAF4B	0.142944	0.000989701			LPCAT2	-0.231682	2.90809e-06		RGPD6	0.159007	4.5883e-06		ALOX12-AS1	-0.0687497	6.39838e-05		DLSTP1	0.113253	0.000453459		HOXB2	-0.0879347	0.00441281		RUSC1-AS1	0.038428	0.00439442		NRDE2	-0.0318461	0.00677057		SRM	0.255703	1.34286e-06		LOC441455	-0.125234	0.0037302
	NEMP2	0.156144	4.67833e-06		TFE3	-0.139787	2.93995e-07		LOC100133315	0.0894489	0.00099287			NLRC4	-0.238817	2.90901e-06		ZNF223	0.10971	4.5883e-06		ADCY4	-0.0665509	6.40659e-05		CALM3	0.114727	0.000453786		LOC101929984	-0.223169	0.00444653		IGHJ4	0.341347	0.0044153		CSNK1A1L	-0.0894671	0.00687078		HARS	0.125193	1.34922e-06		NPL	-0.125213	0.0199059
	NUMA1	0.131281	4.74362e-06		GLIPR2	-0.163719	2.56381e-07		CAV1	0.0879651	0.000995804			CXorf23	-0.124481	3.02088e-06		LOC283922	0.12681	4.60057e-06		ARHGAP26	-0.134914	6.42394e-05		TOMM70	0.25451	0.000453786		LPGAT1	-0.102938	0.00445157		BRD9	0.0423388	0.00443485		PER3	-0.0466588	0.00690331		SYAP1	0.121835	1.35155e-06		LOC101060341	-0.125109	0.000393137
	OPN3	0.125767	4.75683e-06		FAM41C	-0.221639	2.57379e-07		IGHV3-16	0.280213	0.00100141			APOBR	-0.106067	3.14753e-06		CHTF8	0.0873679	4.61926e-06		AMN1	-0.12283	6.4326e-05		NSMCE3	0.140729	0.000456573		BCL6	-0.232316	0.00445706		HDAC9	0.0632821	0.00447161		TNFRSF10C	-0.131607	0.00692187		TULP4	0.188316	1.35371e-06		TNFSF10	-0.125082	0.0439451
	RPL23A	0.295154	4.80398e-06		LOC102724236	-0.200348	2.98336e-07		WDR46	0.0516538	0.00101141			LOC729654	-0.265732	3.15238e-06		OCIAD2	0.0913112	4.65183e-06		BCL3	-0.0916292	6.56684e-05		CLSTN1	0.203487	0.000457161		LOC100506023	-0.124198	0.00451062		PRDM15	0.0377863	0.00458576		FCN2	-0.0560617	0.00692721		EIF5B	0.243253	1.35371e-06		TRA-AGC5-1	-0.124949	0.000849347
	TRAP1	0.118799	4.81405e-06		AMPD3	-0.160597	2.98846e-07		ATP5G1	0.0630129	0.0010131			LRRC37A	-0.717544	3.15797e-06		ALG3	0.0863847	4.68821e-06		APOBR	-0.0815696	6.72671e-05		MAP7D3	0.135293	0.000457628		LRRC37A3	-0.117473	0.00451442		IGKV4-1	0.466675	0.00463866		S100A6	-0.0545297	0.00696281		CDV3	0.112077	1.35719e-06		APOA2	-0.124909	4.29247e-06
	MSTO2P	0.108066	4.81805e-06		RGS14	-0.106662	3.1709e-07		LGALS1	0.183242	0.00101628			TNFRSF10B	-0.107311	3.17963e-06		RPL31	0.10629	4.69232e-06		PRKAR2B	-0.219465	6.72809e-05		TCEAL1	0.0885128	0.000458845		SBNO2	-0.114169	0.00452512		CNOT6	0.0699496	0.00467184		FES	-0.0570318	0.00696665		SGF29	0.178969	1.3588e-06		MIR338	-0.124873	0.000297212
	NDUFS8	0.119938	4.82594e-06		LOC84214	-0.182791	3.1921e-07		IGHV2-26	0.425813	0.00102252			MTPAP	-0.160781	3.48527e-06		JADE1	0.0662861	4.70853e-06		HHEX	-0.0589041	6.82506e-05		ZNF460	0.158715	0.000464954		SWT1	-0.211573	0.00453519		FOXP1	0.0754824	0.00470718		LRRC37A	-0.488288	0.00703289		UBE3A	0.175535	1.36071e-06		BRIP1	-0.12478	0.00632637
	RPL34P14	0.179896	4.85364e-06		WDTC1	-0.148941	3.20942e-07		YIF1A	0.0461462	0.00105849			ZNF117	-0.25801	3.74698e-06		GPBAR1	0.0799947	4.72624e-06		MIR644A	-0.185818	6.85058e-05		GCSHP5	0.242592	0.000464954		TRBV28	-0.352587	0.00453973		IGLV4-60	0.108761	0.00470718		PPIGP1	-0.107292	0.00707835		SKAP1	0.258862	1.36097e-06		DNAJC3-AS1	-0.124773	0.00562535
	GNPNAT1	0.131077	4.90052e-06		LOC105374264	-0.494699	3.21184e-07		TRAV41	0.277992	0.00106726			RNY1	-0.242929	3.89915e-06		RPL23AP7	0.15358	4.73317e-06		DPY19L3	-0.118404	7.01957e-05		ALG8	0.22127	0.000465074		ABCC6P2	-0.0883224	0.00457459		RASA4CP	0.060217	0.00470829		CLCN4	-0.0781368	0.00712311		PEX11B	0.123458	1.36957e-06		SLC11A1	-0.124763	0.0387429
	HSPA8P5	0.18966	4.93111e-06		GDPD3	-0.127688	3.29714e-07		EIF2AK3	0.13829	0.00106803			LOC729737	-0.25823	3.90855e-06		TMEM261	0.0508019	4.85118e-06		SLC14A1	-0.313089	7.07282e-05		SSU72	0.0892577	0.000467813		PHF20L1	-0.133239	0.00458216		CIITA	0.107708	0.00471619		SYNE1	-0.120226	0.00717656		TCTN3	0.155579	1.38231e-06		ODF3B	-0.124744	1.16801e-05
	DROSHA	0.157678	4.99349e-06		MAP2K6	-0.34107	3.30093e-07		DTNBP1	0.0711229	0.00107199			CCSAP	-0.0884519	4.08113e-06		NFATC1	0.0572515	4.8656e-06		KCNJ2	-0.230467	7.07282e-05		RPS6P1	0.213089	0.000468015		AGO4	-0.160823	0.00458807		NR1D1	0.0700882	0.00473976		ANKRD50	-0.105116	0.00719226		BLMH	0.150582	1.38231e-06		ANLN	-0.124664	0.0044721
	EIF4A2	0.201358	5.00553e-06		SYTL3	-0.206861	3.3956e-07		C22orf46	0.0412013	0.00107944			CEP19	-0.217267	4.19097e-06		DEXI	0.051657	4.8696e-06		FAM8A3P	-0.189577	7.07282e-05		BRPF1	0.0566133	0.000468481		CSAD	-0.134664	0.00459589		FAM160B2	0.0395067	0.00483077		SCARF1	-0.0750464	0.00719891		ZNHIT6	0.23141	1.38932e-06		FANCA	-0.12466	2.6678e-07
	SNHG7	0.0950874	5.02978e-06		CARD19	-0.0900841	3.42737e-07		SLC25A25-AS1	0.0611359	0.00108005			STAG3L2	-0.26371	4.26692e-06		FCMR	0.228454	4.90884e-06		RABGAP1L	-0.081069	7.11185e-05		RPL26P4	0.223127	0.000468481		CD177	-0.43453	0.00461373		LOC105369669	0.0800738	0.00485624		TCP11L1	-0.0529532	0.00723859		NDUFAF2	0.210807	1.39453e-06		LRRFIP1	-0.124589	0.000189668
	LUZP1	0.100613	5.05485e-06		PLXNC1	-0.254448	2.97734e-07		IGKV3D-7	0.133984	0.00108128			APMAP	-0.220206	4.44059e-06		TRAM1	0.13671	4.94465e-06		CRACR2A	-0.0549932	7.11749e-05		ISOC1	0.151465	0.000470111		SYNGR1	-0.0816743	0.00462305		IGKC	0.379617	0.00488669		SEC24B	-0.0605278	0.00730401		USP11	0.207666	1.39511e-06		HFE	-0.124499	0.00900374
	PRKRA	0.0887811	5.06287e-06		ANO10	-0.183875	3.51671e-07		PMS2P5	0.0890453	0.00108758			RNVU1-4	-0.184233	4.49994e-06		NDUFS8	0.0808408	4.94535e-06		LOC100049716	-0.115097	7.15458e-05		IKBKAP	0.181358	0.000470111		LIMK1	-0.0803662	0.00465817		LOC285074	0.0997765	0.00489024		RRM2B	-0.0972332	0.00731187		PEX12	0.132097	1.40159e-06		TNIP1	-0.124446	3.36729e-06
	MINA	0.156979	5.0754e-06		ARAP1	-0.13372	3.56354e-07		PRDM15	0.0384584	0.00109184			TMEM170B	-0.130523	4.57467e-06		PPP2R1A	0.0833116	4.95316e-06		UIMC1	-0.0781662	7.21159e-05		IMMTP1	0.28768	0.000470111		ACAN	-0.0974892	0.00466292		C6orf25	0.180157	0.00491529		LRRC37A6P	-0.0703144	0.00731656		MDN1	0.192414	1.40213e-06		SNORA38	-0.124268	0.0369305
	RPL38	0.181941	5.19077e-06		C15orf39	-0.148033	3.60251e-07		IGLL5	0.0818186	0.001102			LRRC4	-0.169399	4.69501e-06		NIFK	0.177535	4.99412e-06		SIPA1L1	-0.117194	7.2418e-05		TXLNG	0.184701	0.000471346		LINC00852	-0.105474	0.00467913		APOBEC3F	0.0740431	0.00493949		CHST15	-0.117656	0.00733287		NOP58	0.289326	1.4123e-06		RN7SL535P	-0.124258	0.00155851
	ZNF91	0.19808	5.19988e-06		LOC105374150	-0.483624	3.6417e-07		RPL34-AS1	0.0676045	0.00110942			ORAI2	-0.117088	4.79818e-06		ZNF14	0.125821	5.05629e-06		MIR2909	-0.0934783	7.2418e-05		FGD5-AS1	0.078833	0.000471609		NECTIN1	-0.0835816	0.00472451		LINC01531	0.0550062	0.00495143		CD33	-0.077308	0.00733611		SLC25A3P2	0.241159	1.4123e-06		LOC100506860	-0.124193	0.000158747
	CLIP4	0.171144	5.20372e-06		LOC101929531	-0.278553	3.67445e-07		CYP51A1	0.16234	0.00111656			DHRSX	-0.148865	5.15535e-06		KDM1A	0.122241	5.05813e-06		LOC105370522	-0.074766	7.24369e-05		TRAV41	0.48481	0.000473471		SLC25A44	-0.146504	0.00473064		IGHV2-5	0.266005	0.00497041		C16orf70	-0.078293	0.00737125		IMPAD1	0.213606	1.42104e-06		RPPH1	-0.12418	0.0296162
	SYT17	0.0877422	5.29078e-06		C3orf62	-0.233359	3.6821e-07		LOC100132057	0.0760856	0.00113568			TNFRSF10D	-0.075474	5.61031e-06		SARS2	0.0537243	5.0733e-06		CDC34	-0.196218	7.33236e-05		CDK4	0.198608	0.000478057		TP53INP2	-0.0916778	0.00475192		SRGAP2	0.119593	0.00497687		GLIPR1	-0.0970457	0.00746611		LOC647150	0.309971	1.43847e-06		LOC346296	-0.124176	0.00295288
	DOCK9	0.25541	5.29228e-06		MS4A3	-0.638175	3.77514e-07		DUSP16	0.125554	0.00113583			FLJ44635	-0.14297	5.67646e-06		TNFAIP8L1	0.0967399	5.13587e-06		DDAH2	-0.0628988	7.37729e-05		NAAA	0.274566	0.000479705		RNU7-6P	-0.224889	0.00475989		SDCCAG3	0.0403643	0.00504178		NLRC4	-0.137369	0.007471		FKBP4	0.143446	1.44754e-06		ATP9A	-0.124155	5.51457e-07
	NAT10	0.196504	5.40373e-06		GAPDHP14	-0.299271	3.78845e-07		LRRC23	0.0434971	0.00113707			TUBGCP3	-0.0967073	5.76184e-06		ZNF689	0.0748875	5.14365e-06		SNORD6	-0.127185	7.47088e-05		ABCF2	0.143582	0.000483352		FAM160B1	-0.176131	0.00481181		LRRC23	0.0679905	0.00507989		SLC35B3	-0.0450692	0.00751876		MRPL17	0.123331	1.44754e-06		UBALD1	-0.124063	3.98412e-05
	TMEM243	0.147827	5.42448e-06		LOC399900	-0.141844	3.33812e-07		FOXP3	0.0806566	0.00113832			AIF1	-0.139497	6.044e-06		RPS15A	0.108623	5.15361e-06		ADPGK	-0.101662	7.55688e-05		PLAGL2	0.123255	0.000485292		CTDSP2	-0.0896665	0.00482327		MSH5	0.0599186	0.00508986		GYG1P1	-0.10214	0.00752019		LRRC8C	0.181553	1.47557e-06		LOC729609	-0.124028	3.6737e-08
	ZRSR2	0.101982	5.46274e-06		LRWD1	-0.0987827	3.88554e-07		CCND2-AS1	0.0775148	0.00114355			NBPF26	-0.146178	6.19031e-06		DYNLT3	0.0805812	5.17391e-06		NCF4	-0.155465	7.57018e-05		RTCA	0.131988	0.000485292		AOAH-IT1	-0.215363	0.00492344		TRIM27	0.0716573	0.00517141		THAP9-AS1	-0.121816	0.00755232		PRKCI	0.179376	1.48044e-06		CXorf23	-0.124021	0.000545182
	RPL26P32	0.231123	5.46509e-06		CARD8	-0.156917	3.55676e-07		PSMD2P1	0.0861756	0.00114355			ITPKB-IT1	-0.138578	6.75455e-06		LUZP1	0.0746428	5.18517e-06		LINC01151	-0.156955	7.57019e-05		XRCC6P2	0.206626	0.000485292		APBB3	-0.0879796	0.00493256		UBB	0.102435	0.00518912		CYTH2	-0.0275137	0.00764722		SNRNP40	0.17831	1.48311e-06		TMEM63C	-0.123972	7.81414e-05
	TSPAN3	0.250583	5.48895e-06		MAPK3	-0.100532	4.20921e-07		CCL3	0.107007	0.00114495			LOC100129550	-0.200517	6.83411e-06		WDR36	0.181531	5.24408e-06		CCDC17	-0.0673667	7.58352e-05		PTPN11	0.185044	0.000486832		MGC16025	-0.134042	0.00501113		MIR4677	0.132053	0.00520535		ATG2A	-0.0508632	0.00765831		LEO1	0.244355	1.49388e-06		LOC105376789	-0.123964	0.000129265
	NIFK	0.24201	5.51744e-06		PPP2R5B	-0.201226	3.64429e-07		LDAH	0.112974	0.00115349			WAC-AS1	-0.137914	7.07334e-06		EIF4A2	0.146324	5.24754e-06		FOXP1-IT1	-0.16694	7.58837e-05		SMIM12	0.0558109	0.000490122		KRT23	-0.198217	0.00503892		MPZL1	0.186617	0.00521525		SLC2A9	-0.0431526	0.00769183		DDX1	0.21319	1.4969e-06		RFWD2	-0.123877	0.0107727
	COX11	0.164191	5.52735e-06		MIR21	-0.338685	4.28462e-07		PMS2P1	0.104804	0.00119316			PLBD1-AS1	-0.178411	7.58612e-06		LILRA4	0.0636307	5.32382e-06		ARG2	-0.102404	7.61238e-05		RPL29	0.121358	0.000490122		MYO1F	-0.125361	0.00503982		SLC6A10P	0.190637	0.0052524		CCR3	-0.240405	0.00773473		IDH3A	0.269203	1.49766e-06		LINC01176	-0.123842	0.00151945
	PIK3C2B	0.129649	5.53687e-06		BID	-0.142647	4.28241e-07		WDR54	0.0574859	0.0012057			LOC730378	-0.133359	7.83195e-06		SH3YL1	0.197905	5.3309e-06		MAP3K8	-0.0817187	7.61238e-05		IL21R	0.101897	0.000492686		LRP10	-0.153886	0.00510171		MAN1B1	0.0357618	0.005267		WBP4	-0.0636629	0.00773481		UFC1	0.197607	1.49766e-06		LOC727896	-0.123842	0.0406986
	CCT2	0.187297	5.5388e-06		MIR378E	-0.151532	3.70426e-07		DTYMK	0.0566689	0.00123993			DPYD	-0.149329	7.89082e-06		ATXN2L	0.0701732	5.36404e-06		AMPD3	-0.0916772	7.61928e-05		RPL37	0.220307	0.000493514		KDM6B	-0.151076	0.00512888		TTC24	0.0468218	0.00527782		LOC339874	-0.115724	0.00774963		INIP	0.173902	1.49766e-06		HBQ1	-0.123822	0.00154516
	ALMS1P1	0.293417	5.62259e-06		ATP7A	-0.140659	4.39962e-07		CEP85	0.0605741	0.00128077			BRWD3	-0.131878	8.61249e-06		CUTA	0.0809405	5.41507e-06		LOC105372288	-0.115552	7.69983e-05		SEC31A	0.219375	0.000494889		LOC642381	-0.142241	0.00513516		RAB11B-AS1	0.0450781	0.00528644		POLR1A	-0.0625632	0.00776534		LOC100130102	0.254079	1.49766e-06		DNAJB2	-0.123794	0.000224961
	SH3RF1	0.0764547	5.65021e-06		ARID3A	-0.114161	4.45851e-07		IGHV3-15	0.48531	0.00128077			LOC100996255	-0.0810044	8.76859e-06		RALA	0.0879128	5.50448e-06		AUH	-0.0768096	7.82093e-05		PPP1R13B	0.080561	0.000494889		ANKRD22	-0.365824	0.00514418		COX20P2	0.0894363	0.00530837		ZDHHC18	-0.113528	0.00777003		PPRC1	0.122191	1.5097e-06		LOC100293612	-0.123736	9.17474e-06
	BEX4	0.143144	5.65025e-06		MIR142	-0.279494	4.51756e-07		STXBP1	0.0977324	0.00128087			DYX1C1-CCPG1	-0.162997	9.16471e-06		GIT1	0.0652119	5.50448e-06		GNG11	-0.157436	7.86843e-05		CCZ1	0.3592	0.000494889		CSGALNACT1	-0.150696	0.00514807		ARHGAP21	0.0935712	0.00531237		C7orf60	-0.0560587	0.00777636		DNAJC21	0.187566	1.51021e-06		PDLIM7	-0.123709	0.000241492
	CHD6	0.183909	5.65025e-06		C7orf43	-0.114021	4.5186e-07		TUBGCP4	0.107725	0.00128772			LOC102723741	-0.27615	9.18152e-06		HSPH1	0.197558	5.56205e-06		HTRA2	-0.0415226	7.90736e-05		PPP2R1A	0.143604	0.000494889		LOC644215	-0.103771	0.00515041		SH3BP5-AS1	0.12806	0.00531237		EIF4HP1	-0.0697391	0.0077934		ZFAND1	0.173408	1.51021e-06		LOC105374337	-0.123529	0.0178937
	C12orf57	0.176837	5.66533e-06		HSPA1B	-0.131244	3.88935e-07		GPRC5D	0.195313	0.00131476			CRLF3	-0.0973687	9.33595e-06		C12orf29	0.101864	5.67348e-06		ZBTB49	-0.0398478	7.92674e-05		DDX19A	0.0956555	0.000494889		CNN2	-0.110047	0.00519835		SMAGP	0.0474252	0.00536175		LOC100131625	-0.11889	0.00779461		CHIC1	0.231859	1.51723e-06		LOC102723996	-0.123316	0.00218286
	NPAS2	0.0797839	5.67103e-06		GHRL	-0.122899	4.53927e-07		SIK1	0.0537262	0.00134605			ORM2	-0.224695	9.54682e-06		LDLRAP1	0.107372	5.67917e-06		NFIL3	-0.197709	7.9388e-05		SEH1L	0.224773	0.000494889		LILRA1	-0.165213	0.00520154		CKAP2	0.0835944	0.00538208		LOC100132062	-0.091498	0.00779769		MAGED1	0.150252	1.52176e-06		EFCAB2	-0.123277	0.000304621
	FAM35DP	0.199669	5.71093e-06		MIR4420	-0.178566	3.91062e-07		IGKJ1	0.368228	0.0013559			SLC24A4	-0.140669	9.87225e-06		DNAJC19P9	0.162905	5.72186e-06		RIOK3	-0.225234	7.97138e-05		SLC16A7	0.187012	0.000496976		FPR2	-0.26034	0.00522065		ARID5B	0.123348	0.00539014		SLC43A2	-0.0721601	0.00783879		ANAPC1P1	0.197438	1.53066e-06		SNORA70G	-0.123245	0.00146637
	RASA4CP	0.102115	5.71093e-06		CAMKK2	-0.166794	4.57643e-07		MSC	0.109847	0.0013612			ARRDC4	-0.252954	1.01013e-05		SEC16A	0.0700865	5.73713e-06		EHBP1L1	-0.0606668	8.00937e-05		MAP3K4	0.14105	0.000498943		MBD6	-0.120281	0.0052233		ITPR3	0.0664309	0.00540341		REEP5	-0.079941	0.00792164		HSPH1	0.283614	1.53129e-06		LOC101928451	-0.123198	0.000211049
	SNUPN	0.108802	5.71329e-06		P2RY13	-0.224367	4.6706e-07		FAM171A1	0.0611601	0.00137729			RAB3D	-0.156511	1.08236e-05		FPR3	0.253504	5.73938e-06		LOC102724777	-0.209433	8.15935e-05		FARSB	0.184311	0.000502602		LOC100421561	-0.251686	0.00524965		DOT1L	0.0365078	0.0054196		SLC35E2	-0.111325	0.00792558		RNPS1P1	0.190267	1.53129e-06		ATXN1	-0.123038	0.0017486
	GPR137B	0.192438	5.72841e-06		UPB1	-0.117461	4.8158e-07		IGLV4-60	0.124392	0.00139462			MBOAT2	-0.242721	1.10305e-05		SFXN2	0.0540816	5.76009e-06		SEPSECS-AS1	-0.144161	8.16518e-05		SLC4A7	0.249395	0.000503347		GGTA1P	-0.140333	0.00529882		NFIX	0.127171	0.00542609		SYNM	-0.0691154	0.00795819		VPS35	0.167672	1.54907e-06		TSEN34	-0.122968	2.36567e-06
	UBTF	0.0952012	5.75852e-06		CCDC126	-0.132838	4.81783e-07		LOC392226	0.135821	0.00139755			FLVCR1-AS1	-0.14233	1.12691e-05		POLR2M	0.174304	5.8141e-06		CEP63	-0.12182	8.20304e-05		TMED2	0.158933	0.000504436		LINC00921	-0.136615	0.00530721		IGKV2D-26	0.236234	0.00543485		GIMAP5	-0.0822388	0.00800111		TAF8	0.137405	1.55367e-06		ASAP1	-0.122773	0.000192284
	MEN1	0.0691516	5.76183e-06		SLC44A2	-0.132311	4.16348e-07		IGHD3-16	0.420523	0.00140511			IRAK3	-0.264876	1.16119e-05		AHR	0.179105	5.82222e-06		N4BP2L2	-0.0900244	8.30032e-05		S1PR1	0.311685	0.000506829		LOC440434	-0.155835	0.00532624		MECP2	0.03424	0.00548293		FCF1	-0.0727461	0.00809169		MBIP	0.1802	1.55494e-06		LOC105370619	-0.122736	0.000171006
	MGST3	0.180082	5.79352e-06		FCGR1CP	-0.420647	4.17304e-07		SCARNA9	0.143959	0.00140556			TMLHE-AS1	-0.172779	1.1865e-05		RNF220	0.0518015	5.82602e-06		FAM126B	-0.155749	8.33093e-05		DNAJA3	0.0940765	0.000507168		HSPBAP1	-0.138025	0.00532762		RASA4B	0.0640762	0.00551862		CPD	-0.15687	0.00811764		GPATCH4	0.155059	1.57921e-06		RFWD2P1	-0.122712	0.0132532
	ZNF649	0.145046	5.79702e-06		SBF2	-0.22144	4.87803e-07		ATAT1	0.0438861	0.00140733			LOC388734	-0.115338	1.26438e-05		SLC25A5	0.12135	5.84601e-06		C6orf47	-0.066733	8.39148e-05		KNOP1	0.154472	0.000507566		RFC2	-0.0514882	0.00533482		ZFP62	0.0758171	0.00553386		CEP170P1	-0.0898017	0.00811866		ARPP19	0.144303	1.61709e-06		CASP4	-0.122486	0.00722059
	IGKV5-2	0.417542	5.80064e-06		PLEKHM1P1	-0.144093	4.87621e-07		CEP164	0.0291235	0.00140796			ZNF702P	-0.107041	1.33579e-05		ACVR1C	0.0713575	5.93052e-06		BAZ2B	-0.078731	8.40231e-05		RPS7	0.152789	0.000509077		TECPR2	-0.204385	0.0053513		ATAT1	0.0434871	0.00554937		HCK	-0.098223	0.00811866		AAK1	0.168823	1.61709e-06		PALM2-AKAP2	-0.122471	0.00157511
	CPSF1	0.0961609	5.85154e-06		LOC401261	-0.210489	4.93432e-07		IQCB1	0.125513	0.00142644			AGTPBP1	-0.160035	1.36133e-05		C2CD2L	0.0494203	5.93955e-06		GFI1B	-0.133942	8.44335e-05		MYO9A	0.181787	0.000510079		NFE2	-0.201748	0.00535142		CXCL16	0.114366	0.00555358		RRAGC	-0.0765385	0.00811866		ZNF84	0.0840235	1.61709e-06		EGF	-0.122412	0.0121125
	LIMD1-AS1	0.129671	5.90231e-06		DACH1	-0.201003	4.32271e-07		ZBTB38	0.110432	0.00143326			LOC105376781	-0.25108	1.36937e-05		GPX7	0.0930235	5.9682e-06		LOC105747689	-0.214438	8.5545e-05		TMEM173	0.14813	0.000511829		NMNAT1	-0.0458843	0.00536827		FITM1	0.0699837	0.00563582		CTSD	-0.100125	0.00817773		KIAA0391	0.156839	1.61709e-06		LOC105378620	-0.122398	0.000421737
	NR4A1	0.0996728	5.92278e-06		S100A9	-0.204565	4.33109e-07		OSBPL9P2	0.137674	0.00144161			LINC01002	-0.226915	1.3906e-05		CMPK1	0.0847863	6.04591e-06		SLC36A1	-0.0987432	8.5545e-05		SLC7A6	0.221723	0.000511829		MSRB2	-0.144154	0.00539248		TSC22D1	0.0703622	0.00563748		DNM2	-0.0479431	0.00817773		CSTF2T	0.233443	1.61811e-06		ADGRE2	-0.122289	0.0456963
	RPS9P4	0.228201	5.95531e-06		LITAF	-0.173754	4.35213e-07		PLPP5	0.159988	0.00144454			KANSL1-AS1	-0.161008	1.40199e-05		ETS1	0.186268	6.09656e-06		LINC01138	-0.130305	8.56261e-05		NPM1	0.211117	0.000512342		LOC101928570	-0.130676	0.00539374		C2CD5	0.0806816	0.00566209		KMT5B	-0.0463831	0.00823779		DDX47	0.204953	1.62111e-06		CCL3	-0.122204	0.0069133
	SSBP1	0.121988	5.9866e-06		LASP1	-0.0955036	4.3921e-07		CRSP8P	0.0593028	0.00144843			MPZL3	-0.212512	1.43856e-05		UBTF	0.0642024	6.18157e-06		SYNM	-0.0801326	8.56261e-05		CBX6	0.0791298	0.000512697		PCMTD1	-0.125145	0.0054034		HARBI1	0.0552557	0.00566209		AFF2	-0.0868702	0.00827119		VPS51	0.113475	1.62111e-06		LOC339874	-0.122153	0.00803944
	DARS	0.20862	5.99159e-06		PQLC1	-0.118531	5.17327e-07		PARP1	0.16265	0.00145214			SLAMF8	-0.130849	1.45068e-05		RPS2P46	0.171498	6.24036e-06		TP53I3	-0.0588956	8.56261e-05		EXOSC10	0.182762	0.000513945		TGFA-IT1	-0.125522	0.0054177		IFT57	0.0829187	0.00566209		LAMP1	-0.0485395	0.00827616		ALKBH3	0.112381	1.62713e-06		LILRB3	-0.122085	0.000864104
	ZNF641	0.194946	6.01359e-06		LINC00189	-0.592391	5.23958e-07		HLA-DQA1	0.267661	0.00145684			CCNY	-0.0832461	1.46887e-05		SESN1	0.172003	6.24639e-06		S100A8	-0.118102	8.78841e-05		MYCBP2	0.183991	0.000514877		PDK3	-0.136521	0.00545996		KCNH3	0.0572793	0.00566209		WAPL	-0.0383169	0.00832111		PPP2R5D	0.103879	1.62909e-06		LOC101928673	-0.122069	0.00155356
	SNHG8	0.192033	6.01547e-06		KDM4B	-0.106144	5.27808e-07		IGKV@	0.403085	0.00145703			RTN1	-0.113863	1.46887e-05		FLT3LG	0.156314	6.29014e-06		LOC101927123	-0.079792	8.81609e-05		ZNF41	0.113618	0.00051639		PHF2P1	-0.0774571	0.00551213		MAPK8IP3	0.0452372	0.00566209		ERVK-7	-0.12068	0.00833374		RPS2P32	0.142612	1.63366e-06		TET2	-0.121993	0.00209528
	THAP4	0.077864	6.02086e-06		HK2	-0.183114	5.29406e-07		TRBV6-1	0.254386	0.00149678			SIRPD	-0.19251	1.47985e-05		MARCKSL1	0.0695641	6.33472e-06		JMJD1C	-0.0952008	8.8171e-05		MRPL3	0.21409	0.000517359		LOC100130547	-0.0615294	0.00552118		ADAT1	0.0766108	0.00570274		CACUL1	-0.0689628	0.00838653		ECI2	0.24224	1.64952e-06		NUTM2B-AS1	-0.121948	0.0175082
	NOP2	0.16273	6.03205e-06		ZDHHC7	-0.146653	5.328e-07		HSD17B7	0.0926353	0.00152123			ANP32AP1	-0.105412	1.48051e-05		LOC152594	0.166057	6.35383e-06		TAP1	-0.133461	8.81845e-05		TRRAP	0.144841	0.000517359		VPS9D1	-0.0899862	0.00552274		C1orf116	0.0785069	0.00570274		NAP1L5	-0.0510773	0.00840569		LINC00341	0.184693	1.64952e-06		BAG1	-0.12193	0.0178916
	TMEM189	0.138225	6.05118e-06		TRL-TAG3-1	-0.238006	5.34581e-07		SPATS2	0.0795852	0.00153335			GTF2H2B	-0.523461	1.50048e-05		SMIM15	0.0742373	6.35513e-06		SNORD12C	-0.237884	8.86872e-05		RRP1B	0.243558	0.000518365		SPI1	-0.111237	0.00554956		OSBPL10	0.110978	0.00570274		NFE2L3	-0.109729	0.00843682		ZNF561	0.152082	1.6508e-06		LOC101928694	-0.121854	0.00726366
	C12orf10	0.11657	6.09211e-06		LGALS12	-0.145532	5.3804e-07		LOC348958	0.0674133	0.00153945			SNORA38	-0.188503	1.53956e-05		TADA2A	0.0830588	6.3984e-06		CIITA	-0.107164	8.90987e-05		PTP4A2	0.13393	0.000518524		TREML5P	-0.154533	0.00558699		SLC39A3	0.037831	0.00570274		PLXNC1	-0.132709	0.00845885		DDX24	0.262249	1.65174e-06		DNAJA4	-0.121802	0.016048
	ALG3	0.121457	6.15863e-06		ARL2-SNX15	-0.0975806	4.66179e-07		GCSHP5	0.142349	0.00155176			LOC105374150	-0.402699	1.61293e-05		GEMIN4	0.0636496	6.42878e-06		GTF2IP20	-0.137848	8.93333e-05		PAICS	0.198988	0.000518655		CAPN5	-0.117498	0.00560673		SLC6A8	0.218143	0.00570428		MFSD2A	-0.0498931	0.00846443		OIP5-AS1	0.149294	1.65687e-06		PSME4	-0.121581	0.02162
	HIST1H1E	0.270675	6.15905e-06		LINC00528	-0.137575	5.46137e-07		IGLV1-36	0.26801	0.00156135			CCDC125	-0.173816	1.65503e-05		UTP4	0.138712	6.45301e-06		MSRB1	-0.129278	8.95707e-05		PIGC	0.121432	0.000519656		C1GALT1	-0.144404	0.00563565		THBS3	0.0476237	0.005721		KRCC1	-0.0907621	0.00847241		DDX18P1	0.362869	1.65703e-06		LOC105372572	-0.121377	0.0375655
	SNHG1	0.242866	6.19441e-06		ZFAND3	-0.0918671	4.67167e-07		EHD3	0.14809	0.00156186			SERPINF1	-0.0883007	1.69176e-05		COX4I1	0.11361	6.45548e-06		THEMIS2	-0.0847766	9.04193e-05		MRPL35	0.156476	0.000519718		LOC100507639	-0.358575	0.00566112		ADA	0.0789412	0.00572722		TMEM127	-0.0623293	0.00855786		PRKX	0.174397	1.65998e-06		GDPD3	-0.121375	4.1444e-06
	COMMD6	0.0715256	6.22876e-06		SWT1	-0.248829	5.50496e-07		CCDC6	0.136919	0.00158075			ALDH3B1	-0.088656	1.71469e-05		TCAF1	0.0684114	6.5076e-06		PARP15	-0.180954	9.10674e-05		PPA1	0.229229	0.000520285		TMEM184B	-0.0673316	0.00566381		ITPR2	0.0765388	0.00572722		MIR223	-0.182857	0.00856873		SAR1A	0.179796	1.67375e-06		FAM201B	-0.121319	0.00944864
	ITGB7	0.227841	6.23949e-06		VRK3	-0.118304	5.77323e-07		HIST1H2BD	0.148707	0.00161562			PYGL	-0.285883	1.74452e-05		KLHL11	0.095175	6.51116e-06		MTX1	-0.0799287	9.10745e-05		EIF5A	0.10965	0.000520405		NLRP1	-0.125955	0.00566764		MRPS25	0.0790456	0.00576245		BRWD3	-0.0878174	0.00862542		2018-09-15	0.162007	1.67687e-06		RUNDC3A-AS1	-0.12127	1.00642e-05
	RASA4B	0.272981	6.23949e-06		LOC254896	-0.137153	5.79805e-07		HECTD3	0.072459	0.0016172			CYP4F11	-0.104098	1.76421e-05		PRPF8	0.142147	6.52696e-06		THOC5	-0.0870123	9.14779e-05		ATMIN	0.201822	0.000521169		REM2	-0.155934	0.00566769		LINC00524	0.0798651	0.00583904		KIR3DS1	-0.196363	0.00867705		SMARCC2	0.0986399	1.67696e-06		UBR5-AS1	-0.121229	0.00780243
	RPLP1P6	0.154473	6.23949e-06		LOC100130207	-0.104011	5.02066e-07		HRASLS2	0.113068	0.00162427			TOP3A	-0.0632756	1.76421e-05		PRKXP1	0.153775	6.59747e-06		SNORA71A	-0.130455	9.15714e-05		MDFIC	0.17127	0.00052143		ICAM1	-0.119527	0.00569213		LINC00341	0.0840726	0.0058407		SLC36A4	-0.103321	0.00867705		HEATR1	0.247346	1.69087e-06		LOC105375233	-0.121165	0.0010915
	NKRF	0.165334	6.31426e-06		IFT122	-0.0787366	5.92591e-07		HEXIM1	0.0924417	0.0016334			IMPDH1P4	-0.196737	1.94046e-05		ATP5L	0.0981522	6.59747e-06		ELL2	-0.14335	9.2017e-05		LOC644006	0.224089	0.000522737		LOC105372316	-0.109622	0.00573537		NRGN	0.138543	0.0058407		GABARAPL1	-0.102453	0.00867909		VWA8	0.180159	1.70026e-06		SMIM5	-0.121145	3.063e-05
	NUP88	0.198863	6.35632e-06		FLOT2	-0.189323	5.94862e-07		CD99	0.0847701	0.00164468			BICD2	-0.0934413	1.9566e-05		KRTCAP2	0.0970206	6.59747e-06		FAM63A	-0.112675	9.2026e-05		AGPAT5	0.220323	0.00052597		MIR548C	-0.36924	0.00574182		FGD2	0.0823996	0.00589597		CAP1	-0.0614611	0.00870835		VWA9	0.216457	1.70099e-06		SNORA77	-0.121133	1.16658e-05
	SMYD2	0.163404	6.36214e-06		TMEM185A	-0.110663	5.94538e-07		SMC6	0.12417	0.00164493			AHCTF1P1	-0.140067	1.96871e-05		TMED10P1	0.0864495	6.63325e-06		SIRPB1	-0.135675	9.21617e-05		PFKL	0.0975052	0.000528564		DESI1	-0.0736036	0.00579224		SPX	0.085281	0.00589597		C6orf89	-0.0440489	0.00874519		API5	0.159053	1.70205e-06		RFX2	-0.120703	0.00112933
	PRPF19	0.185071	6.40461e-06		CHSY1	-0.222621	5.96991e-07		TMEM38B	0.109852	0.00165069			LOC729033	-0.216923	1.99585e-05		PRPF19	0.126693	6.67188e-06		LUCAT1	-0.19535	9.26879e-05		PRRC1	0.199702	0.000529112		ADAMTS5	-0.0761258	0.00583488		WDR26	0.118486	0.00595504		PIAS1	-0.0729567	0.00881647		CASP6	0.168986	1.70794e-06		CD151	-0.1207	0.00272164
	DGKA	0.25402	6.4985e-06		ADGRE2	-0.280727	6.0408e-07		NPIPP1	0.125454	0.00166271			LOC100507577	-0.176529	2.04715e-05		MAP2K5	0.0815054	6.79037e-06		PRDM1	-0.108482	9.28483e-05		CASK	0.191096	0.00053162		KIAA0319	-0.145829	0.00585632		IGLV8-61	0.333928	0.00595544		DGAT2	-0.148498	0.00886488		HLA-DRB1	0.31612	1.71021e-06		DMXL2	-0.120647	0.00909585
	PFKP	0.100512	6.50512e-06		CEACAM5	-0.130793	5.1708e-07		ZNF37A	0.0842813	0.00171556			AOAH-IT1	-0.220425	2.06066e-05		NDST2	0.0597119	6.87862e-06		GAB2	-0.141342	9.30491e-05		NOP16	0.0838137	0.000531843		LINC01232	-0.102596	0.00585632		ZFYVE1	0.0399477	0.00596558		MPEG1	-0.12561	0.00886509		HSPD1	0.149593	1.7118e-06		LOC102723765	-0.120645	1.04586e-05
	CLUAP1	0.21231	6.50763e-06		WWC3	-0.151305	6.20486e-07		AQP3	0.12701	0.00173332			ZNF106	-0.117037	2.10531e-05		CDK4	0.136123	6.89024e-06		SLC6A4	-0.0807602	9.31316e-05		SPRYD3	0.0675581	0.000534151		SCARNA22	-0.12064	0.00586336		ATG4B	0.034823	0.0060343		MANSC1	-0.192666	0.00892256		ACTR8	0.173194	1.7118e-06		MIR4651	-0.120516	0.000626973
	TCEA2	0.109002	6.52186e-06		ASAP1-IT2	-0.229785	5.25513e-07		TSPYL2	0.120257	0.00174911			OAZ2	-0.132681	2.13439e-05		PRKRA	0.0651813	6.93757e-06		LANCL3	-0.0984543	9.45657e-05		RPS19P1	0.211441	0.000534151		PLIN4	-0.096487	0.00586897		ARHGAP18	0.122896	0.0060552		ZYG11B	-0.0845694	0.00893828		SURF4	0.134543	1.71753e-06		MIR4472-2	-0.120482	0.00615001
	ZFAND1	0.0910877	6.52186e-06		FNDC3B	-0.224629	5.25443e-07		ITM2C	0.157292	0.00175267			BID	-0.114642	2.14676e-05		SOX4	0.117316	7.0761e-06		TET2	-0.108566	9.4944e-05		SSRP1	0.20164	0.000534705		ENGASE	-0.073293	0.00592141		MIR23A	0.138074	0.00608681		PLP2	-0.0933162	0.0089938		GCN1	0.151674	1.71962e-06		RSU1	-0.12047	0.0016174
	ZNF268	0.137245	6.52955e-06		CACUL1	-0.135541	5.37153e-07		PIAS3	0.0461313	0.00176498			MRVI1-AS1	-0.167749	2.1649e-05		RANBP2	0.131265	7.07934e-06		C8orf44	-0.079602	9.53366e-05		SNX17	0.117825	0.000535808		ATG16L2	-0.151907	0.00592474		LILRA5	0.133982	0.00609297		LOC255308	-0.113767	0.00905894		CTR9	0.208704	1.72194e-06		MIR3612	-0.120312	0.000104462
	PGRMC2	0.105864	6.57221e-06		MAP2K4	-0.130749	5.41764e-07		CD84	0.139777	0.00176562			AHCTF1	-0.0997545	2.24614e-05		TRAPPC2L	0.0546697	7.13482e-06		ARHGAP11A	-0.121422	9.58473e-05		GIMAP6	0.202158	0.000538181		PINK1	-0.150676	0.00592751		NTPCR	0.0776031	0.00615219		LOC100130746	-0.111041	0.00908095		HADHA	0.177318	1.73043e-06		DHRS13	-0.120115	0.00272829
	SUCLG2	0.121639	6.57221e-06		FAR1	-0.1854	5.5002e-07		SKIV2L	0.0347087	0.00177881			UBXN7	-0.0706423	2.26393e-05		TMED10	0.166749	7.13502e-06		MFSD11	-0.0469199	9.61397e-05		PHTF2	0.183228	0.000538305		SRXN1	-0.156074	0.00596158		LINC01004	0.11233	0.00617561		SOS2	-0.116723	0.00909839		CDC23	0.2303	1.73793e-06		CD59	-0.120075	0.000394592
	C10orf25	0.091521	6.58064e-06		OLFM4	-0.915648	6.49886e-07		ATG4A	0.0874687	0.00180408			LINC01127	-0.336976	2.47086e-05		HSPB1	0.0864767	7.1436e-06		JAKMIP1	-0.0532453	9.80256e-05		EIF4A2P1	0.243994	0.000538305		AKIRIN2	-0.131677	0.00605731		SCGB3A1	0.0769533	0.00618261		DAZAP2	-0.0550249	0.00914853		TARSL2	0.14687	1.73992e-06		MIR548F1	-0.120061	0.0415816
	FAM86JP	0.0940468	6.60352e-06		LAMP2	-0.192448	6.58485e-07		CCR1	0.24688	0.00180408			LINC01000	-0.136738	2.52991e-05		QSER1	0.101765	7.21184e-06		YIPF1	-0.100858	9.88478e-05		PKD1P6-NPIPP1	0.108952	0.000538305		AOC2	-0.143501	0.00605731		CRTC2	0.0355723	0.00620859		PTPN12	-0.0865782	0.0091732		ATPAF1	0.120558	1.75202e-06		VN1R101P	-0.120052	0.010544
	TRABD2A	0.169247	6.60352e-06		NBN	-0.219788	5.62662e-07		QRSL1	0.161132	0.00180596			LRRC57	-0.0665404	2.57327e-05		TMEM128	0.0849871	7.23026e-06		USP4	-0.0828931	9.89699e-05		PRPF19	0.174219	0.000542411		PDGFRB	-0.091265	0.00609028		PBXIP1	0.0696693	0.00621799		MAEA	-0.0462347	0.00917619		APEH	0.102906	1.75303e-06		MRVI1	-0.120045	0.000114568
	LINC00094	0.0737635	6.61709e-06		CREBRF	-0.162844	6.73541e-07		PDZD11	0.0544098	0.00184321			LOC105371512	-0.16868	2.59516e-05		MDN1	0.140383	7.3174e-06		PHF20L1	-0.103854	9.97978e-05		SS18L2	0.106521	0.000542411		UBE4B	-0.0970314	0.00610639		HMGN4	0.0539525	0.00622052		PLBD1-AS1	-0.100775	0.00917619		P2RY10	0.335112	1.75785e-06		CAPN3	-0.119842	0.000110368
	2018-09-06	0.215684	6.65554e-06		CARHSP1	-0.115241	6.81027e-07		LGMNP1	0.0808544	0.00185342			PPIL3	-0.187418	2.61198e-05		BRIX1	0.14394	7.3804e-06		CYP4F12	-0.0856142	0.000100682		BMPR1A	0.198803	0.00054586		PIK3CD-AS1	-0.0904478	0.00612335		AGPAT4-IT1	0.0795978	0.00622507		DAPK2	-0.126797	0.00922063		GPN1	0.189142	1.76436e-06		LINC00537	-0.11982	9.96796e-09
	IPO7	0.24184	6.65864e-06		CTSE	-0.557635	7.05637e-07		TRIM37	0.0967217	0.00186477			AGO4	-0.159715	2.61819e-05		SERINC5	0.145948	7.45847e-06		DLEU2	-0.135284	0.000100953		C22orf34	0.151522	0.000551027		MIR3612	-0.107909	0.00613901		MAST2	0.0315163	0.00622507		ARRDC4	-0.148813	0.00933115		LOC728554	0.26789	1.76436e-06		PIM1	-0.119716	0.0058792
	RNGTT	0.191773	6.72247e-06		RN7SKP292	-0.217772	7.14426e-07		TERF2IP	0.107722	0.00188553			LINC01001	-0.236695	2.62766e-05		NDC1	0.0913712	7.50624e-06		ANKRD44-IT1	-0.149173	0.000101068		FBXO21	0.171001	0.000551467		SLC6A6	-0.152555	0.00615615		AGER	0.0645798	0.00625582		SLC9A3R1	-0.0620067	0.00933411		SERP1	0.0908025	1.76491e-06		PIK3AP1	-0.119712	0.0187879
	ELP5	0.117753	6.7326e-06		SIGLEC7	-0.138031	6.1082e-07		TFIP11	0.063994	0.00189641			PSTPIP2	-0.221052	2.62766e-05		FAM58A	0.0449535	7.60652e-06		PELO	-0.0778314	0.000101326		LOC105369519	0.325117	0.000553665		ANKRD13D	-0.0794755	0.0061713		VGLL4	0.0326313	0.00626244		KCNQ1	-0.0453958	0.00934172		FXYD5	0.221254	1.7725e-06		ANO7P1	-0.119644	0.0376152
	ALMS1	0.163793	6.75063e-06		PGLYRP1	-0.310297	7.2561e-07		TAGLN	0.0688885	0.00189679			FXR1	-0.182489	2.64426e-05		TRIM37	0.109557	7.65551e-06		FHOD1	-0.0436449	0.000102802		MIEF1	0.0787246	0.000553981		CD274	-0.328053	0.00617406		IGHV3-21	0.271688	0.00628036		SNORA16B	-0.158643	0.00935721		COX10	0.106491	1.77425e-06		CARD6	-0.119598	0.0055461
	ZNHIT6	0.224754	6.85472e-06		LINC01127	-0.412177	7.27026e-07		TRBV9	0.174866	0.00194668			ARL17A	-0.304212	2.7478e-05		HLA-DPA1	0.252749	7.66652e-06		LTF	-0.479577	0.000103024		HEATR1	0.240726	0.000553981		GSG2	-0.0695616	0.00617742		DCAF11	0.0570184	0.00628971		MRVI1	-0.0697746	0.00937422		ZBED4	0.088877	1.77425e-06		SRPK1	-0.119547	0.0325554
	THNSL1	0.0878931	6.85618e-06		RNU6-890P	-0.318284	7.37867e-07		PFKM	0.0347864	0.00196238			POLR2J	-0.106845	2.82032e-05		TXK	0.230907	7.78541e-06		GLDCP1	-0.206685	0.000103488		USP5	0.117491	0.000559667		DHRS7B	-0.0645836	0.00618344		TRMT1	0.0419499	0.00629577		ARL8B	-0.0577227	0.00950309		RPL7L1	0.133257	1.77687e-06		LOC101926967	-0.119388	0.000119895
	CLCC1	0.188829	6.90667e-06		NPEPPS	-0.133862	6.27623e-07		PMS2P9	0.17291	0.00198032			ZSCAN9	-0.0751314	2.89334e-05		RPL8P3	0.18473	7.8781e-06		XRN1	-0.105163	0.00010374		ALKBH1	0.123072	0.00055999		NAPB	-0.0898292	0.00618431		BRD4	0.0616	0.00629937		PPIF	-0.0780355	0.00961945		TNRC6A	0.141757	1.78554e-06		TAL1	-0.119355	0.00294196
	RPLP1P4	0.239363	6.92574e-06		AVIL	-0.245608	7.5312e-07		NPIPB11	0.108581	0.00199526			SH3BP5L	-0.0792305	2.90501e-05		LOC101269108	0.229306	7.96733e-06		LOC254896	-0.0833485	0.000104128		IGHJ2	0.659753	0.00055999		DNAJC5	-0.0573926	0.00621765		IGKJ3	0.429871	0.00632746		LINC01232	-0.0717116	0.00967607		JMY	0.181211	1.79342e-06		FBXO9	-0.119329	0.0333676
	2018-09-01	0.214395	6.9496e-06		UHRF1BP1L	-0.170943	7.59007e-07		ZAP70	0.0749674	0.00199526			GALNT6	-0.0846786	2.93368e-05		IL23A	0.0864888	8.15757e-06		GOLGA8A	-0.189705	0.000105019		RPL10AP6	0.350941	0.000560458		TMEM170B	-0.103761	0.00621765		PNPT1	0.214688	0.00633227		CRNKL1	-0.0662639	0.00970373		REEP5	0.149299	1.80463e-06		LOC100130357	-0.119328	9.35773e-05
	EIF5B	0.247803	7.0412e-06		LOC100288798	-0.113562	7.61069e-07		IGKV1-27	0.496408	0.00200022			TNFRSF9	-0.21	3.04322e-05		ZMYM4	0.128109	8.16588e-06		MSS51	-0.054234	0.000105167		ITPR3	0.116759	0.00056145		ST3GAL4	-0.127259	0.00622238		H2AFJ	0.0539073	0.00640023		WDR41	-0.0494604	0.00972057		DOCK10	0.271805	1.81197e-06		MIR645	-0.119273	0.00135744
	POLD2	0.0771535	7.04382e-06		DENND5A	-0.189248	7.64306e-07		FTSJ3	0.114617	0.00201586			VWCE	-0.13136	3.06799e-05		TESPA1	0.224664	8.2147e-06		STXBP2	-0.0592904	0.000105191		TOB2	0.108851	0.000563226		ATP11A	-0.100441	0.0062974		PIEZO1	0.0505433	0.00652608		FGD3	-0.0631063	0.0097597		RANBP3	0.0745677	1.82e-06		THBS3	-0.119181	3.54717e-08
	PM20D2	0.164925	7.10536e-06		CFLAR-AS1	-0.233703	6.55386e-07		IGHV3OR16-8	0.316726	0.00201783			GSN	-0.111291	3.21777e-05		NDUFB5	0.164395	8.2844e-06		DSPA2D	-0.181161	0.000105216		LDHBP2	0.397753	0.000563821		MAGI2-AS3	-0.0781695	0.00630073		MZB1	0.0834263	0.00654177		CRYL1	-0.0410965	0.00981809		PSMD11	0.188554	1.82556e-06		C1GALT1	-0.119151	0.00397893
	RPLP1P12	0.189031	7.18854e-06		HPCAL1	-0.104312	7.82415e-07		CYP51A1P2	0.221878	0.00203531			CA2	-0.274724	3.38102e-05		ATP1A1	0.148799	8.31749e-06		CASC3	-0.0863191	0.000105216		NHEJ1	0.125521	0.000566536		PANX2	-0.088645	0.00631175		IGKJ5	0.357766	0.00663409		ARL6IP4	-0.0734951	0.00984269		TRAV29DV5	0.337866	1.83161e-06		SNX15	-0.119038	2.04048e-09
	LOC101154643	0.2298	7.23673e-06		ASGR2	-0.158188	7.9618e-07		PMS2P3	0.0667177	0.00204502			ANKRD36BP2	-0.230928	3.42914e-05		EPHB4	0.0763415	8.32561e-06		RNF185	-0.0542953	0.000106339		EPRS	0.269863	0.00056689		DACH1	-0.168421	0.0063241		MOV10	0.130963	0.00663409		ARPC2	-0.0608361	0.0098904		ANXA6	0.262113	1.83161e-06		PPP1R3B	-0.118858	0.000243404
	ZBTB21	0.164145	7.38535e-06		APAF1	-0.206492	7.97586e-07		RARG	0.0462036	0.00205072			TRMO	-0.0850565	3.42914e-05		FAM35BP	0.142652	8.73464e-06		ICAM1	-0.0971748	0.000108707		ARMCX5	0.108534	0.000567002		SYT2	-0.0785723	0.00642067		MANEA-AS1	0.134046	0.00667534		TGFBR2	-0.0781695	0.0098975		ACTL6A	0.164578	1.83161e-06		TESC	-0.118837	0.0275526
	PCAT1	0.109821	7.50238e-06		C10orf54	-0.167172	6.7594e-07		IGLVI-56	0.432242	0.00205189			PCBP1-AS1	-0.143595	3.46377e-05		ZBTB6	0.10686	8.8868e-06		ZBTB34	-0.0863296	0.000109073		RPL13AP6	0.232838	0.000569257		GTF2IP13	-0.102028	0.0064242		LOC390846	0.0835044	0.00668086		SMCO4	-0.0507835	0.00998921		WDR5	0.144083	1.83596e-06		MIR6732	-0.118816	0.0077048
	DEXI	0.0756871	7.52946e-06		LINC01191	-0.133121	6.75992e-07		INTS6L	0.0829513	0.00205736			ACTN1	-0.133056	3.47048e-05		PRRC2B	0.0951888	8.91195e-06		LINC01061	-0.088559	0.000110476		SEC61A1	0.193929	0.00057922		LOC105375233	-0.140711	0.00646405		DYRK1A	0.0587179	0.00670684		LOC105372316	-0.0756691	0.0100474		SPCS1	0.122896	1.83711e-06		CKLF	-0.11878	0.000735046
	GDF11	0.109534	7.54054e-06		ABCA13	-0.572606	6.81675e-07		PHC1P1	0.106178	0.00206103			RCBTB2P1	-0.180918	3.60101e-05		ATP5HP3	0.195668	8.91891e-06		SIK3-IT1	-0.111695	0.000110673		DDX47	0.247622	0.00057922		MRPL53	-0.147654	0.00647353		ZNF410	0.047617	0.00670684		ARID3B	-0.0400719	0.0100501		UBAP2L	0.127016	1.8492e-06		GYG1	-0.118593	0.00320637
	MRPL37	0.1276	7.64415e-06		PPP1R11	-0.0633485	6.84406e-07		NPIPB4	0.118722	0.00212096			SVBP	-0.173757	3.67539e-05		SNRPD2P1	0.185797	8.91891e-06		PMM2	-0.0959602	0.000112196		AHSA1	0.159437	0.0005796		ARID3A	-0.0906569	0.00651069		ZDHHC23	0.0380373	0.00675145		GAB2	-0.121795	0.0100977		CRYZ	0.209262	1.86711e-06		DGCR12	-0.11846	0.00923344
	APEX2	0.0915691	7.6665e-06		GADD45B	-0.194711	8.28338e-07		UQCC2	0.0887849	0.002127			PHKA2	-0.0895319	3.75232e-05		EEF1B2	0.0858068	8.91891e-06		AKIRIN2	-0.09213	0.000112322		G3BP2	0.146869	0.000579608		FAM53C	-0.122091	0.00653065		IGHV3-43	0.378332	0.0067808		HACD4	-0.099617	0.01016		NUP133	0.159556	1.86711e-06		DENND1A	-0.118337	1.42723e-05
	RPS6	0.174949	7.67063e-06		LOC105372288	-0.184705	8.36486e-07		TRMT1	0.0505148	0.00215266			BCKDHA	-0.0971515	3.7639e-05		NSMCE1	0.124074	9.12687e-06		SLC39A11	-0.0798881	0.000112322		HLA-DQB1	0.178098	0.000579751		DENND1A	-0.0957617	0.00660103		TNNT1	0.050591	0.00681749		HSDL1	-0.0634266	0.0103005		TC2N	0.287213	1.8886e-06		HIST2H2BC	-0.118225	9.68492e-05
	ZNF284	0.164315	7.67682e-06		PBX2P1	-0.121054	8.44873e-07		HIST1H2BN	0.127974	0.00216191			QKI	-0.120134	3.95935e-05		TRMT5	0.0958819	9.17184e-06		BRI3	-0.0699024	0.000113915		EXOSC1	0.121609	0.000582984		ZC3H3	-0.0614081	0.00661983		NBPF1	0.0603576	0.00683262		LOC440973	-0.140849	0.0103074		KIAA1429	0.166154	1.8886e-06		REXO2	-0.118198	0.0201602
	COX7C	0.225192	7.75935e-06		VCPKMT	-0.225943	8.4739e-07		MRPS34	0.0648458	0.00216544			LOC100132062	-0.127132	4.06698e-05		EI24	0.106357	9.18831e-06		B3GNT5	-0.123507	0.000114961		POLE4	0.0859535	0.00058368		PLIN5	-0.0900551	0.00662879		IGHV3-11	0.319892	0.00684285		SNHG8	-0.127161	0.0103074		PPP2R1A	0.149882	1.8886e-06		SBNO2	-0.118141	7.72047e-05
	CASP6	0.119277	7.86608e-06		HLA-A	-0.11116	7.41165e-07		TRAJ43	0.196957	0.00217723			PIK3R5	-0.0778624	4.356e-05		C19orf70	0.0713018	9.23943e-06		LINC01531	-0.0819153	0.000115643		MATR3	0.201689	0.000585037		PIK3CD	-0.0912946	0.00663975		AVEN	0.0448269	0.00685284		LIMK1	-0.0483616	0.0103344		HNRNPA1P8	0.244339	1.8886e-06		FIS1	-0.118141	0.00080263
	BNIP3	0.151625	7.90892e-06		MCEMP1	-0.41708	8.86079e-07		PEBP1	0.147969	0.0021872			UBE2D1	-0.184835	4.36638e-05		ZNF528	0.104211	9.25429e-06		GMPR2	-0.0798049	0.000115754		RANP6	0.278191	0.000585037		GATSL2	-0.169418	0.00669142		LOC105379251	0.305729	0.00687021		GOLGA7	-0.0483273	0.0104135		VCP	0.180438	1.92513e-06		CHST15	-0.118119	0.00767486
	POLR2H	0.0649664	8.00652e-06		RALGAPA2	-0.233603	8.87227e-07		ZNF585B	0.122768	0.00218977			RTCA-AS1	-0.250715	4.4189e-05		PGRMC2	0.0685879	9.27255e-06		MGAM	-0.284452	0.000116929		LEF1	0.405733	0.000586359		LOC105374297	-0.209146	0.00669646		SLC6A10PB	0.193724	0.00688445		RTF1	-0.0723782	0.010437		CLDND1	0.168566	1.93256e-06		AURKAPS1	-0.118031	0.000399977
	GRIK4	0.0950739	8.07276e-06		GYG1P3	-0.346481	8.99044e-07		TARS2	0.0797387	0.00221229			DDX11L16	-0.261018	4.58722e-05		CRYZ	0.160353	9.39003e-06		BEND2	-0.192069	0.000116948		SLC35E1	0.0897238	0.000586838		CPAMD8	-0.0716738	0.00670237		LILRB1	0.0904888	0.0069016		TRGV3	-0.279742	0.0105071		GPATCH8	0.17936	1.9473e-06		TRG-TCC4-1	-0.118001	0.000247802
	TADA1	0.108013	8.08368e-06		COQ2	-0.151201	9.76374e-07		RRBP1	0.0694308	0.0022182			KCNQ1	-0.0634041	4.66149e-05		TTC4	0.0797018	9.39297e-06		LOC729603	-0.180663	0.000117178		WBP11	0.217012	0.000586839		RAPGEFL1	-0.0681276	0.00672548		AFG3L1P	0.0365887	0.0069383		NPC1	-0.0892355	0.0105436		GIMAP2	0.196095	1.95121e-06		MIR1304	-0.117914	0.00172409
	SOCS2	0.13349	8.12253e-06		AP5B1	-0.194978	9.77853e-07		ATP5SL	0.0691521	0.00223956			ANKRD50	-0.168863	4.70486e-05		ARHGAP31	0.13996	9.42106e-06		FAM117A	-0.124571	0.000117824		RPL4	0.270501	0.000593313		LILRA6	-0.328654	0.00673949		XPR1	0.0843812	0.00699374		UGDH	-0.0770247	0.0106225		PSMD5	0.21742	1.95121e-06		TMLHE-AS1	-0.117811	0.00614319
	NOM1	0.0830723	8.15015e-06		USP4	-0.134202	8.45259e-07		TMEM198B	0.0517849	0.00223956			LRRN1	-0.157622	4.72134e-05		ZNF30	0.0669473	9.43699e-06		MIR619	-0.103355	0.000118273		GLO1	0.199782	0.000593813		CUEDC1	-0.0833639	0.00675344		UCKL1	0.0373755	0.00700447		MINOS1	-0.080174	0.0107107		ICE2P1	0.335816	1.95121e-06		TAP1	-0.117638	0.0266241
	METTL13	0.123128	8.17494e-06		SSH3	-0.0895682	1.00545e-06		EMD	0.0730216	0.00224364			FGD4	-0.209341	4.87041e-05		GIMAP7	0.185969	9.44795e-06		PLCL2	-0.0829485	0.000118273		DDA1	0.0819748	0.000593813		RNF185	-0.0690654	0.00676325		TLK1	0.0687985	0.00704578		SLC23A2	-0.0542309	0.0107122		HSPA9P2	0.346685	1.95609e-06		GGTA1P	-0.117628	0.00184071
	METTL10	0.169937	8.23578e-06		APTR	-0.108661	8.47637e-07		GGT1	0.0542397	0.00228645			LYRM7	-0.232746	4.9489e-05		MRPS30	0.140064	9.50221e-06		ANKRD13A	-0.0803876	0.00012366		PKD1P3	0.147474	0.000593813		LOC105372221	-0.0923839	0.00677887		IGHE	0.0913461	0.00706386		DDX6P1	-0.0889562	0.0107551		PPARA	0.185417	1.96047e-06		ZNF230	-0.117364	0.00675849
	C12orf73	0.0656511	8.23578e-06		SLC9A8	-0.218362	1.01529e-06		PLK1	0.140447	0.00228645			ADGRG3	-0.301928	5.28649e-05		DHRS4-AS1	0.0719607	9.52739e-06		DOK3	-0.0817571	0.000124405		ZFP62	0.138746	0.000594802		VSTM1	-0.27958	0.00678597		MAP1LC3B2	0.0617004	0.00711811		MAST3	-0.077029	0.0107831		FBXO21	0.162278	1.9618e-06		PIP5K1B	-0.117145	0.0289128
	C6orf48	0.281499	8.26388e-06		AQP9	-0.292403	8.68529e-07		TRGV10	0.317447	0.00228918			CASC3	-0.109088	5.53576e-05		RPL12P12	0.162721	9.73366e-06		PROK2	-0.222431	0.000124509		PHYH	0.120819	0.00059787		C19orf38	-0.159937	0.00680392		SHARPIN	0.0914823	0.00715744		POLE2	-0.0944205	0.0108598		CDK6	0.185827	1.97217e-06		PATL2	-0.117093	0.0175082
	SPPL2B	0.0575458	8.26486e-06		LOC339192	-0.136536	8.78931e-07		CDC14A	0.109576	0.00228975			MYOM1	-0.0885958	5.60695e-05		USP10	0.11835	9.79054e-06		MBD6	-0.0891134	0.000125224		ZNF264	0.0812938	0.00059787		CXCR1	-0.206516	0.00681356		DMRT3	0.0682524	0.00719148		RPS25	-0.126448	0.0109213		USP53	0.304792	1.97217e-06		LOC105374629	-0.11709	0.000127353
	MAK16	0.177708	8.3217e-06		GYG1P1	-0.216479	1.04025e-06		AMIGO2	0.0516845	0.0023134			PLXNC1	-0.197768	5.62182e-05		EMC10	0.0536566	9.96501e-06		HGS	-0.0351556	0.00012546		RPL18P13	0.170533	0.000598004		OSCAR	-0.102503	0.00688186		LARS2	0.0408529	0.00724381		CBX1P2	-0.123958	0.0109643		BRCC3	0.135699	1.97217e-06		LOC101927729	-0.117071	0.000188584
	TRAJ5	0.284655	8.36535e-06		PARVB	-0.101405	8.89222e-07		XCR1	0.0471822	0.00233469			COPS3	-0.106668	5.75093e-05		ARL2BP	0.114151	1.00152e-05		TNFAIP6	-0.318102	0.000125622		CHERP	0.0661381	0.00060055		ANP32AP1	-0.095139	0.0069294		MCPH1	0.0720297	0.00726049		SP3P	-0.182896	0.0109792		NUP155	0.214299	2.00147e-06		FBXO39	-0.11695	0.000782039
	PFAS	0.0695041	8.38798e-06		ACRBP	-0.096767	1.05187e-06		HERC2P10	0.0862554	0.0023371			RPL23AP82	-0.130525	5.76761e-05		GPR183	0.262865	1.00308e-05		RICTOR	-0.114345	0.000126774		USE1	0.132767	0.000600627		LOC102723765	-0.0975495	0.00696997		IGLL5	0.0687526	0.00730134		ARPC5	-0.0585379	0.0110906		RGPD6	0.246327	2.00915e-06		CCDC192	-0.116819	0.000573168
	PBDC1	0.138661	8.4271e-06		LOC105375304	-0.11	1.0515e-06		FCRLA	0.20839	0.00233845			LINC00999	-0.174972	5.92894e-05		TYW3	0.135872	1.00657e-05		FAM41C	-0.127465	0.000126976		ANKRD40	0.133231	0.000600903		PSTPIP1	-0.0679947	0.00698131		RPP38	0.0435201	0.00730401		SDHA	-0.0577806	0.0111783		LAS1L	0.118034	2.03259e-06		TRL-TAA2-1	-0.116801	0.00591324
	CDK4	0.193685	8.48203e-06		WHAMMP1	-0.230687	1.05829e-06		CHST12	0.0664469	0.00233914			LYST	-0.143709	6.05161e-05		FTO	0.122349	1.0098e-05		WWP2	-0.0644615	0.000127688		HNRNPA1L2	0.178293	0.000602007		BANP	-0.0542473	0.00701651		PIGF	0.0660892	0.00733611		C2CD2L	-0.0384177	0.011197		BZW1	0.185669	2.03287e-06		B3GNT5	-0.116781	0.0064333
	TCAF1	0.0930487	8.49069e-06		CD59	-0.17818	1.1044e-06		MRPL42P5	0.145378	0.0023428			ABCA7	-0.11621	6.22011e-05		CHERP	0.0499017	1.0111e-05		NFAT5	-0.0848756	0.000128221		P2RY8	0.153025	0.000602937		ATP6V0A1	-0.106501	0.0070213		UBAC1	0.0609656	0.00733611		RAB7A	-0.0726051	0.011197		ATP5G2	0.268585	2.04048e-06		SHARPIN	-0.11668	0.000845658
	DDX54	0.101986	8.51162e-06		FUT7	-0.195244	1.11029e-06		RPS6KB2	0.0350383	0.00238216			ZNF710	-0.0600196	6.45928e-05		EIF2D	0.0650341	1.0272e-05		SLFN14	-0.213242	0.000128246		PLAC8	0.290371	0.000603359		SPOPL	-0.171413	0.00702474		ADGRE5	0.0938641	0.00756163		ARAP2	-0.107758	0.0112002		GLOD4	0.188401	2.05146e-06		GALNT3	-0.11661	0.0125386
	SCAF4	0.123032	8.53439e-06		LRFN1	-0.0913918	1.12594e-06		HIST1H2BM	0.282291	0.00239137			DAPK2	-0.181359	6.67638e-05		RPL29P2	0.0809681	1.0391e-05		IFRD1	-0.156489	0.000128246		CXCL5	0.379662	0.000605328		LOC102724552	-0.149978	0.00707163		EFEMP2	0.0473556	0.00756411		LOC100130353	-0.132848	0.0112375		AHSA1	0.167402	2.05565e-06		LOC105372458	-0.116269	1.11309e-06
	MGC57346	0.248068	8.59491e-06		MNDA	-0.171938	9.4994e-07		PPIL1	0.101855	0.00243341			PCYT1A	-0.123103	6.71195e-05		CNOT7P1	0.16888	1.03981e-05		MIR640	-0.0890808	0.000129522		DPH1	0.0891926	0.000606497		TPM3	-0.0697335	0.00708756		RN7SL473P	0.189093	0.00756411		CPNE2	-0.0894316	0.0112449		MKRN2	0.0998421	2.09216e-06		SNORA46	-0.116209	0.00462441
	YIF1A	0.0619319	8.62216e-06		SVIL	-0.19266	1.14277e-06		HIST1H1E	0.169547	0.00245198			ITM2B	-0.100123	6.99319e-05		RBM15B	0.0620792	1.0505e-05		KCMF1	-0.0522853	0.000131017		KIF16B	0.171756	0.000606497		GOLGA8IP	-0.0895959	0.00712086		TJAP1	0.0305128	0.00756411		LOC392266	-0.0934803	0.0113449		PER2	0.0710234	2.10953e-06		LOC440434	-0.116184	0.00256193
	UBQLN1	0.105778	8.63957e-06		FFAR3	-0.164148	9.65234e-07		PARP1P1	0.176111	0.00249101			ACPP	-0.173766	7.00106e-05		TMEM248	0.102628	1.05164e-05		PIGG	-0.0433689	0.000131226		DPP4	0.315951	0.000607583		EGLN1	-0.185355	0.00713333		C1QB	0.0742599	0.00761435		WDR45B	-0.0625209	0.0113939		PPP1R7	0.110802	2.11398e-06		NAGK	-0.116166	0.00744497
	RPL18AP11	0.208966	8.63957e-06		HTATIP2	-0.127487	1.14832e-06		SLC7A5P2	0.0969888	0.00251165			INO80B	-0.0517672	7.33394e-05		HIST1H1D	0.164303	1.05277e-05		FAM63B	-0.0880303	0.000132023		HPS4	0.0585953	0.000607776		SLC2A3P2	-0.249538	0.00722315		LOC105369360	0.0904796	0.00763206		TRBJ2-7	-0.0943081	0.0114278		PDCD7	0.109112	2.11503e-06		MXD3	-0.116079	9.01677e-07
	RNF5P1	0.101212	8.72963e-06		WIPF1	-0.126944	9.72308e-07		EPT1	0.113619	0.00254501			LOC646555	-0.101611	7.33866e-05		SEH1L	0.162476	1.05909e-05		TRIOBP	-0.0565517	0.000132187		ZNF331	0.160831	0.000609435		DOK1	-0.0604872	0.00734187		SEPT11	0.0767346	0.00763346		GGA3	-0.0393235	0.0115111		MRPS30	0.203808	2.12503e-06		LOC100506023	-0.116013	0.000812943
	MPRIP	0.117023	8.75398e-06		PBX2	-0.129002	9.91304e-07		SLC5A6	0.0371249	0.00255139			RPS6KA5	-0.161165	7.67812e-05		FKBP4P6	0.259678	1.06416e-05		SAMD8	-0.0729169	0.000132259		SLC35D1	0.167491	0.000610788		LOC105372578	-0.18163	0.00735293		MYBL2	0.0899941	0.00766997		MIF4GD	-0.0669791	0.0117787		RFX7	0.203161	2.13363e-06		ROGDI	-0.115994	2.45798e-05
	PUF60	0.069688	8.75766e-06		HERC3	-0.161772	1.17897e-06		EZR	0.139479	0.0025584			LOC101060128	-0.15778	7.8274e-05		TOMM70	0.155625	1.06561e-05		LINC01089	-0.0733954	0.000133254		SMARCC2	0.0931815	0.00061265		LOC645529	-0.18001	0.00739423		EGR1	0.109779	0.00773763		EPAS1	-0.0575809	0.0117903		AKAP11	0.229582	2.13937e-06		DLGAP1-AS2	-0.115896	0.0388411
	SETMAR	0.0863196	8.75766e-06		FSTL1	-0.255748	1.18431e-06		SLC35D1	0.0990192	0.00257429			PLBD1	-0.205384	7.85232e-05		GTPBP10	0.138438	1.07589e-05		FAM200B	-0.0945864	0.000135287		SPTAN1	0.227579	0.00061265		ATP6V1B2	-0.128141	0.00739866		UCP3	0.0469135	0.00774674		LINC01002	-0.138236	0.0118528		C4orf27	0.10731	2.17246e-06		MIR147A	-0.115803	0.00510092
	RPL30P4	0.238891	8.7763e-06		MAEA	-0.0833711	1.00018e-06		CTC1	0.0933349	0.00260718			KREMEN1	-0.294949	8.02652e-05		NUFIP1	0.0981158	1.08405e-05		RNF13	-0.092892	0.000135605		NBPF3	0.0959171	0.00061265		MTF1	-0.133051	0.00743959		EXOSC7	0.0427063	0.00775411		ACPP	-0.110323	0.0118758		CHMP7	0.256496	2.17316e-06		CELF2-AS1	-0.11574	0.00194461
	CIPC	0.0502066	8.87192e-06		RNF141	-0.172746	1.21072e-06		TRIM26	0.060314	0.0026163			MRVI1	-0.114774	8.12532e-05		BAG5	0.0598697	1.08845e-05		LOC101928694	-0.127408	0.000135851		PTBP1P	0.186197	0.000612709		AP5B1	-0.154181	0.00755573		DNAJC17	0.0330607	0.00775674		PDE3B	-0.110998	0.0119152		SERINC5	0.207602	2.17415e-06		MIR4296	-0.115716	9.35773e-05
	CCSER2	0.187309	8.88247e-06		TCEB1P19	-0.259039	1.22033e-06		SCMH1	0.0469215	0.00266896			LINC00965	-0.0663419	8.14008e-05		SRP14	0.122327	1.08896e-05		C16orf72	-0.0617681	0.000135851		TMEM243	0.146485	0.000616822		PRELID1	-0.101629	0.00757813		LINC00537	0.158125	0.00777995		SIRPB2	-0.150551	0.0119484		KLF13	0.116614	2.17581e-06		RIPK3	-0.115391	5.99922e-05
	ABI2	0.0745167	8.88975e-06		SEMA4B	-0.104542	1.23242e-06		PSMD2	0.0768342	0.00266899			SPRY3	-0.120857	8.21437e-05		SNRPD2	0.066742	1.1008e-05		BMP2K	-0.0935296	0.000137625		ARF6	0.110181	0.000618465		TBL1Y	-0.058465	0.00758674		TMOD3	0.107108	0.00777995		CTDP1	-0.0332598	0.0120074		GABPA	0.14161	2.17867e-06		SCARNA20	-0.115357	5.64585e-05
	OGFOD1	0.216689	8.95323e-06		LOC105376517	-0.130932	1.23391e-06		C10orf25	0.0639522	0.00268987			NUP58	-0.101484	8.32428e-05		KIAA1143	0.125468	1.10083e-05		FRMD4A	-0.109853	0.000140598		DPP9	0.0645124	0.000618682		TPCN2	-0.0911755	0.00762272		TRIB2	0.0823262	0.00783761		SYS1-DBNDD2	-0.0568585	0.0120758		ZNF880	0.181972	2.17907e-06		PIK3CD-AS1	-0.115338	1.49404e-06
	TRMT5	0.14603	8.99706e-06		RNVU1-19	-0.272332	1.2419e-06		BRD7P2	0.115073	0.00269232			SLC35E2	-0.154543	8.47003e-05		CRTC3	0.126301	1.10144e-05		RNF169	-0.0725156	0.000140598		EDF1	0.107639	0.000620782		CFAP58-AS1	-0.199271	0.00764213		TNFSF4	0.119801	0.00790984		C10orf54	-0.0908096	0.0121086		UTP4	0.190303	2.18269e-06		LOC343052	-0.115154	0.00125243
	ARV1	0.111788	9.00664e-06		TMEM88	-0.197845	1.24842e-06		TIMM10B	0.12712	0.00270329			BPI	-0.550118	8.47269e-05		MMACHC	0.0414231	1.10276e-05		MGME1	-0.0633634	0.00014087		BMI1	0.157193	0.000622554		KRT42P	-0.0794226	0.00764477		HBQ1	0.099692	0.00792195		C2orf76	-0.027221	0.0121431		PTBP1P	0.198147	2.18356e-06		LOC105374768	-0.115065	0.00398369
	ZFP1	0.0947001	9.05045e-06		WNK1	-0.256314	1.06564e-06		ENO2	0.0724792	0.00272067			SCCPDH	-0.133497	9.1726e-05		NEDD8	0.129094	1.11416e-05		PARVG	-0.0499219	0.000141615		ETNK1	0.190824	0.000626048		MAEA	-0.074445	0.00766243		KDM5C	0.0472545	0.00793336		TRIM66	-0.0711291	0.0122511		VPS11	0.157636	2.18947e-06		MGEA5	-0.115063	0.00351927
	KRT72	0.119029	9.08184e-06		KCNJ2	-0.316605	1.07067e-06		AEN	0.052177	0.00279354			BAIAP2-AS1	-0.0849092	9.62788e-05		REPS1	0.108167	1.11932e-05		LOC645180	-0.162183	0.000141825		OGFOD1P1	0.266458	0.000627592		GPR27	-0.215295	0.00767167		GCSHP5	0.127471	0.00795819		GLB1L	-0.0555409	0.0122561		COX4I1	0.137599	2.19548e-06		FITM1	-0.115015	1.81334e-05
	FBXO34	0.0772706	9.12903e-06		MAPK13	-0.102911	1.08785e-06		NR4A1	0.0614723	0.00282678			FRG1	-0.129499	9.69836e-05		MBTPS1	0.0967229	1.15698e-05		KIAA0226L	-0.17283	0.000142275		RFX7	0.231737	0.000629361		ARHGAP27	-0.0770801	0.00768493		PCSK7	0.0678338	0.00800111		SNRNP48	-0.0621052	0.0122666		SENP3-EIF4A1	0.161794	2.19548e-06		CSF3R	-0.115012	0.013202
	ANAPC1	0.209622	9.21089e-06		VCPIP1	-0.138955	1.29696e-06		TRAJ24	0.134353	0.00283103			HPSE	-0.150418	0.000100112		ABL1	0.0696946	1.16078e-05		KIAA0754	-0.0721472	0.000143396		PDE4DIP	0.101994	0.000630675		CXCR2	-0.192578	0.0077113		GRIK4	0.0565494	0.00811866		KLHL18	-0.0387851	0.0123439		RNF125	0.236631	2.21038e-06		PELI2	-0.114869	0.00108298
	ANKRD16	0.0636677	9.21506e-06		LSP1	-0.0783623	1.09416e-06		ITPR3	0.0714205	0.00283951			LOC100288798	-0.0891134	0.000100486		FARSB	0.134048	1.17325e-05		MRPL42P5	-0.138743	0.000144583		POLR2D	0.120928	0.000631191		HCAR3	-0.242189	0.00774247		RPL32P3	0.0573366	0.00812443		COMMD5	-0.0315408	0.0124863		NUP188	0.175465	2.21046e-06		PLEK	-0.114777	0.00353693
	MGC40069	0.303604	9.31061e-06		C10orf11	-0.119783	1.30889e-06		MTG1	0.0418682	0.00291595			OMA1	-0.0712138	0.000102648		LINC00402	0.244378	1.17624e-05		IL1RN	-0.146702	0.000144628		DUSP16	0.167539	0.000631191		ARHGAP26	-0.156043	0.00774263		HIVEP1	0.057218	0.00817729		C7orf73	-0.157153	0.0125025		LRRC58	0.282389	2.21875e-06		KIF1B	-0.114737	0.015411
	LINC01336	0.233917	9.31428e-06		TPM1	-0.124138	1.33065e-06		BIN1	0.0782089	0.00291681			TREML5P	-0.152991	0.000103814		LOC100130207	0.0776569	1.1831e-05		GAS6-AS1	-0.0749211	0.000144976		RBBP4	0.126713	0.000631577		HK2P1	-0.148401	0.0077484		DMTN	0.147784	0.00820454		SFRP2	-0.208142	0.0126182		ABLIM1	0.197535	2.21875e-06		RNU6-832P	-0.114719	0.00447789
	TBC1D10A	0.08948	9.34359e-06		MAX	-0.109438	1.12445e-06		LOC100506634	0.048602	0.00294165			DGAT1	-0.0685852	0.00010816		CCDC115	0.0610844	1.1831e-05		HPCAL1	-0.0607192	0.000145184		DNAJC21	0.183779	0.000634655		C16orf72	-0.0789792	0.00778445		LOC105378419	0.0957389	0.00820454		EMB	-0.0974402	0.0127375		STIP1P3	0.257516	2.22732e-06		LOC146880	-0.114602	5.47233e-06
	PAX5	0.378782	9.48594e-06		PREX1	-0.19086	1.34558e-06		PTPRCAP	0.116722	0.00296262			UBOX5	-0.0590991	0.000116764		C12orf66	0.0904315	1.1833e-05		RNF149	-0.153816	0.00014547		NFATC2IP	0.112306	0.000635473		PICALM	-0.099441	0.00782983		NFAT5	0.0905903	0.00820454		GMFG	-0.0745281	0.0127499		ERH	0.229812	2.23577e-06		LOC101930112	-0.114588	0.0303811
	SYPL1	0.149605	9.48594e-06		BASP1P1	-0.12094	1.34806e-06		KDM4C	0.0944232	0.00297556			S100A12	-0.313684	0.000121329		DUS1L	0.0493057	1.1833e-05		FCRL6	-0.256047	0.000145867		DDHD1	0.175925	0.000635509		LOC440461	-0.0916342	0.0078417		TUBB4A	0.0493606	0.00820454		PRICKLE3	-0.0366914	0.0127549		CHCHD3	0.138714	2.24083e-06		RN7SKP162	-0.114562	0.000277348
	KMT2A	0.182141	9.51714e-06		OPTN	-0.288075	1.35826e-06		PPP1R16B	0.0940969	0.00299152			GYG1	-0.139409	0.000134893		NDUFS5P7	0.177241	1.18395e-05		RFWD2P1	-0.142563	0.000145867		LOC100287430	0.325933	0.000635509		DAPP1	-0.158983	0.00786424		NT5DC2	0.0517286	0.00820598		ACOT13	-0.065241	0.0127884		NOC3L	0.229919	2.24083e-06		GPR52	-0.11442	0.00691764
	DDHD1	0.153704	9.60354e-06		MFSD11	-0.070501	1.36712e-06		OTUD7B	0.0466349	0.00301466			SERPINB1	-0.123599	0.000134893		LOC100130746	0.138893	1.18395e-05		RAB27A	-0.106406	0.000145908		TMED3	0.0904643	0.000636255		LOC105372501	-0.117588	0.00787084		IL32	0.106716	0.00823694		TRIOBP	-0.0480254	0.0128077		DDX56	0.114042	2.24092e-06		NLRC4	-0.114308	0.0383648
	VARS	0.0736762	9.61609e-06		IL17RA	-0.174371	1.15458e-06		TRAF1	0.0916328	0.00301466			C2CD2L	-0.0522425	0.000135686		NECAP2	0.105506	1.18514e-05		2018-03-08	-0.190292	0.00014642		KDM1A	0.144416	0.000637226		CKLF	-0.13402	0.00791741		ARG2	0.0997028	0.00828683		TET3	-0.0433726	0.012878		AASDHPPT	0.203841	2.26047e-06		CCDC14	-0.114304	0.000150074
	PORCN	0.0810246	9.63193e-06		ANKRD44-IT1	-0.235919	1.38998e-06		OSBPL10	0.121747	0.00303371			NDST1	-0.121829	0.000135745		PLSCR3	0.06956	1.18823e-05		NCOA2	-0.0744011	0.00014642		TCF12	0.180886	0.000640473		CTRL	-0.102311	0.00791765		TTF2	0.0668549	0.00832111		CSNK2B	-0.0459299	0.0129066		SHFM1	0.177384	2.28239e-06		LOC105370171	-0.114247	0.000144202
	GAS5	0.305977	9.64426e-06		IST1	-0.177001	1.17453e-06		DGCR8	0.0532443	0.00308008			C5AR2	-0.191699	0.000135794		PLIN2	0.104812	1.21414e-05		MYOM2	-0.0798958	0.000146682		DNAJC11	0.13246	0.000641201		MXD1	-0.168883	0.00796226		SIDT1	0.102814	0.00834492		LOC100421597	-0.143259	0.0129851		CAMSAP1	0.0777337	2.28377e-06		ADPGK	-0.114081	0.00386112
	RPL18P12	0.307311	9.65893e-06		COMMD5	-0.0637562	1.40715e-06		LOXL1-AS1	0.0514392	0.00314162			CYP4F24P	-0.0889031	0.00013807		SMG5	0.0746989	1.22645e-05		DTX2	-0.0449406	0.000146702		2018-09-01	0.241641	0.000642911		NEXN	-0.239688	0.00798098		TTC5	0.0418237	0.00834604		RAB22A	-0.0623259	0.0130354		DKC1	0.133769	2.30042e-06		SBF2	-0.113917	0.017444
	LSM11	0.0851864	9.69637e-06		GBP2	-0.236372	1.41248e-06		TRAJ22	0.231986	0.00314471			TMEM120A	-0.0781139	0.000138938		TSPYL4	0.0778143	1.23554e-05		TSPAN2	-0.192024	0.000146798		NCL	0.24689	0.000644228		RASSF2	-0.127387	0.00804171		PPP2R5B	0.091023	0.00836687		SLC2A3P4	-0.134704	0.0131214		NAA15	0.242563	2.30042e-06		LPAR2	-0.11384	0.000313197
	RPL18AP6	0.270203	9.70323e-06		BRCA1	-0.151922	1.41409e-06		ZNF275	0.0547979	0.00314921			MAP2K4P1	-0.0960124	0.000139521		DIMT1	0.144127	1.24246e-05		NHSL2	-0.1008	0.000146798		PBDC1	0.147792	0.000644266		KREMEN1	-0.264209	0.00806112		THRA1/BTR	0.142363	0.00838975		MYH9	-0.0603404	0.0132823		EMC4	0.218624	2.30251e-06		FAM214B	-0.113791	0.000300859
	RPLP0P6	0.285725	9.74233e-06		NAMPTP1	-0.237679	1.42179e-06		MGC72080	0.0935851	0.00315347			LINC00877	-0.0955192	0.000140149		SYNGAP1	0.0577274	1.2472e-05		ARL3	-0.0607037	0.000148073		PM20D2	0.175013	0.000645274		LINC00954	-0.0786922	0.00809439		IKZF2	0.116538	0.00840315		SFXN5	-0.035253	0.0133143		RPL41	0.148311	2.3156e-06		TMEM40	-0.113784	0.0138274
	PRMT7	0.0935673	9.74406e-06		TMEM167B	-0.138175	1.44931e-06		DMRT3	0.0698243	0.00315652			OLIG1	-0.179299	0.000140768		LRRC58	0.128517	1.2519e-05		NOL12	-0.0399232	0.000148073		IGHG3	0.64366	0.000646286		FTH1	-0.139964	0.00812475		TMEM156	0.107334	0.00845059		CCDC144CP	-0.0867305	0.0133351		SACS	0.160884	2.35477e-06		MYO10	-0.11377	1.73656e-07
	PPP2R1A	0.118924	9.78633e-06		TGFA	-0.193782	1.47621e-06		SNORD33	0.069114	0.0031768			C7orf60	-0.0627445	0.000141021		TFAP4	0.0502806	1.25674e-05		TMLHE	-0.0929933	0.000148208		GLG1	0.219044	0.000652634		RAB5A	-0.103604	0.00816928		CAMTA1	0.0512005	0.00846427		LOC729033	-0.138951	0.0133451		B3GALT6	0.122297	2.36217e-06		CGB1	-0.113676	0.0161518
	ZFP62	0.136474	9.88142e-06		ALDH1A1	-0.373462	1.49448e-06		TSPAN3	0.152264	0.0031768			AGAP7P	-0.213058	0.000147917		ALKBH8	0.117244	1.26777e-05		P2RX1	-0.147599	0.000149362		PRDX1	0.16035	0.000652634		CYB5R4	-0.166609	0.00817888		TSPYL1	0.0548386	0.00847511		LRRC4	-0.104368	0.0134346		RNF7	0.147063	2.37603e-06		GADD45B	-0.113672	0.00983328
	YME1L1	0.349278	9.98863e-06		FGD4	-0.253381	1.49822e-06		MRPL9	0.0521542	0.00318856			SPOPL	-0.145971	0.000148702		HSPE1	0.0909751	1.27142e-05		STX5	-0.0462888	0.000149362		PRKDC	0.184197	0.000655092		GYPE	-0.274183	0.00820903		FANCA	0.0585731	0.00852579		NSMAF	-0.0667758	0.0135542		DIMT1	0.198018	2.38514e-06		MMP25	-0.113672	0.0261461
	RPS6KB2	0.0600565	1.00669e-05		HSD17B11	-0.164193	1.28288e-06		MIR3200	0.0924759	0.00322202			MAPK14	-0.175049	0.000150969		ATP6V0E2-AS1	0.0720761	1.2741e-05		SIAH2	-0.176356	0.000150036		SMARCC1	0.132557	0.000655092		LOC105375494	-0.136603	0.00821662		ANKRD16	0.0373236	0.00853271		FGD4	-0.142524	0.0136161		RP9	0.0976903	2.38864e-06		LRWD1	-0.113595	1.92792e-07
	PHB	0.120237	1.01378e-05		2018-03-01	-0.322183	1.55325e-06		CDK2	0.0671446	0.00329007			PLA2G4A	-0.156646	0.000151827		LOC101929698	0.100753	1.27696e-05		FAM214B	-0.0965476	0.000151763		LOC149844	0.214606	0.000656472		MARCO	-0.0940707	0.00822266		NEK8	0.0436583	0.00868172		NUP58	-0.0757967	0.0138342		SC5D	0.118997	2.39582e-06		LOC105375534	-0.11352	0.000655101
	ZNF419	0.107554	1.01421e-05		ACSL4	-0.204552	1.56085e-06		YEATS2	0.072397	0.00329007			SUZ12P1	-0.171236	0.000155374		SURF2	0.0473217	1.28666e-05		MSH5-SAPCD1	-0.128457	0.000151972		ZKSCAN8	0.168619	0.00065656		ZNF333	-0.0743908	0.00822711		LOC100506746	0.0488303	0.00870835		ZBED1	-0.0376416	0.0140307		RBBP4	0.120959	2.4046e-06		DAPK2	-0.113491	0.0253898
	THUMPD3	0.162607	1.01665e-05		TDP2	-0.178031	1.32394e-06		MOGS	0.0431704	0.00334404			ZNF595	-0.198916	0.000156429		ABHD12	0.0437086	1.28667e-05		SNORA71C	-0.092629	0.000152589		CEP290	0.207339	0.000660895		LIPE-AS1	-0.0837419	0.00822867		TIMELESS	0.0567521	0.00872417		SNX18	-0.0801916	0.0140759		XBP1	0.277756	2.4059e-06		TMOD2	-0.113468	0.0216146
	IGHV1-18	0.650878	1.01665e-05		DUX4	-0.143193	1.32468e-06		ZNF625-ZNF20	0.0839268	0.00336614			LOC729218	-0.136123	0.000160049		IGBP1	0.110154	1.28983e-05		NUB1	-0.0991349	0.00015323		PUS7L	0.192989	0.000662089		TIRAP	-0.0487052	0.00824		MAFB	0.0763454	0.00874735		HEXB	-0.127996	0.0141679		ZNF543	0.134317	2.4089e-06		LOC647264	-0.113409	0.00744384
	CD28	0.343077	1.01665e-05		USP32	-0.180653	1.58922e-06		LOC399783	0.0735751	0.0033715			MMP24-AS1	-0.0839508	0.000164012		CIAPIN1	0.0588078	1.29158e-05		MFAP3L	-0.120322	0.000153408		RSL1D1	0.271213	0.000662561		LSP1	-0.0648853	0.00824347		MIR22HG	0.0572432	0.00876704		GZMK	-0.284626	0.0142954		COMMD1	0.106607	2.4089e-06		RHBDF2	-0.113348	2.14114e-05
	RPL19	0.205999	1.0185e-05		ELMOD3	-0.0457824	1.35293e-06		SLFN12	0.169563	0.0033715			MARC1	-0.233911	0.000166144		SYNGR2P1	0.0714345	1.30073e-05		MTHFSD	-0.034907	0.000154575		SNX5P2	0.227989	0.000662561		FAM8A1	-0.1512	0.00827412		RRBP1	0.0543274	0.00884766		VSTM1	-0.171673	0.0143295		LYRM7	0.145427	2.41171e-06		CEACAM5	-0.113266	4.39563e-06
	PHF10	0.17807	1.03012e-05		C2orf88	-0.209078	1.62979e-06		BLOC1S6	0.0804124	0.00338377			LAMTOR4	-0.0832065	0.000166629		IER3IP1	0.091982	1.30417e-05		FAM129A	-0.180853	0.000155343		VPS11	0.14918	0.000662666		NFIL3	-0.253564	0.00830204		HIST1H2AI	0.149888	0.00888294		AKNA	-0.0423007	0.0143611		DCTD	0.148515	2.42401e-06		ST3GAL6	-0.11305	0.000636911
	LY9	0.16597	1.03878e-05		RSPH3	-0.129666	1.6505e-06		NT5C	0.047991	0.00340703			MKL1	-0.0567268	0.000167645		PAIP2B	0.147676	1.30489e-05		STK24-AS1	-0.0486646	0.000155343		RPS27	0.180075	0.000663638		LOC100127974	-0.113402	0.00832349		PWP2	0.122418	0.00898538		RBL2	-0.0926016	0.0144761		ATP6V1G1	0.0755633	2.4272e-06		SIPA1L1	-0.11304	0.00827916
	SESN1	0.217785	1.04064e-05		MIR3198-1	-0.214326	1.65436e-06		TMEM214	0.0788564	0.00341026			LOC145474	-0.229341	0.000168814		AHCY	0.0512244	1.32995e-05		LY96	-0.194139	0.00015588		C16orf58	0.0790197	0.000664042		BCL2A1	-0.312874	0.00845471		MAPKBP1	0.0298051	0.00899979		DDX12P	-0.0496358	0.0144964		CSTF2	0.112654	2.44952e-06		LCE1F	-0.113033	3.45926e-05
	CEPT1	0.114752	1.04109e-05		LOC729654	-0.289943	1.66959e-06		FARSB	0.116822	0.0034348			DGAT2	-0.219479	0.000172372		ATP5I	0.0680892	1.33632e-05		CLU	-0.199773	0.000156038		PDCD7	0.116923	0.000664623		MGAM2	-0.319965	0.00845659		FAM174B	0.142359	0.00904871		UTP23	-0.0771494	0.0145445		RPRD2	0.167818	2.46329e-06		MSL1	-0.11298	0.00744899
	BMS1	0.196882	1.05439e-05		MSRB2	-0.189385	1.68271e-06		NEMP2	0.102526	0.00346367			ARF5	-0.042593	0.000173319		HLA-DQB2	0.0839916	1.33647e-05		ISCU	-0.0930644	0.000156356		PRPF38A	0.154204	0.000665838		GOLGA8M	-0.0886146	0.00846812		SLC25A38	0.0967593	0.00906534		SSH3	-0.0388239	0.0145878		SNX9	0.148593	2.46329e-06		CCNDBP1	-0.112925	0.0125929
	SMAD3	0.144773	1.05549e-05		BCL6	-0.29526	1.43468e-06		PMS2P4	0.0713415	0.0034889			DPY19L3	-0.133509	0.000175255		EIF3D	0.107341	1.34607e-05		MRPL52	-0.0435692	0.000158462		TSHZ1	0.183896	0.000666336		PLEKHM3	-0.0741959	0.00849021		HIST1H2BG	0.136503	0.00908573		FBXL20	-0.0797641	0.0146639		SATB1	0.187267	2.46416e-06		UBAP1	-0.112905	0.000595741
	TNF	0.234915	1.05549e-05		CRK	-0.132418	1.74949e-06		RORA	0.130816	0.00352179			MSH5-SAPCD1	-0.154304	0.000178361		MRPL34	0.0821563	1.34744e-05		NEAT1	-0.13128	0.000159602		COPS6	0.160449	0.000666336		NAMPTP1	-0.178468	0.0085172		MGLL	0.0858718	0.00908661		ARHGAP5	-0.0793441	0.0147082		CEBPZ	0.245282	2.47314e-06		LOC105369213	-0.112905	0.0245569
	REPS1	0.153509	1.05955e-05		DGCR12	-0.192322	1.47933e-06		EIF5A	0.0557156	0.00353893			VAPA	-0.096293	0.000180023		C11orf63	0.0744874	1.35638e-05		PLPPR2	-0.0880412	0.000160356		PDS5A	0.19343	0.000666336		LOC101060341	-0.131203	0.0085207		MT1H	0.114185	0.00911932		CEACAM3	-0.109625	0.0147237		AQR	0.187925	2.47735e-06		MIR548AI	-0.112716	0.0271919
	PRDX4	0.165273	1.07973e-05		CWC25	-0.112201	1.78713e-06		IGLV1-47	0.414623	0.00354037			AVIL	-0.156672	0.000180983		ZNF514	0.0654923	1.36783e-05		PPP1R15A	-0.078935	0.000160667		PRH1-TAS2R14	0.392941	0.000666514		RNY4P18	-0.124873	0.00856546		SNED1	0.0478369	0.00915481		STK4	-0.0826699	0.0147703		SLC39A10	0.177785	2.48083e-06		UBE2J1	-0.112562	0.00557655
	NXPE3	0.155928	1.09842e-05		LOC100131294	-0.188593	1.79002e-06		ZNF526	0.0492704	0.00354798			IFFO1	-0.0472552	0.000188637		P2RY2	0.0800493	1.37126e-05		ANKRD13D	-0.0633392	0.000160667		ZNF318	0.177928	0.000669238		ITGAM	-0.166691	0.0085777		PMS2P4	0.0678643	0.0092007		SLC2A14	-0.0849803	0.0147934		ZBTB10	0.133376	2.48157e-06		SND1-IT1	-0.112434	0.00969648
	RPS5	0.290632	1.099e-05		MAU2	-0.0798175	1.51402e-06		MYO1G	0.0938207	0.00355301			TP53I11	-0.108101	0.000194935		EIF4EBP2	0.0596725	1.37907e-05		CYP4F2	-0.162482	0.000161165		C21orf59	0.107456	0.000669238		ZFP36L1	-0.11784	0.00858694		OSBPL3	0.0852061	0.00922063		ZNF317	-0.0454655	0.0147934		ZNF562	0.184993	2.4869e-06		LOC105372501	-0.112429	0.000269363
	C2CD5	0.14849	1.10128e-05		ANKRD44	-0.129942	1.5209e-06		LOC100129358	0.101006	0.0035584			SRPK1	-0.18553	0.000195914		NXPE3	0.100794	1.38309e-05		ADAMTSL4-AS1	-0.201715	0.000161921		MS4A7	0.342951	0.000669238		TMEM44-AS1	-0.0603473	0.00859648		MIR320E	0.0789863	0.00931518		H6PD	-0.0559502	0.0148038		LINC00920	0.199793	2.50142e-06		BCL2L1	-0.112331	0.0142645
	ZXDB	0.154938	1.11588e-05		RAB32	-0.170301	1.95337e-06		TMEM19	0.141762	0.00356662			GOLGA8M	-0.0941767	0.000197048		KNOP1	0.123778	1.39491e-05		MFSD13A	-0.0497805	0.000164736		MYO1G	0.148461	0.000669238		HOXB-AS1	-0.069981	0.00859726		LOC100131289	0.0500942	0.00935342		TVP23C-CDRT4	-0.0630439	0.0148038		VDAC1	0.244732	2.50389e-06		LRRC37A	-0.112329	0.0287137
	DHX30	0.0817307	1.11919e-05		MIR604	-0.286197	1.97797e-06		ZSWIM1	0.0485654	0.00358099			PRKAB1	-0.0486944	0.000202078		CDK2AP2	0.0765152	1.39804e-05		ADGRG3	-0.23112	0.000164846		GNPNAT1	0.109448	0.000669238		GNMT	-0.0836916	0.00860722		MT1HL1	0.0791816	0.00935837		RGPD8	-0.0717029	0.0148121		PCED1B	0.211298	2.50389e-06		ASAP2	-0.11232	0.0175082
	RSL1D1	0.258515	1.12572e-05		CEP63	-0.188386	1.72487e-06		SLAMF6	0.198726	0.00362315			SNORA71A	-0.154378	0.000202078		PDCD2	0.062008	1.4022e-05		TLR6	-0.167251	0.000165737		COX20P2	0.147266	0.000669238		BIN3-IT1	-0.109349	0.00860722		POMT1	0.0326601	0.00935837		EIF2S3	-0.107308	0.0148128		NUP160	0.196387	2.50671e-06		LINC00524	-0.112235	0.000239599
	2018-03-09	0.0794554	1.12664e-05		JAK2	-0.192422	2.14101e-06		ZDHHC9	0.051599	0.00364003			ZDHHC17	-0.102487	0.000202078		PHC3	0.0631227	1.40478e-05		MAP3K5	-0.102203	0.000168893		ZPR1	0.113742	0.000673486		GK	-0.228818	0.00861487		IAH1	0.049419	0.00940095		DUSP10	-0.0639115	0.014813		C12orf57	0.193628	2.53443e-06		MIR571	-0.112201	0.0107781
	C14orf166	0.182576	1.12932e-05		B4GALT5	-0.280333	2.18316e-06		CBWD5	0.119374	0.00364032			LOC101929866	-0.421782	0.000204186		TRIAP1	0.0930217	1.4215e-05		RAB11FIP1	-0.100392	0.000169283		ADH5	0.185498	0.000679178		APOA2	-0.104781	0.00864509		CD79B	0.123731	0.00946988		VEZF1P1	-0.0473258	0.0148536		SLC25A46	0.142086	2.54909e-06		LOC100101483	-0.112192	0.0153382
	GEMIN5	0.179546	1.1313e-05		DHRS7	-0.148302	2.18535e-06		BCL9	0.115811	0.00364067			TOPORS-AS1	-0.0853224	0.000204958		GNPNAT1	0.0621325	1.4215e-05		PSMA3-AS1	-0.0843355	0.000170034		ABL1	0.0897872	0.000679178		ST20	-0.181916	0.00868547		ABCA2	0.0502596	0.0095367		ITGAM	-0.106433	0.0149121		NIPSNAP1	0.10988	2.55699e-06		LOC105377033	-0.112162	0.0015884
	NPIPB15	0.114726	1.1378e-05		CMTM5	-0.227151	2.23346e-06		RASA4B	0.0678942	0.00373125			ABCC6P2	-0.0802288	0.000207678		STYX	0.151214	1.42287e-05		MFSD2B	-0.127787	0.000170172		GPR137B	0.156677	0.000679178		CAPN3	-0.115059	0.0087374		LOC100506142	0.0943606	0.00956397		AP3M1	-0.0930985	0.0149365		TAF6	0.109749	2.5604e-06		LOC100128568	-0.112047	0.000746322
	USP14	0.183811	1.13791e-05		LOC105369628	-0.253674	2.29333e-06		NDUFB8P2	0.115945	0.00374645			LINC01347	-0.155316	0.000208396		ZNF597	0.0536913	1.42482e-05		MIR3200	-0.0896156	0.000170786		RPL10P9	0.318652	0.000679178		RAB24	-0.144638	0.00875117		COBLL1	0.105968	0.00957334		IMPDH1P4	-0.131549	0.0149382		CHD6	0.173018	2.57771e-06		RBM5-AS1	-0.112044	0.0162859
	METAP2	0.158024	1.13885e-05		VTI1A	-0.0993035	2.30231e-06		TXNDC11	0.156624	0.00375801			DIRC2	-0.148857	0.000208445		IMPACT	0.089158	1.43142e-05		PLAUR	-0.118089	0.000171377		SSR4	0.105925	0.000680273		TXN	-0.17256	0.00875817		LINC00685	0.0630441	0.00958701		GYPE	-0.164293	0.0149654		DCTN5	0.170735	2.58122e-06		ABCC3	-0.111978	0.00577137
	RFX7	0.224939	1.1516e-05		MIR646	-0.15675	1.96088e-06		IGLV7-43	0.237894	0.00377706			SYNM	-0.0938269	0.000209829		PLCG1	0.132551	1.43545e-05		LPIN2	-0.0922404	0.0001714		USP11	0.207041	0.000680273		CCR3	-0.328536	0.00879116		CLIP4	0.0867659	0.00961841		SP3	-0.0395281	0.0149792		SEC63P1	0.176989	2.58153e-06		TRIM38	-0.111977	0.0425329
	AK3	0.0968916	1.16416e-05		FAM129A	-0.280735	1.96326e-06		PI4K2B	0.130675	0.00380682			SLC8A1	-0.185399	0.000214604		RBBP4	0.0842375	1.43921e-05		MIR645	-0.111543	0.000172362		SEC11C	0.211928	0.000680956		MEFV	-0.162701	0.00879116		LBHD1	0.0583386	0.00983764		FAM103A1	-0.0745968	0.0149875		DDX31	0.0756292	2.58338e-06		TMEM165	-0.111949	0.00332197
	EIF3G	0.184412	1.16436e-05		USF1	-0.121239	1.99082e-06		EPC1	0.350478	0.0038455			SIGLEC8	-0.122043	0.000215652		AFAP1	0.0723189	1.45051e-05		KCNRG	-0.103313	0.000172362		LINC00987	0.172942	0.000680956		RHOT1	-0.125677	0.00882054		RUBCN	0.0840946	0.00986844		SLC5A3	-0.105749	0.0150991		TMEM173	0.156385	2.61774e-06		LINC01578	-0.111862	0.00279886
	TJP2	0.106007	1.17224e-05		CYP4F8	-0.0879074	1.99823e-06		GNE	0.0805185	0.0038522			DPH3	-0.0756669	0.000217797		GALNT12	0.0704995	1.45528e-05		POLB	-0.11733	0.000173112		TRAF5	0.253016	0.000681628		KAZN	-0.0803191	0.00886275		APP	0.0820231	0.00987668		MFSD14B	-0.117058	0.0151444		CFAP20	0.152399	2.61832e-06		ITGAX	-0.111754	0.029186
	PEX3	0.143431	1.17906e-05		RELL1	-0.184584	2.36658e-06		FAM69A	0.112819	0.00387031			SMCO4	-0.0823856	0.000218795		CAD	0.0532532	1.46338e-05		LITAF	-0.0980328	0.000175205		GEMIN5	0.175451	0.000683952		HIST1H3D	-0.224111	0.00886629		LOC100506860	0.0822119	0.0098904		AREL1	-0.0646011	0.0151564		DDX54	0.105023	2.61832e-06		LOC105374304	-0.111751	0.00252176
	USP20	0.0690024	1.1792e-05		ARPC5	-0.115161	2.01973e-06		PGA3	0.136667	0.00388691			TESK2	-0.0830398	0.000219725		HNRNPA0	0.110508	1.46554e-05		NUMB	-0.120903	0.000176266		XPO4	0.208868	0.000683952		OPTN	-0.211537	0.00886826		IGLV2-23	0.438109	0.0098992		BEX4	-0.0604056	0.015245		CCDC25	0.157617	2.63021e-06		CALCOCO2	-0.111641	0.0375909
	MYBBP1A	0.140292	1.18635e-05		TGM2	-0.212362	2.39663e-06		AVEN	0.0487206	0.00389459			TANC2	-0.137006	0.000225894		PPP1R13B	0.0521217	1.46554e-05		SNORA32	-0.204501	0.000181726		ACAT2	0.147244	0.000684469		TMEM8A	-0.0720516	0.00886826		CCL3	0.114056	0.00990968		CUEDC1	-0.0491487	0.0152611		CCDC115	0.121507	2.64437e-06		LOC101928762	-0.111627	5.07693e-05
	CTSL	0.197315	1.19445e-05		CHPT1	-0.259291	2.0442e-06		SPDYE7P	0.06719	0.0038956			CIDECP	-0.0967704	0.000228262		GRPEL1	0.0827372	1.46563e-05		FAAP24	-0.0569361	0.000183023		EZR	0.218091	0.000690878		LOC100129878	-0.112785	0.00886826		SCARNA9	0.136941	0.00992834		TOR1AIP2	-0.0908629	0.0152714		MDFIC	0.172231	2.68151e-06		MIR4672	-0.111596	4.98974e-05
	ULK4	0.125656	1.19687e-05		SNORD12C	-0.366855	2.45743e-06		C5orf63	0.0707607	0.00390516			MCU	-0.102769	0.000228262		CD48	0.141248	1.47193e-05		LOC729497	-0.0728385	0.000183625		SF3A3P2	0.231813	0.000692547		RAP2C	-0.0636126	0.00889172		ERC1	0.0570208	0.00998403		DCHS1	-0.0504298	0.0153042		NT5DC1	0.191201	2.71503e-06		MAN2A2	-0.111441	0.0065154
	UBP1	0.103198	1.19687e-05		ZYX	-0.136788	2.47753e-06		UHRF2	0.0634661	0.00390556			PCGF3	-0.0610658	0.000228473		EIF3LP1	0.201421	1.47609e-05		CREBRF	-0.087533	0.000185641		UTP20	0.236178	0.000693928		GADD45B	-0.156653	0.00901636		SLC25A37	0.126034	0.00999232		PSME3	-0.0623843	0.0153345		ALG2	0.151343	2.71829e-06		TMCC3	-0.111439	0.0427066
	SRI	0.166332	1.20154e-05		SPG21	-0.124926	2.50196e-06		ALG14	0.0457008	0.00391345			NPL	-0.173172	0.000230268		SIN3A	0.0894878	1.48161e-05		CASZ1	-0.0470438	0.000185706		TRMT112	0.105041	0.000694404		ANLN	-0.160337	0.00904654		PPP1R9B	0.0531634	0.0100072		VAPA	-0.067859	0.0153815		BTBD11	0.0982567	2.72279e-06		LOC102724231	-0.111356	0.0168147
	OARD1	0.141574	1.20341e-05		SPI1	-0.137871	2.50491e-06		CDK16	0.0257821	0.0039362			FAM217B	-0.0682503	0.000231804		GRAMD4	0.0610857	1.48808e-05		RALGAPA2	-0.184675	0.0001868		TAS2R60	0.30054	0.000694404		OAZ2	-0.108548	0.00909785		LOC102724223	0.202312	0.0100173		CD247	-0.10047	0.0154614		PABPC1P4	0.166711	2.73553e-06		ADCY4	-0.111325	1.01759e-06
	IGLV3-1	0.57832	1.21394e-05		CASP1	-0.240952	2.12189e-06		TMPO-AS1	0.044072	0.00396243			ARHGEF2	-0.0528896	0.000234935		BCL11B	0.168592	1.49352e-05		ENDOD1	-0.122362	0.000187371		LINC00649	0.367745	0.000695817		DGAT2	-0.210886	0.00911536		ARHGAP6	0.0711279	0.0100536		NBN	-0.113984	0.0156126		SHQ1	0.164231	2.76825e-06		ZDHHC2	-0.11127	0.03084
	CAMK4	0.278328	1.21444e-05		CPQ	-0.249455	2.12377e-06		BATF	0.0506832	0.00396705			GYG1P1	-0.146829	0.000235848		MTR	0.136266	1.49637e-05		SESN2	-0.0467602	0.000187755		ADNP2	0.166166	0.000696295		CHRNE	-0.0748872	0.00920583		SERTAD2	0.0560139	0.0100638		LINC00965	-0.0440763	0.0156577		ZNF480	0.12011	2.78323e-06		SLC15A2	-0.111256	0.00490584
	RPL10AP6	0.311569	1.22135e-05		STYXL1	-0.131972	2.52854e-06		GPR180	0.127368	0.00397172			LOC285706	-0.117346	0.000236069		AQP3	0.103733	1.49637e-05		SGMS1	-0.0745005	0.000188938		VIMP	0.111011	0.000696295		CARD6	-0.148689	0.00925152		GMPR	0.22358	0.0101271		NPL	-0.123885	0.0157683		PES1	0.109794	2.78672e-06		APBB3	-0.111252	2.07895e-06
	DCTPP1	0.134301	1.22169e-05		TBL1X	-0.147959	2.16394e-06		ODF2L	0.110806	0.00401277			GOLGA8IP	-0.0949207	0.000246949		KLF11	0.0709826	1.50279e-05		LINC00211	-0.113939	0.000189218		NIFK	0.226225	0.000696295		LOC102724231	-0.167817	0.00932147		HSPB1	0.0631505	0.0101319		CCPG1	-0.0579136	0.0159353		DNAJB9	0.0796442	2.79583e-06		FAH	-0.111233	9.51587e-06
	LTA	0.0809975	1.23115e-05		HK2P1	-0.202765	2.57305e-06		PDIA4	0.148699	0.00402106			EMC3-AS1	-0.0798359	0.000249572		RNPEP	0.0876111	1.50654e-05		STX4	-0.0358969	0.000190863		LGMNP1	0.130323	0.000697599		TRC-GCA5-1	-0.167793	0.00932147		PPM1K	0.129572	0.0101415		CFL2	-0.0749151	0.0159813		POLR1A	0.114431	2.81973e-06		LOC100129293	-0.111224	0.00366029
	ZNF714	0.0885111	1.23975e-05		ECE1	-0.161705	2.58852e-06		TNFRSF10A	0.0996223	0.00402106			NFE4	-0.29897	0.000254838		CCT6A	0.129071	1.50963e-05		TLR1	-0.159859	0.000191693		FOXK1	0.0823281	0.000698413		TNRC18	-0.0553761	0.00941398		SRP19	0.0360802	0.0101415		SRGN	-0.0798319	0.0161143		IGBP1	0.1538	2.82524e-06		SLC8A1	-0.111189	0.0378988
	CARD11	0.149984	1.23975e-05		TLR1	-0.249063	2.58911e-06		CROCCP2	0.0464916	0.00402244			EPN2	-0.0764153	0.000263184		PDCD11	0.0939874	1.51546e-05		C5AR2	-0.149455	0.000192003		ATP5A1	0.166145	0.000700032		SUCO	-0.126101	0.00942438		ATF7IP2	0.0977575	0.0102163		UBC	-0.0510098	0.0161572		COPS8	0.160715	2.84364e-06		MED25	-0.11113	0.000187686
	RPLP2P3	0.210294	1.24281e-05		EHMT1-IT1	-0.138448	2.74937e-06		IGLC7	0.38704	0.00402634			FBXW2	-0.0681391	0.000264409		KHSRPP1	0.0626163	1.52755e-05		SSX2IP	-0.0865714	0.000192518		LOC100422296	0.19624	0.000700032		RPL23AP53	-0.0629685	0.00943869		XAF1	0.148538	0.010278		EXT1	-0.0791139	0.0162976		TCEB3	0.142531	2.84364e-06		MIR3198-1	-0.111072	0.0434577
	ANAPC16	0.121018	1.24797e-05		MRPL52	-0.0682955	2.31893e-06		RAPGEF1	0.060681	0.00404819			SLC19A2	-0.0518927	0.000283163		MRPL45	0.149649	1.53673e-05		PET100	-0.07323	0.000192718		PCSK7	0.130896	0.000701396		KCND3	-0.0824445	0.0094584		TNFRSF13B	0.0690451	0.0103094		MRPL33	-0.0588853	0.0163074		TECR	0.200788	2.84364e-06		LOC105378444	-0.111071	0.000842664
	SSSCA1	0.0725951	1.26302e-05		USP19	-0.0593346	2.76752e-06		WHSC1	0.0436789	0.00406445			SBF2-AS1	-0.0586601	0.000284303		RRAS	0.131666	1.54155e-05		ACP5	-0.0610686	0.000193391		DCK	0.219262	0.000708099		LOC101929738	-0.166577	0.00945959		ST3GAL1	0.060213	0.0103213		NAXD	-0.0337311	0.0163911		MAPKAPK3	0.0976723	2.85028e-06		FLVCR1	-0.111006	0.000769612
	IL6STP1	0.246422	1.26303e-05		WDR13	-0.0740849	2.78308e-06		TMX2	0.0975873	0.0040807			SYNGR1	-0.0746967	0.000290182		DUT	0.0597626	1.55686e-05		PSTPIP2	-0.166895	0.000198824		SLC20A2	0.0728773	0.000708099		FGD4	-0.190218	0.00952736		SNORA70	0.0956822	0.0103288		ZNF718	-0.0943908	0.0164653		ZNF92	0.259504	2.86055e-06		EGLN1	-0.110958	0.0263771
	ZNF765	0.107927	1.27364e-05		GMPR2	-0.130427	2.35659e-06		MYB	0.180433	0.00408621			RNVU1-17	-0.187326	0.00029664		FAM171A1	0.0686132	1.56914e-05		PBX2	-0.0734823	0.00019891		RPL18P12	0.351296	0.000709971		LOC399900	-0.0991162	0.00952736		IFRD2	0.0444822	0.010342		SLC25A11	-0.0360261	0.0164776		ELK3	0.122898	2.86704e-06		LOC105372221	-0.110737	1.68425e-05
	LOC100505549	0.110025	1.27601e-05		C7orf60	-0.0827554	2.35926e-06		GVINP1	0.121406	0.00417734			RRM2B	-0.121629	0.000300044		TCF7L2	0.120174	1.57098e-05		PPP1R3B	-0.100283	0.000199037		ST6GALNAC6	0.1045	0.000712668		BCORL1	-0.062793	0.00952736		IGKV1-27	0.432807	0.0104503		PCNX1	-0.112684	0.0164984		PTDSS1	0.19769	2.86704e-06		RPS15AP10	-0.110569	0.0186106
	LDHBP2	0.358517	1.2851e-05		TOP3A	-0.0786768	2.89632e-06		NCAPG2	0.0997341	0.00419411			SNORA38B	-0.154631	0.000300487		PAICS	0.1381	1.59086e-05		LOC146880	-0.066476	0.000199306		CCT6P2	0.266765	0.000716463		TLR5	-0.228662	0.00952736		CRAMP1	0.032345	0.0104834		TMEM104	-0.0369074	0.0164984		SSR3	0.202793	2.87823e-06		SH3BP5-AS1	-0.11055	0.0214329
	PPIE	0.0918793	1.28894e-05		NPTN	-0.101317	2.90326e-06		PLEKHG2	0.0443048	0.00421663			LINC00265	-0.129849	0.000303794		TMED2	0.10187	1.59178e-05		LOC644215	-0.0816294	0.000199335		NPIPP1	0.202615	0.000716752		YPEL3	-0.104499	0.00952736		MS4A1	0.331871	0.0104834		MKL1	-0.035379	0.0165721		STK26	0.136622	2.89793e-06		FAM200B	-0.110522	0.000813352
	ILF3	0.144112	1.29014e-05		MGAM2	-0.397401	2.91508e-06		CNOT6	0.0703129	0.00429095			CDK19	-0.0992137	0.000304902		LOC100421465	0.167937	1.59218e-05		F2R	-0.103722	0.000200218		IKZF2	0.228518	0.000717789		LOC101928524	-0.105032	0.00953141		ATP1A1-AS1	0.0446243	0.0105336		RAMP3	-0.0518236	0.0166366		GNE	0.116036	2.90361e-06		SCARNA7	-0.11049	0.0227621
	NOP58	0.272478	1.29196e-05		TGFBR1	-0.145916	2.9217e-06		ZNF415	0.0570846	0.00432006			LY6G6E	-0.145929	0.000311914		TMEM147	0.0688449	1.59231e-05		GBP3	-0.215491	0.000201553		WDR7	0.154463	0.000717858		SFT2D1	-0.10689	0.0096113		SESN3	0.135157	0.01057		RNU1-89P	-0.106274	0.0166596		LOC100130746	0.213545	2.91749e-06		H1F0	-0.11048	0.0386599
	CAMK2D	0.216336	1.29577e-05		MSRB3	-0.121675	2.93728e-06		RNF170	0.0683321	0.00433361			TGFBR1	-0.104649	0.000322427		CACNA1I	0.0611968	1.60316e-05		HLX	-0.106187	0.000201553		MRPL20	0.159035	0.000722821		SIRPAP1	-0.131815	0.00964587		IGLC6	0.349732	0.0105818		OAZ2	-0.0768599	0.0166868		WDR46	0.0692785	2.93247e-06		AGAP5	-0.110411	0.00630841
	HNRNPDL	0.14736	1.29642e-05		ADCY4	-0.0966501	2.94497e-06		LRFN3	0.0676312	0.00433714			LOC286059	-0.084611	0.000326197		FNTA	0.132769	1.61679e-05		MIR3690	-0.198435	0.000202283		SNORD116-15	0.390727	0.000722912		LOC101929269	-0.085004	0.00967645		TSPAN13	0.146508	0.0106364		CWC25	-0.0552069	0.0167094		PRPF38A	0.151686	2.93744e-06		PABPC1L	-0.110404	0.000101249
	ZBED4	0.0913199	1.29826e-05		CD151	-0.167262	3.04505e-06		TET1	0.0639828	0.00434135			UBE2W	-0.110058	0.000326445		CTSH	0.138484	1.61688e-05		ZNF169	-0.058924	0.00020287		TCTN3	0.170354	0.000722912		LINC00152	-0.161449	0.00968894		VCL	0.120248	0.0106364		TPI1P1	-0.0987403	0.0168099		ASCC3	0.225355	2.94101e-06		SCD	-0.110331	0.0103206
	LOC93622	0.112938	1.30244e-05		HAUS4	-0.26092	3.15495e-06		LZTR1	0.0392743	0.00434645			SLC22A15	-0.191404	0.000327103		ZNF570	0.0692748	1.62552e-05		KLRC4-KLRK1	-0.268312	0.000203059		RPL13AP20	0.262637	0.000722912		C2orf88	-0.149045	0.00971689		IGLV6-57	0.327563	0.0106491		PRKCSH	-0.0921738	0.0168314		PDXDC2P	0.165086	2.94374e-06		LOC399900	-0.110296	0.000772412
	TRAF5	0.215682	1.30719e-05		CEACAM6	-0.442128	2.64623e-06		MTMR2	0.0747092	0.00438487			PLXND1	-0.095219	0.000333088		INIP	0.0396622	1.63958e-05		UBB	-0.108009	0.000204249		SART3	0.166212	0.000729308		RAB32	-0.126208	0.00976684		AKR1E2	0.100655	0.0106649		HADHAP1	-0.133779	0.0168758		LOC440514	0.212436	2.97691e-06		LOC100133669	-0.110272	0.00124406
	SERTAD2	0.0913819	1.31161e-05		MGC16025	-0.145833	3.2046e-06		DDX39A	0.0748185	0.00443378			RIT1	-0.107532	0.000334182		WDR6	0.0578531	1.65909e-05		EPOR	-0.0674392	0.000205345		CALHM2	0.134264	0.00073434		WNK1	-0.18547	0.00977323		AEN	0.0474667	0.0107038		DGKG	-0.0680993	0.0169198		ALKBH5	0.106634	2.97814e-06		MIR4522	-0.110237	0.00209906
	HNRNPA1P10	0.215771	1.32504e-05		RAB24	-0.201394	3.24348e-06		TRBV19	0.201311	0.00450183			SVIL	-0.13579	0.000334182		NCOA5	0.0913982	1.66257e-05		PLCB2	-0.0797484	0.000205526		CD81	0.156452	0.00073434		CARD8	-0.126343	0.00984761		HIP1R	0.0447182	0.0107089		CARD19	-0.0394227	0.0170513		FARSB	0.170849	2.98399e-06		LOC105375951	-0.110228	0.0325413
	LOC100421465	0.239992	1.33274e-05		YIPF1	-0.161443	3.2594e-06		SYT11	0.149926	0.00452627			SOS2	-0.143386	0.000335335		CD28	0.247309	1.67172e-05		MBOAT7	-0.0942901	0.000205814		LOC400036	0.159435	0.00073434		PRSS35	-0.0761985	0.00990176		TMEM80	0.0347397	0.0107089		CCDC149	-0.0412786	0.0171921		LNPEP	0.200698	2.98399e-06		MIR503	-0.110217	0.00158008
	RAP1GDS1	0.183778	1.33507e-05		SBF2-AS1	-0.0745934	2.77004e-06		IGLV5-45	0.135391	0.00453382			LOC105369219	-0.151267	0.000336695		THG1L	0.119519	1.67181e-05		DACH1	-0.115812	0.000206207		ARHGEF18	0.0939344	0.000737311		LST1	-0.104338	0.00992246		PHF19	0.04238	0.0107503		BCAT1	-0.0798505	0.0172193		BRI3BP	0.126812	2.98873e-06		TTC21A	-0.110193	4.48092e-05
	PES1	0.10982	1.34503e-05		LOC105369725	-0.342994	3.28973e-06		OSBPL9	0.101036	0.0046133			MIR646	-0.118489	0.000337105		REEP6	0.0561714	1.67181e-05		DISC1	-0.168406	0.00020736		DKC1	0.128147	0.000740704		RNASEL	-0.148135	0.00992376		MED25	0.0735573	0.0107925		ZNF776	-0.081711	0.0172193		MCCC1	0.122407	2.99537e-06		BCL3	-0.110181	0.000192999
	HTATSF1	0.201144	1.35915e-05		CYTH4	-0.143432	2.7971e-06		SGK223	0.0753794	0.0047307			GSK3B	-0.0793233	0.000348263		BMF	0.0590038	1.69135e-05		TRIM39	-0.0325126	0.000207408		CCDC167	0.129322	0.000742167		GUSBP11	-0.0830941	0.00993963		MIR3687-1	0.106692	0.0108587		SLC16A6	-0.100137	0.0173675		POLR1C	0.135592	3.02065e-06		2018-09-04	-0.110156	0.000120502
	SLC25A45	0.0620112	1.36423e-05		ABCC6P1	-0.0712891	2.80746e-06		DSPA2D	0.172918	0.00474217			USP32P1	-0.100207	0.000352702		USP13	0.075797	1.69231e-05		DISC1-IT1	-0.116292	0.000207685		MED27	0.119356	0.000742167		KBTBD11	-0.0864418	0.00995241		CLK2	0.0341485	0.0109178		CAMP	-0.205141	0.0176972		RPS2P7	0.22733	3.02065e-06		2018-03-03	-0.110124	0.000200383
	RPS11P5	0.210763	1.37194e-05		IFNAR2	-0.123904	2.82858e-06		HBZP1	0.192608	0.00474407			THBD	-0.100296	0.000360444		EFNA4	0.0726491	1.70189e-05		PPP1R3D	-0.118946	0.000208465		FLT3LG	0.235259	0.000744294		PILRA	-0.128595	0.00997042		CTBP1-AS2	0.0433668	0.0109178		TRIM33	-0.0618536	0.0176972		AHCYL2	0.124308	3.04024e-06		PNP	-0.110089	0.016838
	HNRNPL	0.0855491	1.37333e-05		INPP1	-0.0507335	2.85458e-06		LOC101154643	0.130409	0.00474749			AREL1	-0.0825764	0.000365347		KCNAB2	0.0760583	1.70424e-05		MTURN	-0.147582	0.000209919		HSPH1	0.269144	0.000744763		MIR1267	-0.0974585	0.00997056		YIPF2	0.0497838	0.0109636		IFFO1	-0.0341588	0.0177441		CD3G	0.347144	3.05374e-06		LOC100294362	-0.110016	0.000148258
	ODF2	0.0659185	1.37333e-05		SRA1	-0.0855356	3.39076e-06		GEN1	0.0995823	0.00475938			SIAH1	-0.0515708	0.00037567		ERN1	0.13166	1.70725e-05		CA4	-0.145774	0.000209919		FTSJ3	0.163298	0.000744763		TRA-CGC3-1	-0.123522	0.00998223		HIST3H2BB	0.110991	0.010976		MCFD2	-0.0301333	0.0177447		SLC39A9	0.148335	3.06427e-06		LST1	-0.109917	0.0014342
	RUVBL1	0.141619	1.37574e-05		NUP50	-0.0813652	3.4039e-06		TRAJ8	0.207845	0.00476293			KDM1B	-0.115603	0.000377613		ICK	0.117943	1.70725e-05		MPP1	-0.187018	0.000210588		SIN3A	0.12454	0.000744763		PKNOX2-AS1	-0.0874961	0.0100239		IGLV3-1	0.322251	0.0109792		CLPB	-0.0501827	0.0178015		GRWD1	0.154137	3.07893e-06		DUX4	-0.109777	0.00119854
	ADCY3	0.0600841	1.37985e-05		USB1	-0.108306	3.40264e-06		TOMM34	0.101623	0.00477297			SLC37A3	-0.18182	0.000378869		STUB1	0.0523692	1.70932e-05		MSL1	-0.122944	0.000213331		OIP5-AS1	0.143107	0.000744966		MIR4476	-0.123896	0.01004		MTMR9	0.0397049	0.0110246		HNMT	-0.0938815	0.0178172		CDC42SE2	0.175949	3.13138e-06		ESPNP	-0.109739	1.32697e-05
	IFT57	0.163639	1.38394e-05		MXD3	-0.112975	3.42991e-06		CNPY4	0.0349057	0.00479362			PLD1	-0.0976876	0.000379899		MRPS33	0.0708186	1.70997e-05		TBCEL	-0.197556	0.000213472		ZNF146	0.240918	0.000748594		LOC101929125	-0.0728697	0.0101086		NCLN	0.035697	0.0110642		CFL1	-0.0524342	0.0179064		MGA	0.205526	3.15341e-06		SLC12A9	-0.10969	0.000327815
	CCAR2	0.117229	1.38832e-05		MIR3945	-0.200512	3.47284e-06		CD226	0.139411	0.00483872			CYB5R4	-0.14697	0.000380325		PIP4K2B	0.0789118	1.71571e-05		GNAO1	-0.060219	0.00021385		MRPL48	0.10651	0.000749238		MIR640	-0.119384	0.0101086		DIS3L2	0.0497152	0.0111408		RILPL2	-0.0819438	0.0179064		DDX6P1	0.171422	3.16298e-06		TIFA	-0.109628	0.029852
	LINC00402	0.342611	1.39481e-05		MPZL2	-0.204494	3.47575e-06		TXNDC5	0.337509	0.00484877			FAM120A	-0.058817	0.00038721		KIAA0391	0.102571	1.71889e-05		FZD5	-0.0814498	0.000216545		TECR	0.144342	0.000750136		INSC	-0.068055	0.0101159		PITRM1-AS1	0.0365551	0.0111613		MIR3978	-0.118183	0.0179912		AHCYL1	0.127639	3.16414e-06		MIR1254-1	-0.109601	0.00184937
	URB2	0.0912437	1.39779e-05		SNORA11B	-0.174397	2.9594e-06		MUC20	0.0736011	0.00486562			SIRPAP1	-0.127406	0.000393286		LIN52	0.0730808	1.71889e-05		BTN3A2	-0.160824	0.000217155		SRP14	0.168326	0.000752279		FRG1	-0.12965	0.0101269		PARP6	0.057537	0.0111933		HCST	-0.131428	0.0180042		PSMC4	0.184053	3.18707e-06		PQLC1	-0.109561	3.3849e-05
	HLA-DPB2	0.195135	1.39779e-05		BIN3	-0.0763332	2.96078e-06		FAM86JP	0.056499	0.00495012			RILPL2	-0.0989576	0.000395111		TMX2	0.112066	1.72174e-05		METTL15	-0.0341517	0.000217155		ZBTB10	0.127643	0.000753898		DARS-AS1	-0.0560787	0.0101485		SLC25A28	0.0363245	0.0112573		MARVELD1	-0.0547674	0.0180127		SF3B3	0.200856	3.22021e-06		BST1	-0.109351	0.0479625
	RPSAP61	0.279016	1.39963e-05		RPS16P5	-0.203644	3.54632e-06		ALDH16A1	0.0376826	0.00500725			MIR3945HG	-0.221599	0.000414746		ASPRV1	0.133092	1.73699e-05		WIPF1	-0.072986	0.000217256		TSHZ2	0.202279	0.000757793		OTX1	-0.0951803	0.0101735		SNRNP70	0.0509805	0.0112857		JARID2	-0.0571388	0.0180172		FAM118B	0.122683	3.24661e-06		NATD1	-0.109347	0.000215365
	WBP11	0.214507	1.40703e-05		CHMP1B	-0.1216	3.5765e-06		LINC00884	0.0612102	0.00501544			LOC100132287	-0.159075	0.000421175		RPS9	0.151231	1.73968e-05		BIN3-IT1	-0.0788209	0.000219079		SNAPC5	0.114598	0.000764221		LRRC73	-0.0803569	0.0101964		CABIN1	0.0382072	0.0113332		ROPN1L	-0.122215	0.0183144		FANCF	0.209635	3.28006e-06		C9orf106	-0.109307	0.000316759
	CRY2	0.0476032	1.41155e-05		TALDO1	-0.168425	3.0452e-06		LOC100289569	0.126931	0.00502672			SLC11A1	-0.20505	0.000426078		MED1	0.111696	1.74121e-05		RN7SKP296	-0.146896	0.000222113		VEZT	0.16064	0.000765956		EXOC6	-0.152816	0.0102541		TMEM62	0.113942	0.0113631		LOC105369219	-0.0995649	0.018418		TRAF3IP1	0.0858105	3.28636e-06		KIAA1257	-0.109229	0.000190017
	BIRC3	0.303301	1.41547e-05		MAP4K5	-0.200508	3.63754e-06		SNORD32B	0.0880098	0.0050888			LOC401875	-0.0789897	0.000426636		PCED1B	0.154665	1.7467e-05		SLC25A44	-0.104648	0.000222113		PSMG1	0.109294	0.000765956		ELANE	-0.269432	0.0102575		ZNF343	0.0393906	0.0114111		CTSO	-0.117053	0.0184517		PDS5A	0.177299	3.28816e-06		BTNL10	-0.10907	0.00165345
	IGHV4-39	0.624066	1.42257e-05		CKLF	-0.16335	3.63687e-06		SHPK	0.0384744	0.00509669			CCDC18	-0.228814	0.000426741		GATB	0.0468822	1.7506e-05		ZDHHC3	-0.0568304	0.000222327		VPS36	0.147151	0.000768242		TRPM6	-0.229425	0.010292		BATF	0.0496771	0.0114215		TNFSF8	-0.0957046	0.0184517		TMEM192	0.0909437	3.29274e-06		ARL11	-0.10895	0.0034717
	LEF1-AS1	0.218669	1.42511e-05		CPPED1	-0.199769	3.65124e-06		HSP90B3P	0.153911	0.00512232			HYDIN2	-0.174606	0.000432893		CLPP	0.0591316	1.75063e-05		RIT1	-0.0850965	0.000223088		TRBV20-1	0.424124	0.000768242		CASP1	-0.201254	0.0103485		IGHV5-51	0.339468	0.0114278		P2RY2	-0.0582867	0.0184939		N4BP2	0.191634	3.31462e-06		MIR548D2	-0.108925	0.0499276
	DPAGT1	0.104844	1.4308e-05		VSTM1	-0.358995	3.65443e-06		CASK	0.110095	0.00516506			CES1P1	-0.156672	0.000438958		DDX21	0.116414	1.75718e-05		CXCR1	-0.164489	0.000223773		TMEM38B	0.148549	0.000771443		LOC100289230	-0.110242	0.0103689		SLC2A6	0.0458333	0.0114278		BTNL8	-0.09898	0.0184995		UCHL5	0.1833	3.32355e-06		TSNAX-DISC1	-0.108814	0.0154837
	RPL26P4	0.207927	1.43104e-05		LOC105375494	-0.163369	3.66894e-06		ATG101	0.0487602	0.00517259			TCFL5	-0.0573863	0.000448683		ZNF275	0.0604054	1.75802e-05		DTNBP1	-0.0629728	0.000223918		MADD	0.133354	0.000775459		HS1BP3	-0.0541785	0.0103954		STAP1	0.213023	0.0114278		CASC3	-0.0716108	0.0185427		PTPN11	0.190011	3.34239e-06		TPX2	-0.108776	0.0398058
	FAM3C2	0.299854	1.43377e-05		STARD3	-0.0519422	3.10507e-06		IGFBP3	0.056078	0.00518			SLC12A6	-0.122306	0.000452107		UTP20	0.16247	1.76813e-05		NIPAL2	-0.107921	0.000225239		UTP14A	0.180865	0.000775657		LOC100130357	-0.108788	0.0104682		PIGV	0.0317173	0.0114707		SWT1	-0.119163	0.0186601		ZBTB41	0.25425	3.3473e-06		LOC101060022	-0.108659	0.00633875
	CDNF	0.0721944	1.43391e-05		ARAP3	-0.162684	3.74656e-06		ZNF142	0.0496687	0.00521167			LOC730102	-0.0640303	0.000456977		ZHX3	0.0374648	1.77134e-05		DGAT2	-0.169387	0.000225562		CCDC115	0.110876	0.000777088		AGTPBP1	-0.142839	0.0105265		SLC50A1	0.0524142	0.0114811		SIRPD	-0.113581	0.0186833		ALKBH8	0.146422	3.3473e-06		S100A8	-0.108531	0.00354001
	ZC3HC1	0.0648526	1.44886e-05		CASP5	-0.392073	3.20981e-06		IGLV5-48	0.241054	0.0052446			NABP1	-0.180694	0.00046542		ANKRD26	0.109689	1.77263e-05		RGS3	-0.0423918	0.000226138		GTF3C1	0.0952287	0.000779392		SLC12A6	-0.131608	0.0105472		IGLV3-27	0.273253	0.0115343		LOC102723324	-0.230115	0.0187438		DDX42	0.157038	3.35112e-06		INPP5K	-0.108529	0.000202188
	FCRL3	0.362418	1.44986e-05		ST3GAL4	-0.148632	3.85082e-06		POLH	0.0975462	0.00526681			SPATC1L	-0.0664176	0.000471318		USP14	0.132863	1.77695e-05		BRCA1	-0.0947044	0.000226208		NDUFB5	0.236586	0.000779392		LOC101928323	-0.0760423	0.0106956		TOX	0.129357	0.0115485		CWC22	-0.0883712	0.0187453		RPL19P9	0.20786	3.35329e-06		FHDC1	-0.108521	0.0218194
	NAA20	0.0650858	1.45137e-05		CXCR2	-0.236984	3.29678e-06		METTL17	0.0739639	0.00527973			SUCO	-0.10887	0.000476304		CNDP2	0.133831	1.7775e-05		PDGFA	-0.0709581	0.000228272		BZW2	0.158012	0.000779761		WI2-87327B8.2	-0.129373	0.0107699		EHD3	0.115785	0.0116004		TMEM70	-0.0328981	0.0188138		SF3A3P1	0.271972	3.35329e-06		CLUHP3	-0.108498	0.000308835
	ACVR2A	0.153432	1.45137e-05		ZSWIM8	-0.0699424	3.30494e-06		C2CD5	0.0889936	0.00529378			PSMD6-AS2	-0.159851	0.00048122		SLC41A3	0.0391304	1.78481e-05		MKRN1	-0.0974462	0.000229624		EIF3FP3	0.271887	0.000779937		ANP32A	-0.0882575	0.0107861		CTDSPL	0.136673	0.0116364		CNEP1R1	-0.104473	0.0188199		TFCP2	0.123951	3.36574e-06		C1GALT1P2	-0.108442	0.0241512
	MRPS30	0.195512	1.45662e-05		STRN4	-0.0775205	3.9282e-06		IGHV3-74	0.290975	0.00530541			RAB5A	-0.0804391	0.000491129		AFG3L2	0.102061	1.79333e-05		KBTBD2	-0.0699688	0.000234309		DGKA	0.252399	0.000780729		CYSTM1	-0.131262	0.0108279		ZEB2-AS1	0.0599912	0.0116377		WDR20	-0.0703421	0.0188199		LCMT1	0.124577	3.36698e-06		ZHX1-C8orf76	-0.108392	0.00514484
	ADSL	0.153812	1.4726e-05		BST1	-0.265412	3.99181e-06		SMUG1	0.037598	0.00532298			FEZ2	-0.0840466	0.000499224		RPL3P7	0.171928	1.79652e-05		MEF2A	-0.0893411	0.000234338		MED29	0.067898	0.000781096		LOC101929422	-0.0955604	0.0108619		MAP3K12	0.0374864	0.0116713		DAGLB	-0.0422203	0.0189012		RBBP7	0.196033	3.37059e-06		RPGR	-0.108367	0.0178964
	FBL	0.192384	1.4726e-05		POM121L9P	-0.416917	3.3635e-06		TPTEP1	0.0831133	0.00537185			HEATR5A	-0.116873	0.00051877		FAM60A	0.13134	1.81751e-05		MXD1	-0.131594	0.000235348		ZNF75A	0.146745	0.000781096		VCPKMT	-0.180925	0.0108704		ADAM28	0.147773	0.0117752		LOC105375494	-0.0856701	0.0190341		PLPP1	0.180298	3.37176e-06		TM4SF19	-0.108278	4.4427e-05
	TMED10P1	0.105531	1.4726e-05		LTF	-0.726434	3.99892e-06		RPP38	0.0409416	0.00538157			CACUL1	-0.0843529	0.000523912		GRWD1	0.110105	1.83195e-05		SLC6A16	-0.0530679	0.000237147		NOA1	0.232487	0.000781096		LOC100216337	-0.194595	0.0108985		IGF2BP2	0.157109	0.0118192		WWP2	-0.0501121	0.0191189		USE1	0.128985	3.39056e-06		NAPA	-0.108249	0.0116458
	MORC2	0.157589	1.47352e-05		VPS9D1	-0.106513	4.0463e-06		ITPA	0.038724	0.00541134			COQ2	-0.0987106	0.00052591		NDUFB2	0.0959789	1.85252e-05		SCARNA20	-0.0838087	0.000238015		RAD54L2	0.101899	0.000783892		CR1	-0.228254	0.0109662		TRMU	0.0366455	0.0118253		PPP1R18	-0.0491378	0.0191614		METTL2A	0.177821	3.39186e-06		MIR548AJ2	-0.108058	0.0338857
	ZNF585A	0.162872	1.47474e-05		GSK3B	-0.0972361	4.05266e-06		MINK1	0.0444565	0.00545816			PIGBOS1	-0.100916	0.000533189		BCAP31	0.0558848	1.89338e-05		C1GALT1P2	-0.117136	0.000238083		FTSJ1	0.125825	0.000783892		AXIN1	-0.0442436	0.0110053		SEC31B	0.0653553	0.011863		GOLGA6L1	-0.045912	0.0191774		SIGMAR1	0.124621	3.39428e-06		HAGH	-0.108046	0.0434031
	GSTP1	0.122049	1.47722e-05		CAMK2G	-0.121092	4.05307e-06		NCK2	0.0710769	0.00546521			S100A8	-0.131325	0.000541891		ZZZ3	0.146823	1.9117e-05		PLCG2	-0.0942007	0.000238601		RRP7A	0.107584	0.0007851		AGAP4	-0.138312	0.0110323		ODF2	0.0341369	0.0118758		AAED1	-0.0885147	0.0191831		SIN3A	0.134403	3.39428e-06		TM6SF1	-0.107843	0.0429878
	IGHJ2	0.611245	1.48095e-05		MIAT	-0.0968911	3.41108e-06		ICAM2	0.102392	0.00547524			LOC100049716	-0.0790969	0.000544114		ZNF385A	0.104829	1.91241e-05		ELL	-0.0698866	0.00023888		ZNF549	0.103756	0.000786138		LOC100129697	-0.0793349	0.0110344		KDM4C	0.0762265	0.011933		EPN2	-0.0508721	0.0192165		SMC1A	0.169583	3.40902e-06		CHMP5	-0.10769	0.0493141
	AAR2	0.110117	1.49103e-05		BRWD3	-0.129828	3.46342e-06		SLC10A3	0.0419062	0.00548486			IGF1R	-0.173162	0.000552692		RPL17	0.113432	1.93817e-05		LCN2	-0.342495	0.000239614		TIMP1	0.142811	0.000786193		TOPORS	-0.102705	0.0110453		EIF5A	0.0446152	0.0119368		DUSP2	-0.0590071	0.019307		SYPL1	0.159747	3.42913e-06		TANGO2	-0.107603	0.000795457
	TSPYL4	0.113913	1.49726e-05		RAB27B	-0.312462	4.19885e-06		RMI2	0.064738	0.00549402			P2RY2	-0.119638	0.000554331		USP5	0.093379	1.95076e-05		TTN	-0.1766	0.000239631		NR1D1	0.105414	0.000786193		GOLGA6L6	-0.0621821	0.0110857		LOC101930370	0.0458354	0.0119368		CRISP3	-0.317118	0.0193967		SUPT16HP1	0.236073	3.45654e-06		LOC101927606	-0.107508	0.000898616
	PUDP	0.0827398	1.49792e-05		PPM1M	-0.0956432	4.20885e-06		VPS53	0.0624701	0.0055196			FAR1	-0.113159	0.000555268		PAPD5	0.0777454	1.96165e-05		NICN1	-0.049237	0.000240288		RPS20	0.19552	0.000786451		CTBS	-0.174515	0.0111053		SDHAP2	0.0730406	0.0119368		SGTA	-0.0397158	0.0196077		HSP90AA1	0.197643	3.46712e-06		USP32P2	-0.107471	1.44998e-05
	CISH	0.144478	1.50528e-05		MEI1	-0.0677976	4.23204e-06		MIXL1	0.0780721	0.00553409			GYPC	-0.193268	0.000558637		SBDSP1	0.11065	1.97089e-05		SLCO4C1	-0.205852	0.000240658		ENOPH1	0.13407	0.000787338		OPLAH	-0.0768377	0.0111225		FOXD4L6	0.0520696	0.0120169		PSTPIP2	-0.137716	0.0196482		PRKCA	0.233926	3.50562e-06		CR1L	-0.107281	0.00790469
	G3BP1	0.203952	1.51194e-05		NCOA2	-0.116839	4.2435e-06		CDKAL1	0.120619	0.00555894			LOC101929823	-0.267152	0.000596408		PKD1P3	0.101354	1.97688e-05		BTN3A1	-0.113748	0.000244709		LANCL2	0.110717	0.000788059		C19orf84	-0.0908407	0.0111552		SNORD66	0.0767935	0.012034		PPP1R3D	-0.100261	0.019659		KCNAB2	0.111021	3.52089e-06		CEP295NL	-0.107269	0.000183484
	UBAP2L	0.130333	1.51317e-05		TXN	-0.189987	4.3184e-06		LOC150776	0.0744714	0.00557794			PPIF	-0.100555	0.000608718		KIAA0355	0.0718125	1.97798e-05		LOC102723656	-0.158051	0.000247979		ATP13A1	0.129176	0.000795339		CCSAP	-0.0927183	0.0111756		YIF1A	0.0395781	0.0120643		LOC101926933	-0.0936557	0.0196962		DHX30	0.0838442	3.52495e-06		LOC101928495	-0.107176	0.00316622
	KIAA1191	0.139732	1.51558e-05		PACSIN2	-0.163662	4.3715e-06		LSM8	0.0749915	0.00559059			C7orf73	-0.216306	0.000615067		TMBIM6	0.0842356	1.99465e-05		RAB24	-0.115746	0.000247979		PHB2	0.199591	0.000795637		ATP2C2	-0.0821346	0.0112029		P2RX4	0.0559594	0.0120744		NFYB	-0.0643381	0.0196962		SMYD5	0.10577	3.53664e-06		LOC100421788	-0.107162	0.00110604
	METTL2A	0.179097	1.5223e-05		PHF12	-0.123451	3.68926e-06		ADARB1	0.0799947	0.00560315			TNFRSF10C	-0.177997	0.0006152		EXT2	0.101504	2.00249e-05		SEC14L5	-0.0652578	0.000247979		TREML4	0.333356	0.000796374		LOC102723340	-0.242859	0.011337		PCSK6	0.0828922	0.0121109		AOC1	-0.0620383	0.0201914		SNHG8	0.201234	3.54705e-06		RASGRP4	-0.107142	0.00912314
	CHIC1	0.182082	1.55369e-05		DCAF10	-0.185226	4.45116e-06		LARP1	0.0650267	0.00566617			GOLGA8N	-0.106506	0.000620343		APEH	0.0642235	2.00249e-05		LOC100421561	-0.17658	0.00024836		ALDH6A1	0.139851	0.000796633		FAM49B	-0.108406	0.0113466		CTPS1	0.0543912	0.0121583		PDCD6IP	-0.0808316	0.020199		TMEM263	0.144191	3.55084e-06		GAB1	-0.107113	0.00491323
	TRAC	0.30909	1.55819e-05		TACC1	-0.0782037	3.7363e-06		ALG1L	0.0336994	0.00567074			MSL2	-0.0638586	0.00062369		ZNF274	0.0462857	2.0088e-05		MIR4420	-0.11097	0.000249351		SSR3	0.213103	0.000796633		SBF2	-0.160263	0.0114122		MIR3064	0.139509	0.0122138		EXTL3	-0.0785777	0.0202524		ERN1	0.197744	3.55699e-06		SLC6A6	-0.107075	0.0154363
	GLO1	0.196856	1.55887e-05		RNY1	-0.256429	3.73649e-06		FAM98A	0.120147	0.00567812			AOAH	-0.135182	0.000640107		PARK7	0.0676009	2.02221e-05		SIPA1L2	-0.201776	0.000250346		RPL4P4	0.302493	0.000797587		KLHDC8B	-0.108363	0.0115251		LOC100507747	0.0953377	0.012245		DIRC2	-0.0945338	0.0202673		FHIT	0.182156	3.57039e-06		LOC105372995	-0.106988	0.00605242
	LOC100506405	0.114473	1.55887e-05		CRIP2	-0.0836339	4.54567e-06		MCAT	0.0460325	0.00572208			ERVK-7	-0.132673	0.000645404		ZBED5-AS1	0.0691455	2.0336e-05		SH3BP2	-0.0440058	0.000251091		SF1	0.0756041	0.000803187		CKAP4	-0.0849835	0.0115413		MAP4	0.0676769	0.0124181		CCDC174	-0.0608284	0.0204637		NUCKS1P1	0.215134	3.57556e-06		TFE3	-0.106875	3.39523e-05
	LYRM2	0.0905358	1.56338e-05		TK2	-0.165421	4.59151e-06		NMRK1	0.117264	0.00580834			GOLGA8T	-0.0908467	0.000648776		IL3RA	0.159512	2.08287e-05		LOC105378083	-0.144583	0.00025139		COG6	0.17756	0.000808031		TRIOBP	-0.0656409	0.0115433		PNKP	0.0374779	0.0124181		NEK1	-0.0748647	0.0204645		EXOC2	0.206064	3.58336e-06		HSH2D	-0.106868	0.0315542
	FAM96B	0.0944547	1.57828e-05		KIAA1551	-0.182807	4.61462e-06		MACF1	0.103727	0.00582434			TPK1	-0.10312	0.000651655		KARS	0.124175	2.0929e-05		LRP10	-0.112182	0.00025139		VKORC1	0.147081	0.00080824		ATP11A-AS1	-0.0885087	0.0115805		ZBED4	0.0426642	0.0124761		PLPPR2	-0.0661566	0.0205807		ERAP1	0.201208	3.59503e-06		MIR30C1	-0.106844	0.000950459
	TNRC6C-AS1	0.169375	1.57962e-05		PDE5A	-0.282927	4.62271e-06		SNORD18C	0.208905	0.0058316			NMNAT1	-0.0362366	0.000654856		ZNF649	0.101512	2.12009e-05		CPNE5	-0.06097	0.00025139		FAM117B	0.224094	0.000808356		VPS37C	-0.0697191	0.0115826		GGTLC1	0.0530866	0.0124863		SERPINB1	-0.0892286	0.0206197		VEZT	0.199655	3.60308e-06		TRP-CGG2-1	-0.106834	0.0102041
	MTA3	0.089031	1.59829e-05		NRBF2P3	-0.236534	4.62463e-06		SMN2	0.186331	0.00583679			TLR4	-0.189818	0.000657579		NOB1	0.141143	2.12479e-05		LOC101929738	-0.122786	0.00025272		DROSHA	0.141204	0.000808356		CDK19	-0.103315	0.0115833		HLA-DOB	0.165425	0.0124863		GLT1D1	-0.132021	0.0207918		DBP	0.160589	3.61297e-06		SNORD93	-0.106809	0.0292579
	RPS2P32	0.133478	1.59842e-05		RPIA	-0.344077	4.71371e-06		PM20D2	0.0985882	0.00585359			ICAM1	-0.108532	0.000663682		NOL7	0.0948981	2.12479e-05		ANKRD10	-0.0683527	0.000253216		ALG2	0.172335	0.000809173		PLAU	-0.0663126	0.0115884		CD72	0.142669	0.0125025		SLC19A2	-0.0386594	0.0207918		NAT9	0.0987787	3.62068e-06		MIR6873	-0.106703	0.0164022
	CD40LG	0.30446	1.60004e-05		THBS3	-0.100993	4.73089e-06		PNOC	0.0561842	0.00586903			MYCL	-0.059792	0.000682895		BTBD2	0.0768171	2.12479e-05		PTPN12	-0.0933324	0.000253334		GLOD4	0.183733	0.000810088		STK24-AS1	-0.0583708	0.0116149		IGLL3P	0.100447	0.0125025		TMEM254	-0.0635991	0.0209759		ELP2	0.23964	3.62068e-06		WDR26	-0.10665	0.0136731
	KRI1	0.0868532	1.61588e-05		CTNNA1	-0.14122	4.75558e-06		SNHG7	0.06098	0.0058795			DKFZP434L187	-0.0733358	0.000715044		SRM	0.111584	2.12663e-05		CST7	-0.179344	0.000253345		AFG3L2	0.10599	0.000810653		C1GALT1C1	-0.0909873	0.011726		UBE2O	0.171031	0.0125025		HIF1A	-0.0954916	0.0209805		PGRMC2	0.100897	3.63496e-06		PDE1B	-0.106595	2.87054e-07
	MBTPS1	0.131096	1.61718e-05		MIR371B	-0.165643	4.76037e-06		TRAJ10	0.203006	0.0059029			CSNK1A1L	-0.111223	0.000721028		SEPW1	0.0630283	2.12663e-05		SNORD54	-0.201815	0.000254259		PPIL2	0.0998862	0.000810653		AZU1	-0.15452	0.0117405		BLNK	0.171255	0.0125081		RGPD6	-0.118388	0.0209805		ZNF101	0.165906	3.63868e-06		TLR8-AS1	-0.106575	0.00104179
	LOC388436	0.119988	1.61718e-05		ARHGEF11	-0.137237	4.80781e-06		DCP1B	0.0900152	0.00592972			SLC7A8	-0.0840078	0.000721028		SLC25A11	0.0476628	2.14115e-05		ATP7A	-0.079886	0.000254259		DUSP11	0.124944	0.000810653		KY	-0.0926965	0.0117688		EPB42	0.239453	0.0125241		ENGASE	-0.0433898	0.0210278		RRN3	0.209341	3.6548e-06		ISG20	-0.106572	8.87529e-05
	LDAH	0.14846	1.62253e-05		ARNTL	-0.127621	4.01929e-06		PMF1	0.0442304	0.00597414			POLE2	-0.117865	0.000723178		PRR3	0.0456545	2.14295e-05		NCOA4	-0.104325	0.000256156		RPS10P7	0.194264	0.000810653		CATIP-AS1	-0.0913197	0.0117913		GAS6	0.0468601	0.0126009		SPOCK2	-0.136942	0.021039		USO1	0.164347	3.68472e-06		MAF1	-0.106544	0.00341279
	VAMP2	0.135503	1.62663e-05		VMP1	-0.174492	4.86698e-06		PTGER4	0.0949469	0.00598342			TTLL4	-0.0782621	0.000730032		ARL17A	0.368737	2.14371e-05		TAP2	-0.10595	0.000257504		TTC39B	0.151011	0.000810998		DUSP18	-0.101016	0.0118861		ZBTB46-AS1	0.0497518	0.0126434		COG5	-0.0840092	0.0210813		CCT2	0.179071	3.69251e-06		HHEX	-0.106488	3.11821e-07
	ALKBH8	0.157258	1.63574e-05		DISC1-IT1	-0.192628	4.86767e-06		POMGNT1	0.0369332	0.00601211			ABCC6P1	-0.0557905	0.000732449		ZNF805	0.0948276	2.14491e-05		ZYX	-0.0842042	0.000259728		LOC440862	0.126707	0.000812571		SECTM1	-0.132781	0.0118865		BCL2L1	0.108002	0.0127112		FKBP1A	-0.0531105	0.021098		GCOM2	0.214341	3.69251e-06		ACTA2	-0.106421	0.000280135
	RPS27P25	0.24547	1.64031e-05		ARPIN	-0.113745	4.15049e-06		LOC105374778	0.0861658	0.00608638			SLC48A1	-0.129194	0.000733373		C12orf65	0.0530503	2.16266e-05		LOC730378	-0.0856548	0.000262046		FAM86C1	0.0918465	0.000818559		SPRR4	-0.0735878	0.0119477		KLF11	0.0596201	0.012722		NFE2L3P1	-0.149345	0.0211895		DNAJC11	0.132944	3.70263e-06		HRH2	-0.106354	0.0412429
	CSTF2	0.126026	1.64453e-05		THBS1	-0.346001	4.97769e-06		SEPT11	0.0960823	0.00609819			ACVR1B	-0.0648776	0.000735062		UBQLN4	0.0523803	2.16266e-05		ZBP1	-0.196072	0.000263321		RPS13P2	0.29954	0.000820491		ZNF552	-0.097695	0.0120411		LOC105370941	0.105783	0.0127558		LILRA6	-0.166472	0.0212029		NACA2	0.177208	3.72363e-06		LOC392364	-0.106354	0.000448717
	USP21	0.0854872	1.6621e-05		CR1L	-0.189756	4.1739e-06		GRAP2	0.0965381	0.00610446			AFAP1	-0.0733121	0.000744736		ELK4	0.107018	2.17418e-05		ZNFX1	-0.104614	0.000263321		CMC4	0.195845	0.000823667		LOC100506585	-0.0754258	0.0120441		PIGQ	0.0491327	0.0128177		LOC285505	-0.109145	0.0212218		RRP15	0.163771	3.72768e-06		CDK12	-0.10629	1.77687e-06
	EMC10	0.0742349	1.68688e-05		ALDH3B1	-0.0970052	5.05145e-06		SDCCAG3	0.0432036	0.00610446			CD36	-0.182054	0.000748904		LOC93622	0.0560508	2.17722e-05		MIR30E	-0.113996	0.000263466		EMC1	0.112826	0.000826344		TYK2	-0.063765	0.0120606		UBBP1	0.147813	0.0128177		TMEM184C	-0.106977	0.0212218		NME1-NME2	0.220572	3.72877e-06		MTMR3	-0.106289	0.00810794
	LARS2	0.0673322	1.69419e-05		WDR45	-0.155363	4.25777e-06		SLC18B1	0.119211	0.00611155			SWT1	-0.169029	0.000755515		LRRC23	0.0740956	2.19508e-05		FBXO9	-0.152209	0.000265082		FAM69A	0.17367	0.000828709		C20orf196	-0.0430001	0.0120867		GATA1	0.153469	0.012854		SFXN4	-0.0403995	0.0212428		RASGRF2	0.224135	3.72945e-06		KRTAP10-7	-0.106177	0.00214026
	PATZ1	0.0867285	1.69467e-05		NMI	-0.23132	4.27867e-06		LOC100133207	0.133849	0.00611474			CPVL	-0.175336	0.00078053		CCDC86	0.0493259	2.19508e-05		ZEB2	-0.112258	0.00026729		LDAH	0.148242	0.000829806		LOC105370567	-0.135319	0.0121216		IP6K2	0.0388117	0.0128613		CD14	-0.125679	0.0212573		EIF4A1P10	0.234819	3.73244e-06		MEFV	-0.106161	0.0187351
	NR2C2AP	0.102985	1.69785e-05		TRIM23	-0.187134	4.28271e-06		SKAP1	0.147723	0.00615552			RNF13	-0.101837	0.00080026		RPL31P19	0.232961	2.19555e-05		LOC100129917	-0.0594596	0.000269601		NNT	0.16974	0.000832471		HAUS4P1	-0.221441	0.0121588		ARMC2	0.0451623	0.0129026		CAMLG	-0.050601	0.0212805		TMEM41A	0.12096	3.75261e-06		PIGB	-0.106057	0.0444653
	NUFIP1	0.158313	1.69983e-05		QKI	-0.143801	5.22449e-06		FTSJ1	0.0761435	0.00616478			STX11	-0.150183	0.000803679		FBXL16	0.0571482	2.20923e-05		SCARNA22	-0.0866242	0.00027021		GRPEL2	0.204303	0.000836653		LOXL3	-0.0610498	0.0121843		PTPN2	0.0411634	0.0129466		ASB13	-0.0465495	0.0213256		LOC100420892	0.313302	3.75482e-06		SESTD1	-0.10605	0.011411
	SPON1	0.0782615	1.71264e-05		CPD	-0.235994	5.25356e-06		HNRNPDL	0.0902668	0.00616933			LTA4H	-0.177804	0.000815691		SLC16A7	0.113617	2.21405e-05		SRXN1	-0.112043	0.000271865		PATZ1	0.0890117	0.000838924		VIL1	-0.0988265	0.0122135		LOC100130950	0.0479281	0.0129733		MIR646	-0.0929701	0.0216347		RPS15	0.188445	3.76714e-06		MIR2117	-0.105859	0.00167447
	IGKV1-5	0.753113	1.71312e-05		S100P	-0.248876	5.30775e-06		FBXO32	0.15339	0.00618946			DDX11	-0.0862894	0.000818328		LOC100131254	0.232627	2.21585e-05		CLK4	-0.117059	0.000275174		GRAPL	0.141069	0.000840904		SLCO3A1	-0.09902	0.0122612		POP7	0.0586404	0.013039		PTPN22	-0.0991841	0.0217545		GTF2F1	0.0790452	3.80244e-06		AK1	-0.105786	0.00101863
	TBC1D24	0.0744612	1.72062e-05		PPM1A	-0.195582	5.37519e-06		SLC35B1	0.0947487	0.00622055			IFT122	-0.0479041	0.000846298		NDUFA4	0.109009	2.21729e-05		CXCL5	-0.200058	0.000276851		SNORA3A	0.216059	0.000842718		FAM85A	-0.0981373	0.0122743		ARHGEF40	0.0758358	0.0130397		TGFA	-0.0794954	0.0218155		MRPL9P1	0.312136	3.82126e-06		LOC102725228	-0.105785	3.98884e-06
	SLC25A12	0.113857	1.724e-05		DHX34	-0.113801	4.50458e-06		EIF2B3	0.0653392	0.00623893			WDFY3	-0.208033	0.000859995		CCT4P1	0.272135	2.23087e-05		PDSS1	-0.0562956	0.000277081		GBF1	0.111749	0.000843259		SLC43A2	-0.0897131	0.012307		EML2	0.0307675	0.0130397		NADK	-0.0854269	0.0218251		COG2	0.168017	3.88714e-06		STX16	-0.105633	0.000796688
	PPM1K	0.336824	1.72958e-05		BBIP1	-0.130858	4.59831e-06		ERVH-1	0.0633197	0.00625229			PLPPR2	-0.0940127	0.000864385		LINC01128	0.0686274	2.26466e-05		SAT1	-0.145145	0.000277595		MAZ	0.0855152	0.000843618		DHX34	-0.0943214	0.0123352		ANO7P1	0.13975	0.0131448		PLCG2	-0.0571381	0.022115		POLE3	0.164954	3.90902e-06		BATF2	-0.105614	0.00561016
	RPL37A	0.0781039	1.7393e-05		KIF1B	-0.212192	5.53632e-06		CBLB	0.13347	0.0063345			SOD2	-0.130949	0.000870925		SMIM13	0.053391	2.26891e-05		MAP1A	-0.0699994	0.000278042		MDC1	0.0942664	0.000844595		DDIT3	-0.135305	0.0123805		SDHDP1	0.0584821	0.013177		GPD2	-0.0951766	0.0221373		SRD5A3	0.195558	3.91341e-06		MGLL	-0.105326	0.00308999
	APEX1	0.241292	1.74239e-05		APC	-0.125125	5.58262e-06		CCDC167	0.0614813	0.00636514			SNX13	-0.0974359	0.000873512		MRPL1	0.0736806	2.2694e-05		MAP1LC3B2	-0.0695392	0.000278098		TMEM248	0.150811	0.000845375		NMI	-0.181734	0.0124017		INPP5K	0.0692599	0.0133427		MSRA	-0.0471015	0.0222953		PSMB7	0.117572	3.92222e-06		LINC00173	-0.105273	0.00145157
	RPS27P17	0.220506	1.75362e-05		TPD52L2	-0.119226	5.5967e-06		HIPK2	0.0777016	0.00636514			LOC644172	-0.184778	0.000901135		EPB41L2	0.099863	2.27936e-05		IGF2BP2	-0.187491	0.000278547		CD79A	0.454868	0.000845568		ERV9-1	-0.156516	0.0124265		DPP9	0.0369026	0.0133548		RPL14P1	-0.123819	0.0223323		NEO1	0.157033	3.93228e-06		TNFRSF10C	-0.105238	0.0350611
	SRRM1P1	0.133629	1.75362e-05		ITGB2	-0.116212	4.73344e-06		IGLC2	0.418198	0.00639317			BOD1L1	-0.117734	0.000921027		ZNF577	0.0485624	2.31748e-05		HIST1H3D	-0.169315	0.000279105		DR1	0.118592	0.000847248		CCDC144CP	-0.114014	0.0125433		PM20D2	0.0791297	0.0134049		STX11	-0.102086	0.0223372		INTS2	0.198703	3.93434e-06		RN7SKP55	-0.105172	0.0138468
	RPSAP58	0.0969603	1.75752e-05		MIR30E	-0.169846	4.74877e-06		TRUB1	0.0921169	0.00640357			CNEP1R1	-0.125913	0.000941268		YBEY	0.0693216	2.33187e-05		PPP6R2	-0.02904	0.00027926		ACBD3	0.172632	0.000849686		RN7SL645P	-0.108567	0.0125573		FAH	0.0610255	0.0134258		CD4	-0.0861142	0.0224176		WBSCR16	0.0874026	3.93434e-06		LOC101927123	-0.105169	4.76513e-05
	TARS2	0.119734	1.7607e-05		NSUN7	-0.315172	4.8156e-06		VNN1	0.29879	0.00640357			CES1P2	-0.0723175	0.000992331		TNFRSF10A	0.101528	2.33556e-05		OR52K2	-0.186578	0.000280974		TIMM17A	0.159334	0.000851472		SH2B2	-0.0621848	0.0125608		TRIP12	0.0622223	0.0134578		KCTD12	-0.115457	0.0224176		KLF2	0.172667	3.94424e-06		EXOC6	-0.105168	0.0231855
	LONP1	0.0688304	1.77159e-05		SNORA71D	-0.134328	4.81815e-06		RABEP1	0.106888	0.00645478			LMO4	-0.0440424	0.000997543		THAP12	0.0910072	2.33729e-05		FOSL2	-0.0924398	0.000281194		LNX2	0.207307	0.000851472		YPEL4	-0.0808268	0.0125687		DICER1-AS1	0.0423167	0.0134675		TRBV7-7	-0.12166	0.0224322		TTC4	0.109591	3.95768e-06		LOC102723591	-0.104948	0.0185999
	COX20	0.113817	1.77369e-05		CSTA	-0.227017	4.84699e-06		GDF11	0.0665062	0.00652797			RAB32	-0.111457	0.00100238		KLF13	0.0756179	2.33828e-05		SLC6A6	-0.120664	0.000284689		SLC25A46	0.139812	0.000851472		AMN1	-0.144638	0.0125884		MT1IP	0.0716622	0.013476		POLR2L	-0.0538027	0.022476		CSTB	0.133615	3.96543e-06		KDM6B	-0.104923	0.00565161
	GEMIN6	0.0507259	1.78689e-05		ARL15	-0.146703	5.82728e-06		UBA6-AS1	0.0812131	0.00654382			PLD2	-0.0522414	0.00101322		SOD1	0.122688	2.35317e-05		FAM120A	-0.103999	0.000288248		DCAF7	0.157462	0.000855841		TMUB2	-0.0748392	0.0126734		GIPC3	0.0559313	0.0135217		LOC105374985	-0.246574	0.0224891		NUMA1	0.140507	3.96543e-06		LOC553103	-0.104915	2.53859e-06
	NDUFA7	0.110159	1.79509e-05		MPZL3	-0.23408	5.84049e-06		DCTPP1	0.074288	0.00657658			RAB11FIP4	-0.0583204	0.00103698		ADSL	0.105212	2.36187e-05		TRIM58	-0.228142	0.000289966		CISH	0.12746	0.000856869		PRAM1	-0.0965607	0.0127352		ZNF658	0.0394513	0.0135357		STK26	-0.0661097	0.0224979		DDX50	0.155047	3.96543e-06		HIST1H2BO	-0.104797	0.0439658
	BTF3L4	0.123922	1.79875e-05		MKLN1	-0.185461	4.9729e-06		GALR2	0.0641793	0.00657714			LINC00921	-0.146019	0.00103864		EIF1AXP1	0.181656	2.37836e-05		SLC19A1	-0.0776625	0.00029299		L3MBTL2	0.122978	0.000858431		MIR4420	-0.136184	0.0127633		IGKJ2	0.317422	0.0135542		AGO4	-0.0976395	0.0225304		RNPS1	0.0997128	3.97197e-06		MBD6	-0.104774	0.00084691
	MECR	0.046608	1.80022e-05		LOC105375566	-0.403631	5.95219e-06		CCDC97	0.0502556	0.00660167			MARVELD1	-0.0684401	0.00104466		ALDH6A1	0.0953639	2.3808e-05		LOC102723533	-0.127654	0.000293313		PTMA	0.188997	0.000858823		SUMO1P1	-0.146634	0.0128		TAGLN	0.0621187	0.0135584		RPIA	-0.181031	0.0226442		SEC63	0.163473	3.98741e-06		PHF11	-0.104677	0.000145728
	TULP4	0.169179	1.81149e-05		MAPK1	-0.124881	5.02936e-06		ZNF180	0.0339849	0.00664165			PRKAR1A	-0.0768595	0.00105372		CHD3	0.105429	2.38662e-05		AHSA2	-0.0947932	0.00029343		POLR2J4	0.111761	0.000858823		LAMP2	-0.13665	0.0129001		HIPK1	0.0670729	0.0137425		ARPC4	-0.038318	0.0226737		CNOT2	0.178599	3.98741e-06		MIR4635	-0.104626	0.0138926
	ATP13A1	0.0945746	1.81149e-05		TMBIM4	-0.141193	5.06286e-06		LOC729739	0.0489822	0.00666373			LOC102724897	-0.177624	0.00105583		POLR2E	0.0770599	2.38915e-05		SAMD4B	-0.0408534	0.000294074		TRMT10C	0.0972621	0.00085894		CARD8-AS1	-0.122215	0.0129721		ASNS	0.0415782	0.0138234		AMACR	-0.0445335	0.0227292		SNUPN	0.100542	4.05599e-06		KRTAP21-1	-0.104587	0.00344473
	GCN1	0.137045	1.81189e-05		ZFP57	-0.149318	6.04472e-06		MRPS25	0.0773839	0.00668175			LINC01232	-0.0792662	0.00105597		SF3B5	0.0696297	2.43153e-05		PSMC3IP	-0.0484052	0.000296044		NDFIP1	0.156366	0.000859207		PHF21A	-0.125696	0.0129777		METTL22	0.0510634	0.0138435		ECHDC3	-0.0720928	0.022808		AEBP2	0.139555	4.06581e-06		AOC3	-0.104565	0.000132896
	APOBEC3F	0.12209	1.81221e-05		IFFO1	-0.0584286	5.32127e-06		HLA-DQB1	0.162303	0.00671282			MIR4435-2HG	-0.0998295	0.00106843		ZXDB	0.112302	2.43635e-05		GLYCTK	-0.0415278	0.000297578		TRAJ5	0.272192	0.000865051		DYNLT1	-0.167477	0.0129975		MIR4304	0.0633637	0.0139759		ENG	-0.0643779	0.022808		GIMAP8	0.217062	4.06947e-06		SUMO1P1	-0.104481	0.0190372
	TRAV26-1	0.405581	1.81711e-05		KLRC4-KLRK1	-0.411226	6.4602e-06		ZFP64	0.0374835	0.00675069			LINC01220	-0.0985809	0.00107353		ZNF418	0.0600449	2.44287e-05		DCAF8	-0.0409163	0.000301133		RPL29P2	0.0979821	0.000865142		FAM111A	-0.103572	0.0130189		RAP2A	0.100709	0.0141896		CCZ1B	-0.126577	0.0228606		SPTAN1	0.218671	4.076e-06		KIAA1683	-0.104459	4.53962e-05
	CASK	0.17695	1.81758e-05		BEND2	-0.300625	6.4755e-06		SULT1A1	0.0886881	0.0067549			FLJ42393	-0.0921217	0.00108301		PRRC1	0.126779	2.44522e-05		LINC00671	-0.0434975	0.000302789		UBE2Q1	0.123657	0.000867368		RXRA	-0.0978098	0.0130797		LUC7L	0.0757541	0.0142457		BNIP2	-0.0677534	0.0230756		RBM34	0.197823	4.11247e-06		TRG-CCC5-1	-0.104441	0.0371296
	POLR3H	0.0680588	1.82034e-05		STXBP5	-0.180919	6.48869e-06		LOC647859	0.277904	0.00675504			MAP2K6	-0.181321	0.0010867		C9orf64	0.0826643	2.44522e-05		SQRDL	-0.107788	0.00030415		SFXN1	0.154535	0.000868137		ZBTB34	-0.0950304	0.0131092		TP53TG1	0.0407113	0.0142545		SPATC1L	-0.0484719	0.0231244		C14orf169	0.117287	4.11247e-06		POM121L4P	-0.104259	0.000565043
	SEC31A	0.207642	1.84525e-05		VPS13B	-0.118441	6.50685e-06		LOC644387	0.205272	0.00677164			GPSM2	-0.13672	0.00108816		PUF60	0.0454425	2.4787e-05		FRMPD2B	-0.0720243	0.000306211		RPL34-AS1	0.0918308	0.000874665		RAB11FIP1	-0.11226	0.0132529		PNPLA2	0.119599	0.0143002		ANO10	-0.066431	0.0231597		PUM1	0.157257	4.12605e-06		PLCG2	-0.104216	3.92653e-05
	ESYT1	0.241808	1.85351e-05		RHOU	-0.141032	6.5118e-06		CREB3	0.0595927	0.00677627			LOC100131533	-0.122311	0.00113412		HTATSF1	0.145387	2.49023e-05		TRAF3IP2-AS1	-0.043162	0.000309923		LIN52	0.107796	0.000879136		DENND3	-0.182363	0.0132601		CDK10	0.0397961	0.0143488		HSPB11	-0.09989	0.0232119		STAT4	0.235783	4.13e-06		C1QB	-0.104141	0.000245807
	CD72	0.278536	1.86223e-05		SLAMF8	-0.127294	6.54888e-06		EXOSC7	0.047031	0.00680883			ARAP1	-0.0826855	0.00115719		CLN6	0.0749266	2.49968e-05		KIAA0232	-0.100271	0.000311737		FAM35DP	0.171903	0.000884018		TLR4	-0.207141	0.0132741		LINC00667	0.0998691	0.0143611		NAAA	-0.13571	0.0232354		MDH2	0.157276	4.1444e-06		ARHGEF11	-0.104096	0.000592798
	RBM14	0.109831	1.86239e-05		RHBDF2	-0.113412	6.55193e-06		EVL	0.0729715	0.00681933			GNAQ	-0.111253	0.00115976		MRPS15	0.0876974	2.5003e-05		MIR3945	-0.121072	0.000312316		KHDRBS1	0.128105	0.000888844		TET3	-0.0700986	0.0132989		EGF	0.110032	0.0143966		AGAP7P	-0.144614	0.0233317		STARD7	0.230801	4.1444e-06		RELT	-0.103972	1.4123e-06
	CD5	0.264742	1.87894e-05		EHBP1L1	-0.092712	6.59629e-06		MANF	0.0650369	0.00685089			CDC42EP2	-0.0824977	0.00117532		LOC101927180	0.223827	2.50099e-05		LOC100132062	-0.0881029	0.000314316		AEN	0.0817519	0.000892067		IMPDH1	-0.0991244	0.0133436		PI4KAP1	0.0479875	0.0144273		RCHY1	-0.0585272	0.0234958		METTL16	0.167229	4.14887e-06		LINC00852	-0.103792	0.000536493
	DCTD	0.144525	1.88957e-05		SLMAP	-0.115722	6.64563e-06		SNHG19	0.0674024	0.00694188			LOC102724190	-0.189239	0.00117796		ZNF614	0.0921594	2.52838e-05		CLEC1B	-0.187564	0.000315105		ZNF792	0.125622	0.000898948		FRMPD2B	-0.0737581	0.0134167		FCRL2	0.181996	0.0145339		GOLGA8S	-0.0367607	0.0235463		TECRP2	0.229361	4.14887e-06		TTLL3	-0.10378	0.000558985
	NCL	0.194261	1.8998e-05		SRXN1	-0.185879	6.66011e-06		TSPAN13	0.167819	0.00694188			ZNF132	-0.0561823	0.00117821		CHCHD10	0.0580554	2.54567e-05		ATXN7	-0.0717551	0.000318414		SERINC5	0.19193	0.000898948		LINC01270	-0.159447	0.0134509		ATG9A	0.0779092	0.0145693		AP5M1	-0.0862854	0.0238575		FOXN3	0.0810812	4.1757e-06		RNF19B	-0.103747	0.00800498
	IPO5	0.153626	1.91473e-05		HEATR5A	-0.158619	6.65744e-06		MIR181B1	0.12635	0.00697164			PPM1H	-0.0547984	0.00118145		KAT8	0.0597862	2.54955e-05		ZNF700	-0.0527623	0.000318525		NDUFB9	0.122004	0.00089974		ERCC6L	-0.0576837	0.013514		ITPA	0.0402563	0.0146708		ACTR2	-0.0620649	0.0241779		CNPY2	0.111645	4.20204e-06		ZNF516	-0.103701	0.00655888
	SCD5	0.123731	1.91505e-05		NOTCH2NL	-0.137147	6.67601e-06		FAM86GP	0.121371	0.00699989			LAMTOR3	-0.0626085	0.00122865		DDX54	0.0653768	2.55056e-05		FOXO3	-0.167116	0.000318745		SMG9	0.0788574	0.000900255		TNFRSF10B	-0.0674344	0.0135527		TMEM102	0.0397478	0.0146735		TREML5P	-0.0966588	0.0242728		LIN7C	0.181354	4.21201e-06		ATF6	-0.103687	0.0139701
	PRPS1	0.225793	1.9197e-05		C16orf72	-0.0963826	6.68248e-06		L3MBTL2	0.0748695	0.00710852			GALNT3	-0.128459	0.00124178		PGAP3	0.0588888	2.55143e-05		DNTTIP1	-0.0678753	0.000318745		ZNF671	0.0922731	0.000900268		LINC00537	-0.0754163	0.0135917		HSD17B7	0.0793593	0.0147467		ABCC6P1	-0.0364984	0.0242957		CCNB1IP1P1	0.386002	4.21623e-06		RN7SKP163	-0.103605	0.00193415
	DBP	0.108785	1.92231e-05		HYDIN2	-0.21873	5.59603e-06		IFI6	0.177808	0.00712712			PDPK1	-0.0569306	0.00126211		ZKSCAN2	0.0563879	2.55902e-05		LOC101929295	-0.101927	0.000321333		RPLP1P6	0.153656	0.000900483		EIF4G3	-0.0999696	0.0136405		AURKAPS1	0.0813523	0.0147703		LBH	-0.118995	0.0244837		PJA1	0.102228	4.22499e-06		MIR646	-0.103433	0.0169436
	LIX1L	0.153197	1.92868e-05		SLA	-0.167458	5.65148e-06		MARCH9	0.0457608	0.00717287			BTNL8	-0.106897	0.00126969		POLR3D	0.0609079	2.56228e-05		ELOVL7	-0.160246	0.000323186		C16orf62	0.144695	0.000901626		ST14	-0.0703556	0.0136518		PPP1R3E	0.0731838	0.0148473		GRK4	-0.0517092	0.024494		HNRNPRP1	0.270163	4.22898e-06		S100A9	-0.103274	0.0125626
	ST6GALNAC6	0.0929599	1.95273e-05		LIMK1	-0.0840386	6.83626e-06		LINC01588	0.0558056	0.00719748			TOPORS	-0.0907049	0.00126969		BCAT2	0.0571094	2.56716e-05		MYO1F	-0.0859068	0.000325836		POLR3GL	0.109983	0.000903352		ZBTB47	-0.067798	0.0137592		FAM126A	0.0752156	0.0148933		LOC105376505	-0.158999	0.0245013		UBE2D4	0.125536	4.26988e-06		SNX10	-0.103237	0.0143092
	EEF1G	0.149876	1.97644e-05		LOC101060341	-0.150361	6.83686e-06		LSM2	0.0322367	0.00720275			SVILP1	-0.11161	0.00128007		WDR3	0.145649	2.59279e-05		MIR3192	-0.0774473	0.000325836		NOP9	0.0907497	0.000904224		LOC285696	-0.118683	0.0137926		LINC00957	0.0492945	0.0148962		SH3BP5L	-0.0458534	0.0245134		HLA-DRB6	0.299189	4.29719e-06		NHSL2	-0.10321	0.00221337
	TIMP1	0.154308	1.98052e-05		STK3	-0.20449	5.79472e-06		APEX2	0.0532291	0.00722195			SSFA2	-0.0936653	0.00129193		ACTR1B	0.0429236	2.62615e-05		LOC101060341	-0.0981242	0.000329161		CRTC3	0.170859	0.000904685		CLDN9	-0.0836942	0.0138072		SLX4IP	0.0756214	0.0149382		POM121L9P	-0.22814	0.024595		IMPACT	0.116222	4.32452e-06		PLEKHM1P1	-0.103196	0.00140694
	TECRP2	0.202602	1.9876e-05		C7orf25	-0.102391	6.91033e-06		GPR137B	0.110519	0.00722195			MAP3K2	-0.110805	0.001298		UCHL3	0.0974117	2.63787e-05		PBX2P1	-0.0675736	0.000329161		CLDND1	0.162993	0.00091179		HAUS4	-0.199659	0.0138159		IGHV3-49	0.339642	0.0149956		TMEM106B	-0.10309	0.0247009		HSPD1P4	0.174922	4.33096e-06		RMDN2-AS1	-0.103059	8.25696e-06
	HMGN3P1	0.216195	2.01653e-05		DYNLT1	-0.204334	5.83077e-06		ALG8	0.100482	0.00723672			NEK3	-0.0752005	0.00131351		CCT2	0.114242	2.63892e-05		ST6GALNAC2	-0.162669	0.000330287		DLAT	0.148728	0.000912853		GRK4	-0.0790963	0.0138555		TAS2R60	0.159407	0.0150515		PRKCI	-0.0833758	0.0247653		WBSCR22	0.163334	4.34435e-06		ST3GAL4	-0.103029	0.00133969
	EBAG9	0.181308	2.02161e-05		MKNK1	-0.194714	6.97978e-06		CXXC5	0.0392158	0.00724576			SNX18	-0.0965504	0.00131502		SEC11B	0.0721734	2.64117e-05		SEL1L	-0.0803719	0.000330823		EIF5B	0.235232	0.000912853		POLL	-0.121542	0.0138954		IGHD	0.237858	0.015093		SYT2	-0.0446836	0.0248109		AMZ2	0.107684	4.37475e-06		KIAA0319	-0.102974	0.00489325
	ABCF1	0.146573	2.02649e-05		SLC20A1	-0.140739	5.88297e-06		VIMP	0.0696496	0.00725205			CCR3	-0.291018	0.00131679		ZNF485	0.0607995	2.65047e-05		MYLK-AS1	-0.0456053	0.000332402		LGMN	0.141167	0.000913799		GUK1	-0.138309	0.0139876		SLC37A4	0.0418189	0.0152817		HIST1H4E	-0.135916	0.0248148		PSMG2	0.173012	4.38742e-06		ATG9A	-0.102773	0.00175479
[truncated: 4,136 more rows]
[truncated: 12 more columns]

## Sheet: Supp Table 5
Supplemental Table 5. Gene Symbols for Modules used for Gene Set Variation Analysis
[truncated: 131 more rows]

[truncated: 18 more sheets: Supp Table 6, Supp Table 7, Supp Table 8, Supp Table 9, Supp Table 10, Supp Table 11, Supp Table 12, Supp Table 13, Supp Table 14 , Supp Table 15, Supp Table 16 , Supp Table 17, Supp Table 18, Supp Table 19, Supp Table 20, Supp Table 21, Supplementary Data 18, Supp Table 22]
